# Supplementary material for: Cassava genome from a wild ancestor to cultivated varieties
Source: Nat Commun. 2014 Oct 10;5:5110. doi: 10.1038/ncomms6110 (PMC4214410; doi:10.1038/ncomms6110)
Supplement: Supplementary Data 1 — Integrated gene models and their copy number variation (CNV) among AM560, KU50 and W14. [file ncomms6110-s2.xlsx]

## Sheet: integrated gene models
Supplementary Data 1. Integrated gene models and theri copy number variation (CNV) among AM560, KU50 and W14.
CNV(W14,KU50,AM560)	W14 genes	KU50 genes	AM560 genes	Arabidopsis/Ricinus_communis genes	Annotation
0,1,1	-	MK036081|gk029828	cassava4.1_002894m.g	AT3G17310.1	conserved hypothetical protein, mRNA
0,1,1	-	MK004338|gk016509	cassava4.1_031428m.g	AT3G22620.1	lipid binding protein, putative
3,3,1	MW007804|gw033370,MW014927|gw034660,MW046156|gw041313	MK046822|gk007586,MK055541|gk034732,MK061107|gk039709	cassava4.1_027838m.g	AT3G27810.1	MYB-like protein NON1
1,1,2	MW041712|gw004969	MK044707|gk031805	cassava4.1_019416m.g,cassava4.1_019211m.g	AT1G62040.2	gaba(A) receptor-associated protein, putative, mRNA
0,1,1	-	MK021940|gk026297	cassava4.1_029218m.g	AT1G72490.1	Manihot esculenta predicted protein; protein binding protein, putative
0,1,1	-	MK015851|gk024776	cassava4.1_016304m.g	AT3G47490.1	endonuclease, putative
0,2,1	-	MK004316|gk016458,MK059134|gk038093	cassava4.1_007262m.g	AT5G60870.1	guanine nucleotide exchange factor P532, putative
0,1,1	-	MK008009|gk044520	cassava4.1_024606m.g	AT1G69560.1	Manihot esculenta predicted protein; Protein ABC1, mitochondrial precursor, putative
0,1,1	-	MK023270|gk003970	cassava4.1_034109m.g	AT1G03940.1	Anthocyanin 5-aromatic acyltransferase, putative
0,1,1	-	MK004927|gk016770	cassava4.1_025207m.g	AT4G25433.1	glucose-methanol-choline (gmc) oxidoreductase, putative
0,1,1	-	MK004454|gk016647	cassava4.1_016381m.g	AT1G60670.2	conserved hypothetical protein
0,1,1	-	MK004961|gk043270	cassava4.1_010082m.g	AT2G23540.1	zinc finger protein, putative
0,1,1	-	MK000079|gk041715	cassava4.1_019684m.g	AT2G38450.1	PREDICTED: uncharacterized protein LOC100243041 isoform 1
1,1,1	MW013855|gw017321	MK003618|gk042919	cassava4.1_021739m.g	AT1G07570.3	Manihot esculenta predicted protein; synbindin, putative
0,5,1	-	MK023114|gk003940,MK055632|gk034833,MK000790|gk041970,MK055633|gk048262,MK061140|gk050151	cassava4.1_026263m.g	AT5G15310.1	r2r3-myb transcription factor, putative
0,1,1	-	MK034625|gk029478	cassava4.1_029904m.g	AT2G47485.1	conserved hypothetical protein
0,1,1	-	MK009951|gk001837	cassava4.1_022518m.g	AT5G01630.1	Manihot esculenta predicted protein
0,1,1	-	MK037313|gk030104	cassava4.1_014050m.g	AT3G15820.1	PREDICTED: uncharacterized protein LOC100775686
0,1,1	-	MK007944|gk044480	cassava4.1_001204m.g	AT1G58210.1	Restin, putative
0,1,1	-	MK013548|gk024194	cassava4.1_009244m.g	AT3G23910.1	conserved hypothetical protein
3,5,1	MW040852|gw010524,MW044103|gw013590,MW044562|gw020240	MK001120|gk000338,MK008131|gk022806,MK021633|gk026200,MK058573|gk037565,MK062485|gk040871	cassava4.1_015670m.g	AT5G19630.1	PREDICTED: uncharacterized protein LOC100251931
1,1,1	MW041038|gw000752	MK020228|gk025884	cassava4.1_027199m.g	AT5G56300.1	multicopper oxidase, putative
0,1,2	-	MK004223|gk043097	cassava4.1_017485m.g,cassava4.1_016840m.g	AT1G72370.2	Manihot esculenta predicted protein
0,1,1	-	MK004117|gk016180	cassava4.1_017137m.g	-	F-box and wd40 domain protein, putative
0,1,1	-	MK029273|gk004865	cassava4.1_016581m.g	AT3G02800.1	Tyrosine-protein phosphatase SIW14, putative
0,3,1	-	MK005854|gk018691,MK027179|gk004529,MK027180|gk004530	cassava4.1_004629m.g	AT1G02640.1	Beta-glucosidase, putative
0,1,1	-	MK061334|gk039865	cassava4.1_029533m.g	AT1G10500.1	Manihot esculenta predicted protein
0,1,1	-	MK039989|gk006439	cassava4.1_004539m.g	AT1G11710.1	Manihot esculenta predicted protein; pentatricopeptide repeat-containing protein, putative
1,1,1	MW042925|gw015661	MK005503|gk043543	cassava4.1_021982m.g	AT1G11880.1	conserved hypothetical protein
0,1,1	-	MK060403|gk010035	cassava4.1_023020m.g	AT1G21830.1	conserved hypothetical protein
0,1,1	-	MK004368|gk043144	cassava4.1_005655m.g	AT1G27100.1	PREDICTED: uncharacterized protein LOC100257102; conserved hypothetical protein
0,1,2	-	MK007808|gk022151	cassava4.1_029815m.g,cassava4.1_017516m.g	AT1G29700.1	lysine/histidine transporter; lysine/histidine transporter (PtrLHT3), mRNA
1,1,1	MW045870|gw031913	MK000252|gk010979	cassava4.1_013626m.g	AT4G10170.1	conserved hypothetical protein
0,1,1	-	MK009334|gk023126	cassava4.1_029978m.g	AT1G47310.1	signal peptidase I, putative; skip-2, putative
1,1,1	MW043726|gw014620	MK044132|gk031660	cassava4.1_026867m.g	AT1G52580.1	DNA, clone: JHL06P13, complete sequence; Manihot esculenta predicted protein
0,1,1	-	MK019175|gk025574	cassava4.1_033781m.g	AT1G54610.2	Cell division protein kinase 7, putative
0,1,1	-	MK006298|gk043898	cassava4.1_011009m.g	AT1G55910.1	conserved hypothetical protein
0,1,1	-	MK052968|gk047893	cassava4.1_012752m.g	AT1G61770.1	Cysteine string protein, putative; signal transducer, putative
0,1,1	-	MK056417|gk035505	cassava4.1_012879m.g	AT1G65950.1	Ubiquinone biosynthesis protein coq-8, putative
0,1,1	-	MK002885|gk014645	cassava4.1_007663m.g	AT1G80080.1	serine-threonine protein kinase, plant-type, putative
0,1,1	-	MK002459|gk014156	cassava4.1_021302m.g	AT2G03760.1	Flavonol 4'-sulfotransferase, putative
0,1,1	-	MK021387|gk045613	cassava4.1_022153m.g	AT2G12400.1	conserved hypothetical protein
0,1,1	-	MK029107|gk004849	cassava4.1_006346m.g	AT2G15980.1	pentatricopeptide repeat-containing protein, putative
0,1,1	-	MK033849|gk029296	cassava4.1_019061m.g	AT2G21180.1	ER lumen protein retaining receptor, putative; Manihot esculenta predicted protein; PREDICTED: ER lumen protein retaining receptor-like
0,1,1	-	MK054477|gk034134	cassava4.1_024045m.g	AT2G23110.1	Manihot esculenta predicted protein; PREDICTED: BTB/POZ domain-containing protein NPY2-like; conserved hypothetical protein
0,1,2	-	MK035801|gk029759	cassava4.1_031518m.g,cassava4.1_004159m.g	AT2G31970.1	serine hydroxymethyltransferase, putative
0,1,1	-	MK053902|gk034009	cassava4.1_010584m.g	AT5G06710.1	PREDICTED: homeobox-leucine zipper protein HAT14-like
0,1,1	-	MK046813|gk032350	cassava4.1_024046m.g	AT2G45360.1	cytoplasmic ribosomal protein S13
0,1,2	-	MK000911|gk011873	cassava4.1_033528m.g,cassava4.1_017333m.g	AT2G45730.1	nucleic acid binding protein, putative
0,1,1	-	MK006289|gk019526	cassava4.1_027637m.g	AT1G14340.1	conserved hypothetical protein
0,1,2	-	MK055947|gk035067	cassava4.1_019522m.g,cassava4.1_019506m.g	AT5G19190.1	PREDICTED: uncharacterized protein LOC100854649
0,1,1	-	MK005175|gk043357	cassava4.1_012399m.g	AT3G07950.1	Manihot esculenta predicted protein; Transmembrane protein, putative
0,1,1	-	MK000579|gk011469	cassava4.1_009982m.g	AT3G10572.1	molybdopterin synthase large subunit, putative
0,1,1	-	MK023267|gk026641	cassava4.1_005254m.g	AT3G12640.1	Manihot esculenta predicted protein; zinc finger protein, putative
0,1,1	-	MK061723|gk050350	cassava4.1_013507m.g	AT3G59660.1	conserved hypothetical protein, mRNA
0,1,1	-	MK000949|gk042032	cassava4.1_010146m.g	AT4G01560.1	PREDICTED: uncharacterized protein LOC100263155
0,1,1	-	MK000595|gk000180	cassava4.1_014049m.g	AT4G15093.1	conserved hypothetical protein
0,1,1	-	MK040113|gk006461	cassava4.1_002851m.g	AT4G17616.1	bax inhibitor, putative, mRNA; pentatricopeptide repeat-containing protein, putative; transcription factor, putative
0,1,2	-	MK032060|gk028895	cassava4.1_025206m.g,cassava4.1_010479m.g	AT4G21520.1	WD-repeat protein, putative
0,2,1	-	MK004079|gk043048,MK006947|gk020549	cassava4.1_024349m.g	AT4G22190.1	PAP_CITUNRecName: Full=Plastid-lipid-associated protein, chloroplastic; AltName: Full=CitPAP; Flags: Precursor dbj|BAA34702.1| homolog to plastid-lipid-associated protein; Plastid-lipid-associated protein, chloroplast precursor, putative
0,1,1	-	MK013166|gk044983	cassava4.1_021373m.g	AT4G28280.2	conserved hypothetical protein
0,1,1	-	MK031743|gk028824	cassava4.1_009221m.g	AT2G20590.1	conserved hypothetical protein
0,1,1	-	MK004291|gk043116	cassava4.1_027155m.g	AT4G29860.1	conserved hypothetical protein
2,3,1	MW026349|gw035772,MW042693|gw012625	MK041823|gk047094,MK004553|gk001370,MK006236|gk043872	cassava4.1_006128m.g	AT3G50930.1	ATP binding protein, putative; hypothetical protein VITISV_039161
0,1,2	-	MK002753|gk014530	cassava4.1_025864m.g,cassava4.1_018198m.g	AT4G32750.1	conserved hypothetical protein
0,1,1	-	MK003798|gk015812	cassava4.1_018153m.g	AT5G02710.1	conserved hypothetical protein
0,1,1	-	MK035028|gk029595	cassava4.1_019643m.g	AT2G35795.1	mitochondrial 60S ribosomal protein L2, putative
0,1,1	-	MK055736|gk048292	cassava4.1_030616m.g	AT5G06970.1	conserved hypothetical protein
0,1,1	-	MK003255|gk015098	cassava4.1_014305m.g	AT5G10870.1	DNA-directed RNA polymerase subunit, putative
0,1,1	-	MK007845|gk044443	cassava4.1_028198m.g	AT5G03795.1	catalytic, putative; sucrose-phosphate synthase
0,1,1	-	MK005492|gk017986	cassava4.1_005210m.g	AT5G22820.2	Manihot esculenta predicted protein; PREDICTED: putative phospholipid:diacylglycerol acyltransferase 2-like; phospholipid:diacylglycerol acyltransferase 2
0,1,1	-	MK044237|gk007116	cassava4.1_032885m.g	AT5G37690.1	ADP-ribosylation factor, putative; ADP-ribosylation factor, putative, mRNA; zinc finger protein, putative, mRNA
0,1,1	-	MK031104|gk028578	cassava4.1_013386m.g	AT5G41380.1	Manihot esculenta predicted protein; Xyloglucan galactosyltransferase KATAMARI1, putative; protein binding protein, putative; protein binding protein, putative, mRNA
1,2,1	MW012734|gw015299	MK038331|gk006165,MK007594|gk021772	cassava4.1_002985m.g	AT5G41410.1	Manihot esculenta predicted protein; Xyloglucan galactosyltransferase KATAMARI1, putative; bel1 homeotic protein, putative; protein binding protein, putative; protein binding protein, putative, mRNA
0,1,1	-	MK034270|gk005534	cassava4.1_019325m.g	AT5G42890.1	sterol carrier protein-2
0,1,1	-	MK002516|gk000705	cassava4.1_031746m.g	AT5G45120.1	pepsin A, putative
0,1,1	-	MK014322|gk024420	cassava4.1_032871m.g	AT1G32740.1	Manihot esculenta predicted protein
0,1,1	-	MK019430|gk025654	cassava4.1_011593m.g	AT5G48970.1	Manihot esculenta predicted protein; conserved hypothetical protein
0,1,1	-	MK005991|gk043788	cassava4.1_021360m.g	AT5G13180.1	transcription factor, putative
0,1,1	-	MK013491|gk024172	cassava4.1_019439m.g	AT5G55640.1	PREDICTED: uncharacterized protein LOC100254821
0,1,1	-	MK003212|gk042794	cassava4.1_017821m.g	AT5G56260.1	Regulator of ribonuclease activity A, putative, mRNA; hypothetical protein, mRNA
1,1,1	MW042267|gw019085	MK000456|gk011294	cassava4.1_022682m.g	AT2G38010.1	ceramidase, putative; protein-tyrosine kinase, putative
0,1,1	-	MK000780|gk041961	cassava4.1_028898m.g	AT5G60920.1	Protein COBRA precursor, putative, mRNA
0,1,1	-	MK000107|gk041732	cassava4.1_009001m.g	AT5G62390.1	trehalose-6-phosphate synthase, putative
0,1,1	-	MK023741|gk045809	cassava4.1_024477m.g	AT4G05200.1	ATP binding protein, putative
1,1,1	MW014264|gw017961	MK003095|gk000887	cassava4.1_032514m.g	AT1G32170.1	Xyloglucan endotransglucosylase/hydrolase protein 2 precursor, putative
0,1,1	-	MK044726|gk031814	cassava4.1_007416m.g	AT1G11580.1	Pectinesterase-2 precursor, putative
0,1,1	-	MK046518|gk047426	cassava4.1_008390m.g	AT2G39870.1	Manihot esculenta predicted protein; heat-shock protein, putative
1,1,2	MW001648|gw032820	MK024420|gk026888	cassava4.1_028338m.g,cassava4.1_026562m.g	AT1G49960.1	nucleobase ascorbate transporter
0,1,1	-	MK000921|gk042023	cassava4.1_000112m.g	AT4G04970.1	Manihot esculenta predicted protein; ubiquitin conjugating enzyme, putative
0,2,1	-	MK002849|gk042699,MK059265|gk049547	cassava4.1_022266m.g	AT2G23200.1	ATP binding protein, putative
0,1,1	-	MK013299|gk024136	cassava4.1_023969m.g	AT1G61110.1	syntaxin, putative
0,3,1	-	MK028438|gk046121,MK028436|gk027870,MK028436|gk046120	cassava4.1_023713m.g	AT5G10530.1	hypothetical protein OsI_26538
1,1,3	MW043316|gw039684	MK030260|gk046273	cassava4.1_007697m.g,cassava4.1_007690m.g,cassava4.1_007636m.g	AT3G51860.1	conserved hypothetical protein
0,1,1	-	MK056982|gk036035	cassava4.1_025336m.g	AT4G32300.1	conserved hypothetical protein
1,1,1	MW047687|gw002734	MK012141|gk023904	cassava4.1_010034m.g	AT3G28340.1	transferase, transferring glycosyl groups, putative, mRNA
1,1,1	MW002191|gw003771	MK002647|gk014325	cassava4.1_012111m.g	AT4G02340.1	60S ribosomal protein L18, putative, mRNA; Manihot esculenta predicted protein
0,1,1	-	MK060550|gk049977	cassava4.1_009164m.g	AT2G17220.1	Manihot esculenta predicted protein; PREDICTED: glucose-6-phosphate 1-dehydrogenase, chloroplastic; glucose-6-phosphate 1-dehydrogenase, putative
0,1,1	-	MK008142|gk022824	cassava4.1_007089m.g	AT5G66730.1	PREDICTED: uncharacterized protein LOC100248459
1,1,1	MW044046|gw020333	MK016079|gk002846	cassava4.1_028729m.g	AT5G36110.1	cytochrome P450, putative
0,1,1	-	MK002210|gk042441	cassava4.1_004390m.g	AT4G10840.1	conserved hypothetical protein; conserved hypothetical protein, mRNA
0,1,1	-	MK003681|gk015620	cassava4.1_032456m.g	AT1G32450.1	Manihot esculenta predicted protein; contig VV78X057029.5, whole genome shotgun sequence
1,1,1	MW001584|gw032806	MK015103|gk045148	cassava4.1_001017m.g	AT1G09970.1	Receptor protein kinase CLAVATA1 precursor, putative
0,2,1	-	MK003103|gk042766,MK006271|gk043884	cassava4.1_023318m.g	AT2G42520.1	PREDICTED: DEAD-box ATP-dependent RNA helicase 37-like
0,1,1	-	MK002870|gk042705	cassava4.1_024980m.g	AT3G55990.1	Manihot esculenta predicted protein; conserved hypothetical protein
1,1,1	MW042162|gw004640	MK060010|gk009961	cassava4.1_031923m.g	AT3G12720.1	r2r3-myb transcription factor, putative
0,1,1	-	MK042173|gk031202	cassava4.1_018227m.g	AT4G14830.1	Manihot esculenta predicted protein; PREDICTED: protein SEC13 homolog
0,1,1	-	MK043941|gk047248	cassava4.1_025187m.g	AT4G21440.1	Manihot esculenta predicted protein; glycosyl hydrolase family 9
0,1,1	-	MK021712|gk026227	cassava4.1_019492m.g	AT3G25940.1	Manihot esculenta predicted protein
0,1,1	-	MK018741|gk025449	cassava4.1_025770m.g	AT4G28460.1	Manihot esculenta predicted protein
0,1,1	-	MK043151|gk031419	cassava4.1_029245m.g	AT5G36110.1	cytochrome P450, putative
0,1,1	-	MK024226|gk026847	cassava4.1_022415m.g	AT4G28500.1	NAC domain protein, IPR003441
0,1,1	-	MK061053|gk050123	cassava4.1_006056m.g	AT4G02630.1	BRASSINOSTEROID INSENSITIVE 1-associated receptor kinase 1 precursor, putative
0,1,1	-	MK002763|gk042663	cassava4.1_025167m.g	AT5G05340.1	Peroxidase 2 precursor, putative
0,1,1	-	MK010425|gk023404	cassava4.1_033736m.g	AT3G01810.1	conserved hypothetical protein
0,1,1	-	MK039337|gk046905	cassava4.1_016187m.g	AT1G64065.1	conserved hypothetical protein
0,1,1	-	MK003379|gk015229	cassava4.1_009102m.g	AT1G25530.1	ATP-dependent Clp protease adaptor protein clpS, putative, mRNA; Manihot esculenta predicted protein
0,1,1	-	MK000121|gk000031	cassava4.1_000995m.g	AT2G47070.1	conserved hypothetical protein
0,1,1	-	MK018503|gk045388	cassava4.1_029465m.g	AT3G54320.2	DNA binding protein, putative
0,1,1	-	MK004413|gk016610	cassava4.1_002555m.g	AT5G59810.1	GLGS_BRANARecName: Full=Glucose-1-phosphate adenylyltransferase small subunit, chloroplastic; AltName: Full=ADP-glucose pyrophosphorylase; AltName: Full=ADP-glucose synthase; AltName: Full=AGPase B; AltName: Full=Alpha-D-glucose-1-phosphate adenyl transferase; Flags: Precursor emb|CAB89863.1| ADP-glucose pyrophosphorylase small subunit; Manihot esculenta predicted protein
0,1,1	-	MK004216|gk016339	cassava4.1_021187m.g	AT2G20142.1	Nodulation receptor kinase precursor, putative
0,1,1	-	MK001359|gk012464	cassava4.1_006251m.g	AT2G19860.1	Manihot esculenta predicted protein
1,1,1	MW016659|gw021507	MK045556|gk047347	cassava4.1_014280m.g	AT3G61850.4	fad NAD binding oxidoreductases, putative; uncharacterized protein LOC100306443
1,1,1	MW041280|gw001628	MK001110|gk012145	cassava4.1_031924m.g	AT2G22720.2	conserved hypothetical protein
1,1,1	MW003122|gw005095	MK022166|gk026370	cassava4.1_023402m.g	AT2G38380.1	rubber peroxidase 1
0,1,2	-	MK006647|gk020043	cassava4.1_013783m.g,cassava4.1_013775m.g	AT3G44110.1	DnaJ protein
1,1,2	MW047325|gw043948	MK037665|gk046768	cassava4.1_027564m.g,cassava4.1_008130m.g	AT5G15080.1	Protein kinase APK1B, chloroplast precursor, putative
0,1,1	-	MK006209|gk019408	cassava4.1_029026m.g	AT1G52820.1	hypothetical protein
0,2,1	-	MK018687|gk025440,MK018688|gk003212	cassava4.1_006769m.g	AT3G56690.1	Potassium transporter, putative; calmodulin-binding protein, putative; genomic DNA, chromosome 4, clone: LjT16B11, TM0182, complete sequence; unnamed protein product
1,1,1	MW045615|gw031208	MK005894|gk018793	cassava4.1_005008m.g	AT3G08960.1	Manihot esculenta predicted protein; PREDICTED: importin-11-like
0,1,1	-	MK000062|gk010787	cassava4.1_010624m.g	AT2G37440.1	Naringenin,2-oxoglutarate 3-dioxygenase, putative; hypothetical protein, mRNA
0,1,1	-	MK000178|gk010922	cassava4.1_028116m.g	AT5G23660.1	conserved hypothetical protein; conserved hypothetical protein, mRNA
0,1,1	-	MK000610|gk000186	cassava4.1_013782m.g	AT3G54010.1	ATP synthase D chain, mitochondrial, putative; DNA binding protein, putative; Manihot esculenta predicted protein; Naringenin,2-oxoglutarate 3-dioxygenase, putative; ORF108; PREDICTED: protein FAR1-RELATED SEQUENCE 5-like; PREDICTED: uncharacterized protein LOC100783739; PREDICTED: uncharacterized protein LOC100807170; Pinin, putative, mRNA; beta-galactosidase, putative; calmodulin binding protei…
0,1,1	-	MK000786|gk041963	cassava4.1_034309m.g	AT5G66520.1	Xyloglucan 6-xylosyltransferase, putative
0,1,1	-	MK000905|gk042016	cassava4.1_024324m.g	AT4G14970.1	ATP synthase D chain, mitochondrial, putative; DNA binding protein, putative; Manihot esculenta predicted protein; Naringenin,2-oxoglutarate 3-dioxygenase, putative; ORF108; PREDICTED: histidyl-tRNA synthetase-like; PREDICTED: pentatricopeptide repeat-containing protein At5g66520-like; PREDICTED: protein FAR1-RELATED SEQUENCE 5-like; PREDICTED: uncharacterized protein LOC100783739; PREDICTED: unc…
0,1,2	-	MK001279|gk000376	cassava4.1_033011m.g,cassava4.1_017085m.g	AT1G63800.1	40S ribosomal protein S14; ATP synthase D chain, mitochondrial, putative; Auxin response factor, putative, mRNA; DCL protein, chloroplast precursor, putative; DNA binding protein, putative; JHL22C18.7; Manihot esculenta predicted protein; Naringenin,2-oxoglutarate 3-dioxygenase, putative; Nucleoprotein TPR, putative; ORF108; Oligopeptide transporter, putative; PREDICTED: histidyl-tRNA synthetase-…
0,1,1	-	MK001331|gk012414	cassava4.1_018176m.g	AT2G36320.1	hydrolase, putative
0,1,1	-	MK001385|gk012541	cassava4.1_009344m.g	AT5G06970.1	peptidyl-prolyl cis-trans isomerase h, ppih, putative
0,1,1	-	MK001402|gk000403	cassava4.1_005324m.g	AT1G73240.1	Vacuolar protein sorting protein, putative; Vacuolar protein sorting protein, putative, mRNA
0,1,1	-	MK001558|gk042244	cassava4.1_022119m.g	AT3G10380.1	40S ribosomal protein S14; ATP synthase D chain, mitochondrial, putative; Arginine/serine-rich coiled coil protein, putative; Auxin response factor, putative, mRNA; DCL protein, chloroplast precursor, putative; DNA binding protein, putative; DNA-damage-inducible protein f, putative; DNA-damage-inducible protein f, putative, mRNA; JHL22C18.7; Kinesin heavy chain, putative; Lysosomal Pro-X carboxyp…
0,1,1	-	MK001559|gk042245	cassava4.1_013828m.g	AT3G10380.1	40S ribosomal protein S14; ATP synthase D chain, mitochondrial, putative; Arginine/serine-rich coiled coil protein, putative; Auxin response factor, putative, mRNA; DCL protein, chloroplast precursor, putative; DNA binding protein, putative; DNA-damage-inducible protein f, putative; DNA-damage-inducible protein f, putative, mRNA; JHL22C18.7; Kinesin heavy chain, putative; Lysosomal Pro-X carboxyp…
0,1,1	-	MK001826|gk013117	cassava4.1_026420m.g	AT2G05920.1	Protein C9orf78, putative, mRNA
0,1,1	-	MK001933|gk013227	cassava4.1_013760m.g	AT5G58100.1	40S ribosomal protein S14; ATP synthase D chain, mitochondrial, putative; Alpha-expansin 5 precursor, putative; Arginine/serine-rich coiled coil protein, putative; Auxin response factor, putative, mRNA; BTB and MATH domain-containing protein, putative; DCL protein, chloroplast precursor, putative; DNA binding protein, putative; DNA-damage-inducible protein f, putative; DNA-damage-inducible protei…
0,1,1	-	MK001949|gk013239	cassava4.1_031337m.g	AT1G14820.3	Manihot esculenta predicted protein; aspartate semialdehyde dehydrogenase, putative
0,1,1	-	MK001950|gk013241	cassava4.1_012275m.g	AT5G57330.1	Glycoprotein X precursor, putative
2,2,1	MW047753|gw044792,MW047697|gw000976	MK002201|gk000614,MK030339|gk046280	cassava4.1_021838m.g	AT4G32700.2	40S ribosomal protein S14; ATP synthase D chain, mitochondrial, putative; Alpha-expansin 5 precursor, putative; Arginine/serine-rich coiled coil protein, putative; Auxin response factor, putative, mRNA; BTB and MATH domain-containing protein, putative; DCL protein, chloroplast precursor, putative; DNA binding protein, putative; DNA polymerase theta, putative; DNA-damage-inducible protein f, putat…
0,2,1	-	MK002313|gk013828,MK002313|gk013829	cassava4.1_021995m.g	AT3G06190.1	Manihot esculenta predicted protein
0,1,1	-	MK002334|gk013948	cassava4.1_021837m.g	AT5G55050.1	isocitrate dehydrogenase, putative
0,1,1	-	MK002334|gk042506	cassava4.1_025604m.g	AT3G07040.1	isocitrate dehydrogenase, putative
1,2,1	MW046395|gw041899	MK002527|gk014223,MK002527|gk014224	cassava4.1_001124m.g	AT1G50180.1	3-phosphoinositide-dependent protein kinase-1, putative; 40S ribosomal protein S14; AF-9-like protein; ATP synthase D chain, mitochondrial, putative; Alpha-expansin 5 precursor, putative; Arginine/serine-rich coiled coil protein, putative; Auxin response factor, putative, mRNA; BTB and MATH domain-containing protein, putative; DCL protein, chloroplast precursor, putative; DNA binding protein, put…
1,3,1	MW015609|gw020220	MK002740|gk000786,MK005652|gk018270,MK036334|gk029888	cassava4.1_007302m.g	AT4G34480.1	3-phosphoinositide-dependent protein kinase-1, putative; 40S ribosomal protein S14; ABC transporter family, cholesterol/phospholipid flippase; AF-9-like protein; ATP synthase D chain, mitochondrial, putative; Alpha-expansin 5 precursor, putative; Arginine/serine-rich coiled coil protein, putative; Auxin response factor, putative; Auxin response factor, putative, mRNA; BTB and MATH domain-containi…
0,2,1	-	MK002816|gk014586,MK036330|gk005880	cassava4.1_029193m.g	AT2G34930.1	Manihot esculenta predicted protein
0,1,1	-	MK002852|gk014620	cassava4.1_024616m.g	AT2G19600.1	3-phosphoinositide-dependent protein kinase-1, putative; 40S ribosomal protein S14; ABC transporter family, cholesterol/phospholipid flippase; AF-9-like protein; ATP binding protein, putative; ATP synthase D chain, mitochondrial, putative; Alpha-expansin 5 precursor, putative; Arginine/serine-rich coiled coil protein, putative; Auxin response factor, putative; Auxin response factor, putative, mRN…
0,1,1	-	MK002974|gk042742	cassava4.1_012277m.g	AT4G33580.1	3-phosphoinositide-dependent protein kinase-1, putative; 40S ribosomal protein S14; ABC transporter family, cholesterol/phospholipid flippase; AF-9-like protein; ATP binding protein, putative; ATP synthase D chain, mitochondrial, putative; Alpha-expansin 5 precursor, putative; Arginine/serine-rich coiled coil protein, putative; Auxin response factor, putative; Auxin response factor, putative, mRN…
0,1,1	-	MK003024|gk014819	cassava4.1_021827m.g	AT2G05920.1	Manihot esculenta predicted protein
0,1,1	-	MK003583|gk015482	cassava4.1_003774m.g	AT5G04700.1	Glucan endo-1,3-beta-glucosidase precursor, putative
0,1,1	-	MK003625|gk015543	cassava4.1_021745m.g	AT4G08850.1	3-phosphoinositide-dependent protein kinase-1, putative; 40S ribosomal protein S14; ABC transporter family, cholesterol/phospholipid flippase; AF-9-like protein; ATP binding protein, putative; ATP synthase D chain, mitochondrial, putative; Alpha-expansin 5 precursor, putative; Arginine/serine-rich coiled coil protein, putative; Aspartic proteinase nepenthesin-1 precursor, putative; Auxin response…
0,3,2	-	MK003657|gk001076,MK046329|gk032201,MK058173|gk009503	cassava4.1_008936m.g,cassava4.1_003340m.g	AT5G02500.1	3-phosphoinositide-dependent protein kinase-1, putative; 40S ribosomal protein S14; ABC transporter family, cholesterol/phospholipid flippase; AF-9-like protein; ATP binding protein, putative; ATP synthase D chain, mitochondrial, putative; Alpha-expansin 5 precursor, putative; Arginine/serine-rich coiled coil protein, putative; Aspartic proteinase nepenthesin-1 precursor, putative; Auxin response…
0,3,2	-	MK003739|gk015722,MK005563|gk018110,MK005563|gk018112	cassava4.1_031211m.g,cassava4.1_010932m.g	AT1G60680.1	3-phosphoinositide-dependent protein kinase-1, putative; 40S ribosomal protein S14; ABC transporter family, cholesterol/phospholipid flippase; AF-9-like protein; ATP binding protein, putative; ATP synthase D chain, mitochondrial, putative; Alpha-expansin 5 precursor, putative; Arginine/serine-rich coiled coil protein, putative; Aspartic proteinase nepenthesin-1 precursor, putative; Auxin response…
0,2,1	-	MK003766|gk042969,MK047431|gk007689	cassava4.1_010319m.g	AT5G40240.1	conserved hypothetical protein
0,1,1	-	MK004304|gk001253	cassava4.1_007093m.g	AT1G77690.1	Manihot esculenta predicted protein; naringenin-chalcone synthase, putative, mRNA
0,1,1	-	MK004597|gk001401	cassava4.1_027763m.g	AT5G08410.1	3-phosphoinositide-dependent protein kinase-1, putative; 40S ribosomal protein S14; ABC transporter family, cholesterol/phospholipid flippase; AC012654_20Contains similarity to the somatic embryogenesis receptor-like kinase from Daucus carota gb|AC007454; It contains 3 leucine rich repeat domains PF|00560 and a eukaryotic protein kinase domain PF|00069; AF-9-like protein; ATP binding protein, put…
0,1,1	-	MK004765|gk043234	cassava4.1_005571m.g	AT5G46590.1	3-phosphoinositide-dependent protein kinase-1, putative; 40S ribosomal protein S14; ABC transporter family, cholesterol/phospholipid flippase; AC012654_20Contains similarity to the somatic embryogenesis receptor-like kinase from Daucus carota gb|AC007454; It contains 3 leucine rich repeat domains PF|00560 and a eukaryotic protein kinase domain PF|00069; AF-9-like protein; ATP binding protein, put…
0,1,1	-	MK004887|gk016708	cassava4.1_010931m.g	AT1G17780.2	Manihot esculenta predicted protein
0,1,1	-	MK005032|gk016929	cassava4.1_007294m.g	AT5G20660.1	JHL07K02.4; catalytic, putative; catalytic, putative, mRNA
0,1,1	-	MK005216|gk017309	cassava4.1_005928m.g	AT2G22010.2	conserved hypothetical protein; protein binding protein, putative
0,1,1	-	MK005221|gk017323	cassava4.1_031627m.g	AT3G03620.1	multidrug resistance pump, putative
0,1,1	-	MK005225|gk017337	cassava4.1_025462m.g	AT1G76680.1	2,4-dienoyl-CoA reductase, putative, mRNA; 3-phosphoinositide-dependent protein kinase-1, putative; 40S ribosomal protein S11, putative; 40S ribosomal protein S14; 60S ribosomal protein L9, putative; ABC transporter family, cholesterol/phospholipid flippase; AC012654_20Contains similarity to the somatic embryogenesis receptor-like kinase from Daucus carota gb|AC007454; It contains 3 leucine rich …
0,1,1	-	MK005380|gk017742	cassava4.1_013864m.g	AT1G80780.3	unnamed protein product
1,2,1	MW044072|gw013276	MK005434|gk043503,MK037341|gk046751	cassava4.1_033629m.g	AT1G65810.1	2,4-dienoyl-CoA reductase, putative, mRNA; 3-phosphoinositide-dependent protein kinase-1, putative; 40S ribosomal protein S11, putative; 40S ribosomal protein S14; 60S ribosomal protein L9, putative; ABC transporter family, cholesterol/phospholipid flippase; AC012654_20Contains similarity to the somatic embryogenesis receptor-like kinase from Daucus carota gb|AC007454; It contains 3 leucine rich …
0,1,1	-	MK005487|gk043535	cassava4.1_026912m.g	AT2G27150.1	2,4-dienoyl-CoA reductase, putative, mRNA; 3-phosphoinositide-dependent protein kinase-1, putative; 40S ribosomal protein S11, putative; 40S ribosomal protein S14; 60S ribosomal protein L9, putative; ABC transporter family, cholesterol/phospholipid flippase; AC012654_20Contains similarity to the somatic embryogenesis receptor-like kinase from Daucus carota gb|AC007454; It contains 3 leucine rich …
0,3,2	-	MK005504|gk043544,MK030879|gk005100,MK050332|gk008130	cassava4.1_002614m.g,cassava4.1_002466m.g	AT3G29320.1	Manihot esculenta predicted protein; conserved hypothetical protein
0,1,1	-	MK005533|gk018056	cassava4.1_002684m.g	AT4G30080.1	protein binding protein, putative
0,1,1	-	MK005550|gk018089	cassava4.1_024097m.g	AT5G20960.1	2,4-dienoyl-CoA reductase, putative, mRNA; 3-phosphoinositide-dependent protein kinase-1, putative; 40S ribosomal protein S11, putative; 40S ribosomal protein S14; 60S ribosomal protein L9, putative; ABC transporter family, cholesterol/phospholipid flippase; AC012654_20Contains similarity to the somatic embryogenesis receptor-like kinase from Daucus carota gb|AC007454; It contains 3 leucine rich …
1,1,2	MW011065|gw013697	MK005594|gk043586	cassava4.1_004847m.g,cassava4.1_004838m.g	AT1G73150.1	2,4-dienoyl-CoA reductase, putative, mRNA; 3-phosphoinositide-dependent protein kinase-1, putative; 40S ribosomal protein S11, putative; 40S ribosomal protein S14; 60S ribosomal protein L9, putative; ABC transporter family, cholesterol/phospholipid flippase; AC012654_20Contains similarity to the somatic embryogenesis receptor-like kinase from Daucus carota gb|AC007454; It contains 3 leucine rich …
0,1,1	-	MK005826|gk018633	cassava4.1_026780m.g	AT3G59200.1	IAA-amino acid hydrolase; IAA-amino acid hydrolase ILR1 precursor, putative; metallopeptidase, putative
0,1,1	-	MK005865|gk018721	cassava4.1_002379m.g	AT3G23410.1	xenotropic and polytropic murine leukemia virus receptor pho1, putative
1,3,1	MW046994|gw043123	MK005887|gk018772,MK027843|gk004638,MK039479|gk006351	cassava4.1_004691m.g	AT3G49800.1	2,4-dienoyl-CoA reductase, putative, mRNA; 3-phosphoinositide-dependent protein kinase-1, putative; 4-nitrophenylphosphatase, putative; 40S ribosomal protein S11, putative; 40S ribosomal protein S14; 60S ribosomal protein L9, putative; ABC transporter family, cholesterol/phospholipid flippase; AC012654_20Contains similarity to the somatic embryogenesis receptor-like kinase from Daucus carota gb|A…
0,1,1	-	MK005896|gk018801	cassava4.1_031951m.g	AT2G17550.2	Manihot esculenta predicted protein; cyclin A, putative
0,1,1	-	MK006131|gk043842	cassava4.1_016675m.g	AT5G58003.1	pentatricopeptide repeat-containing protein, putative; pentatricopeptide repeat-containing protein, putative, mRNA
0,1,1	-	MK006533|gk019886	cassava4.1_002917m.g	AT3G01680.1	Manihot esculenta predicted protein; Protein bem46, putative
0,2,2	-	MK006574|gk019940,MK047175|gk032413	cassava4.1_030730m.g,cassava4.1_020944m.g	AT3G22930.1	2,4-dienoyl-CoA reductase, putative, mRNA; 3-phosphoinositide-dependent protein kinase-1, putative; 4-nitrophenylphosphatase, putative; 40S ribosomal protein S11, putative; 40S ribosomal protein S14; 40S ribosomal protein S5, putative; 5-methyltetrahydrofolate:homocysteine methyltransferase, putative; 60S ribosomal protein L13, putative, mRNA; 60S ribosomal protein L9, putative; ABC transporter f…
0,1,1	-	MK006779|gk020259	cassava4.1_032988m.g	AT2G19600.1	2,4-dienoyl-CoA reductase, putative, mRNA; 26S protease regulatory subunit 6B; 3-phosphoinositide-dependent protein kinase-1, putative; 4-nitrophenylphosphatase, putative; 40S ribosomal protein S11, putative; 40S ribosomal protein S14; 40S ribosomal protein S5, putative; 5-methyltetrahydrofolate:homocysteine methyltransferase, putative; 60S ribosomal protein L13, putative, mRNA; 60S ribosomal pro…
0,1,1	-	MK007147|gk020914	cassava4.1_009021m.g	AT3G25800.1	Manihot esculenta predicted protein; Plastid-specific 30S ribosomal protein 3, chloroplast precursor, putative
0,1,1	-	MK007258|gk021133	cassava4.1_009594m.g	AT5G22000.1	2,4-dienoyl-CoA reductase, putative, mRNA; 26S protease regulatory subunit 6B; 3'-N-debenzoyl-2'-deoxytaxol N-benzoyltransferase, putative; 3-phosphoinositide-dependent protein kinase-1, putative; 4-nitrophenylphosphatase, putative; 40S ribosomal protein S11, putative; 40S ribosomal protein S14; 40S ribosomal protein S5, putative; 5-methyltetrahydrofolate:homocysteine methyltransferase, putative;…
1,1,1	MW020158|gw035227	MK007279|gk021167	cassava4.1_017936m.g	AT5G02180.1	Manihot esculenta predicted protein; PREDICTED: uncharacterized protein LOC100249439
0,1,1	-	MK007339|gk021284	cassava4.1_013943m.g	AT1G77120.1	serine carboxypeptidase, putative, mRNA
0,1,1	-	MK007343|gk021298	cassava4.1_001024m.g	AT2G25790.1	2,4-dienoyl-CoA reductase, putative, mRNA; 26S protease regulatory subunit 6B; 3'-N-debenzoyl-2'-deoxytaxol N-benzoyltransferase, putative; 3-phosphoinositide-dependent protein kinase-1, putative; 4-nitrophenylphosphatase, putative; 40S ribosomal protein S11, putative; 40S ribosomal protein S14; 40S ribosomal protein S5, putative; 5-methyltetrahydrofolate:homocysteine methyltransferase, putative;…
0,1,1	-	MK007348|gk021310	cassava4.1_000087m.g	AT3G01460.1	Manihot esculenta predicted protein; conserved hypothetical protein
2,3,1	MW022580|gw027852,MW013613|gw016562	MK007394|gk021408,MK007394|gk021409,MK009531|gk001761	cassava4.1_012593m.g	AT2G47260.1	ATP-dependent RNA helicase, putative
0,1,1	-	MK007562|gk021722	cassava4.1_029353m.g	AT5G47380.1	Manihot esculenta predicted protein; Triose phosphate/phosphate translocator, non-green plastid, chloroplast precursor, putative, mRNA
1,1,1	MW042564|gw038957	MK007572|gk021737	cassava4.1_013973m.g	AT5G56840.1	conserved hypothetical protein
0,1,1	-	MK007580|gk021754	cassava4.1_024240m.g	AT1G79400.1	Polygalacturonase precursor, putative
2,1,1	MW018677|gw023568,MW044241|gw016779	MK007589|gk021765	cassava4.1_030594m.g	AT5G50360.1	bromodomain-containing protein, putative
0,0,1	-	-	cassava4.1_002899m.g	AT5G41410.1	bromodomain-containing protein, putative
1,1,1	MW018309|gw034975	MK007615|gk021813	cassava4.1_027460m.g	AT1G48910.1	Manihot esculenta predicted protein
0,1,1	-	MK007627|gk021829	cassava4.1_002305m.g	AT2G41900.1	DNA-damage-inducible protein f, putative; DNA-damage-inducible protein f, putative, mRNA
1,1,2	MW010623|gw013228	MK007988|gk022505	cassava4.1_029886m.g,cassava4.1_023154m.g	AT5G42650.1	2,4-dienoyl-CoA reductase, putative, mRNA; 2-oxoglutarate-dependent dioxygenase; 26S protease regulatory subunit 6B; 3'-N-debenzoyl-2'-deoxytaxol N-benzoyltransferase, putative; 3-phosphoinositide-dependent protein kinase-1, putative; 4-nitrophenylphosphatase, putative; 40S ribosomal protein S11, putative; 40S ribosomal protein S14; 40S ribosomal protein S5, putative; 5-methyltetrahydrofolate:hom…
0,1,1	-	MK008055|gk022630	cassava4.1_018684m.g	AT2G30105.1	2,4-dienoyl-CoA reductase, putative, mRNA; 2-oxoglutarate-dependent dioxygenase; 26S protease regulatory subunit 6B; 3'-N-debenzoyl-2'-deoxytaxol N-benzoyltransferase, putative; 3-phosphoinositide-dependent protein kinase-1, putative; 4-nitrophenylphosphatase, putative; 40S ribosomal protein S11, putative; 40S ribosomal protein S14; 40S ribosomal protein S5, putative; 5-methyltetrahydrofolate:hom…
1,1,1	MW000773|gw001204	MK008073|gk022657	cassava4.1_004396m.g	AT5G52920.1	Tellurite resistance protein tehA, putative
0,1,1	-	MK008180|gk022893	cassava4.1_006987m.g	AT2G43840.2	Manihot esculenta predicted protein
0,1,1	-	MK008883|gk001656	cassava4.1_027594m.g	AT5G48380.1	2,4-dienoyl-CoA reductase, putative, mRNA; 2-oxoglutarate-dependent dioxygenase; 26S protease regulatory subunit 6B; 3'-N-debenzoyl-2'-deoxytaxol N-benzoyltransferase, putative; 3-phosphoinositide-dependent protein kinase-1, putative; 4-nitrophenylphosphatase, putative; 40S ribosomal protein S11, putative; 40S ribosomal protein S14; 40S ribosomal protein S5, putative; 5-methyltetrahydrofolate:hom…
0,1,1	-	MK009170|gk023105	cassava4.1_028458m.g	AT1G68170.1	Auxin-induced protein 5NG4, putative
0,1,1	-	MK009441|gk023162	cassava4.1_027064m.g	AT5G07490.1	2,4-dienoyl-CoA reductase, putative, mRNA; 2-oxoglutarate-dependent dioxygenase; 26S protease regulatory subunit 6B; 3'-N-debenzoyl-2'-deoxytaxol N-benzoyltransferase, putative; 3-phosphoinositide-dependent protein kinase-1, putative; 4-nitrophenylphosphatase, putative; 40S ribosomal protein S11, putative; 40S ribosomal protein S14; 40S ribosomal protein S5, putative; 5-methyltetrahydrofolate:hom…
0,1,1	-	MK009470|gk023189	cassava4.1_010309m.g	AT5G23050.1	conserved hypothetical protein
0,1,1	-	MK009664|gk044720	cassava4.1_022137m.g	AT1G23380.2	2,4-dienoyl-CoA reductase, putative, mRNA; 2-oxoglutarate-dependent dioxygenase; 26S protease regulatory subunit 6B; 3'-N-debenzoyl-2'-deoxytaxol N-benzoyltransferase, putative; 3-phosphoinositide-dependent protein kinase-1, putative; 4-nitrophenylphosphatase, putative; 40S ribosomal protein S11, putative; 40S ribosomal protein S14; 40S ribosomal protein S5, putative; 5-methyltetrahydrofolate:hom…
0,1,1	-	MK009803|gk001815	cassava4.1_014606m.g	AT1G02170.1	2,4-dienoyl-CoA reductase, putative, mRNA; 2-oxoglutarate-dependent dioxygenase; 26S protease regulatory subunit 6B; 3'-N-debenzoyl-2'-deoxytaxol N-benzoyltransferase, putative; 3-phosphoinositide-dependent protein kinase-1, putative; 4-nitrophenylphosphatase, putative; 40S ribosomal protein S11, putative; 40S ribosomal protein S14; 40S ribosomal protein S5, putative; 5-methyltetrahydrofolate:hom…
0,1,1	-	MK009846|gk001817	cassava4.1_002950m.g	AT1G17840.1	2,4-dienoyl-CoA reductase, putative, mRNA; 2-oxoglutarate-dependent dioxygenase; 26S protease regulatory subunit 6B; 3'-N-debenzoyl-2'-deoxytaxol N-benzoyltransferase, putative; 3-phosphoinositide-dependent protein kinase-1, putative; 4-nitrophenylphosphatase, putative; 40S ribosomal protein S11, putative; 40S ribosomal protein S14; 40S ribosomal protein S5, putative; 5-methyltetrahydrofolate:hom…
0,1,1	-	MK010124|gk001864	cassava4.1_008088m.g	AT5G41040.1	2,4-dienoyl-CoA reductase, putative, mRNA; 2-oxoglutarate-dependent dioxygenase; 26S protease regulatory subunit 6B; 3'-N-debenzoyl-2'-deoxytaxol N-benzoyltransferase, putative; 3-phosphoinositide-dependent protein kinase-1, putative; 4-nitrophenylphosphatase, putative; 40S ribosomal protein S11, putative; 40S ribosomal protein S14; 40S ribosomal protein S5, putative; 5-methyltetrahydrofolate:hom…
0,1,1	-	MK010535|gk001927	cassava4.1_007688m.g	AT3G47960.1	2,4-dienoyl-CoA reductase, putative, mRNA; 2-oxoglutarate-dependent dioxygenase; 26S protease regulatory subunit 6B; 3'-N-debenzoyl-2'-deoxytaxol N-benzoyltransferase, putative; 3-phosphoinositide-dependent protein kinase-1, putative; 4-nitrophenylphosphatase, putative; 40S ribosomal protein S11, putative; 40S ribosomal protein S14; 40S ribosomal protein S5, putative; 5-methyltetrahydrofolate:hom…
0,1,1	-	MK010682|gk001940	cassava4.1_022131m.g	AT1G08230.2	2,4-dienoyl-CoA reductase, putative, mRNA; 2-oxoglutarate-dependent dioxygenase; 26S protease regulatory subunit 6B; 3'-N-debenzoyl-2'-deoxytaxol N-benzoyltransferase, putative; 3-phosphoinositide-dependent protein kinase-1, putative; 4-nitrophenylphosphatase, putative; 40S ribosomal protein S11, putative; 40S ribosomal protein S14; 40S ribosomal protein S5, putative; 5-methyltetrahydrofolate:hom…
1,2,1	MW019838|gw035177	MK011232|gk023591,MK011263|gk002015	cassava4.1_030626m.g	AT5G46910.1	mta/sah nucleosidase, putative
1,1,1	MW044386|gw017829	MK011323|gk002031	cassava4.1_007272m.g	AT5G17540.1	2,4-dienoyl-CoA reductase, putative, mRNA; 2-oxoglutarate-dependent dioxygenase; 26S protease regulatory subunit 6B; 3'-N-debenzoyl-2'-deoxytaxol N-benzoyltransferase, putative; 3-phosphoinositide-dependent protein kinase-1, putative; 4-nitrophenylphosphatase, putative; 40S ribosomal protein S11, putative; 40S ribosomal protein S14; 40S ribosomal protein S5, putative; 5-methyltetrahydrofolate:hom…
2,2,1	MW011885|gw034020,MW014045|gw017575	MK011570|gk023713,MK011568|gk002096	cassava4.1_002539m.g	AT1G54570.1	2,4-dienoyl-CoA reductase, putative, mRNA; 2-oxoglutarate-dependent dioxygenase; 26S protease regulatory subunit 6B; 3'-N-debenzoyl-2'-deoxytaxol N-benzoyltransferase, putative; 3-phosphoinositide-dependent protein kinase-1, putative; 4-nitrophenylphosphatase, putative; 40S ribosomal protein S11, putative; 40S ribosomal protein S14; 40S ribosomal protein S5, putative; 5-methyltetrahydrofolate:hom…
0,1,1	-	MK011587|gk023719	cassava4.1_001947m.g	AT5G27230.1	2,4-dienoyl-CoA reductase, putative, mRNA; 2-oxoglutarate-dependent dioxygenase; 26S protease regulatory subunit 6B; 3'-N-debenzoyl-2'-deoxytaxol N-benzoyltransferase, putative; 3-phosphoinositide-dependent protein kinase-1, putative; 4-nitrophenylphosphatase, putative; 40S ribosomal protein S11, putative; 40S ribosomal protein S14; 40S ribosomal protein S5, putative; 5-methyltetrahydrofolate:hom…
0,1,1	-	MK011804|gk023795	cassava4.1_006507m.g	AT1G75220.1	2,4-dienoyl-CoA reductase, putative, mRNA; 2-oxoglutarate-dependent dioxygenase; 26S protease regulatory subunit 6B; 3'-N-debenzoyl-2'-deoxytaxol N-benzoyltransferase, putative; 3-phosphoinositide-dependent protein kinase-1, putative; 4-nitrophenylphosphatase, putative; 40S ribosomal protein S11, putative; 40S ribosomal protein S14; 40S ribosomal protein S5, putative; 5-methyltetrahydrofolate:hom…
0,1,1	-	MK011899|gk002164	cassava4.1_002290m.g	AT4G10770.1	2,4-dienoyl-CoA reductase, putative, mRNA; 2-oxoglutarate-dependent dioxygenase; 26S protease regulatory subunit 6B; 3'-N-debenzoyl-2'-deoxytaxol N-benzoyltransferase, putative; 3-phosphoinositide-dependent protein kinase-1, putative; 4-nitrophenylphosphatase, putative; 40S ribosomal protein S11, putative; 40S ribosomal protein S14; 40S ribosomal protein S5, putative; 5-methyltetrahydrofolate:hom…
0,1,1	-	MK011922|gk002168	cassava4.1_001348m.g	AT4G35830.1	2,4-dienoyl-CoA reductase, putative, mRNA; 2-oxoglutarate-dependent dioxygenase; 26S protease regulatory subunit 6B; 3'-N-debenzoyl-2'-deoxytaxol N-benzoyltransferase, putative; 3-phosphoinositide-dependent protein kinase-1, putative; 4-nitrophenylphosphatase, putative; 40S ribosomal protein S11, putative; 40S ribosomal protein S14; 40S ribosomal protein S5, putative; 5-methyltetrahydrofolate:hom…
1,1,1	MW044832|gw024309	MK012415|gk002249	cassava4.1_023967m.g	AT3G17830.1	2,4-dienoyl-CoA reductase, putative, mRNA; 2-oxoglutarate-dependent dioxygenase; 26S protease regulatory subunit 6B; 3'-N-debenzoyl-2'-deoxytaxol N-benzoyltransferase, putative; 3-phosphoinositide-dependent protein kinase-1, putative; 4-nitrophenylphosphatase, putative; 40S ribosomal protein S11, putative; 40S ribosomal protein S14; 40S ribosomal protein S5, putative; 5-methyltetrahydrofolate:hom…
0,1,1	-	MK012445|gk044936	cassava4.1_032229m.g	AT5G44640.1	2,4-dienoyl-CoA reductase, putative, mRNA; 2-oxoglutarate-dependent dioxygenase; 26S protease regulatory subunit 6B; 3'-N-debenzoyl-2'-deoxytaxol N-benzoyltransferase, putative; 3-phosphoinositide-dependent protein kinase-1, putative; 4-nitrophenylphosphatase, putative; 40S ribosomal protein S11, putative; 40S ribosomal protein S14; 40S ribosomal protein S5, putative; 5-methyltetrahydrofolate:hom…
0,1,1	-	MK012453|gk023971	cassava4.1_018860m.g	AT1G09200.1	transcription factor, putative
0,1,1	-	MK012471|gk002254	cassava4.1_004559m.g	AT1G63440.1	2,4-dienoyl-CoA reductase, putative, mRNA; 2-oxoglutarate-dependent dioxygenase; 26S protease regulatory subunit 6B; 3'-N-debenzoyl-2'-deoxytaxol N-benzoyltransferase, putative; 3-phosphoinositide-dependent protein kinase-1, putative; 4-nitrophenylphosphatase, putative; 40S ribosomal protein S11, putative; 40S ribosomal protein S14; 40S ribosomal protein S5, putative; 5-methyltetrahydrofolate:hom…
0,3,1	-	MK012821|gk024047,MK012822|gk024048,MK054490|gk008715	cassava4.1_013852m.g	AT4G37470.1	2,4-dienoyl-CoA reductase, putative, mRNA; 2-oxoglutarate-dependent dioxygenase; 26S protease regulatory subunit 6B; 3'-N-debenzoyl-2'-deoxytaxol N-benzoyltransferase, putative; 3-phosphoinositide-dependent protein kinase-1, putative; 4-nitrophenylphosphatase, putative; 40S ribosomal protein S11, putative; 40S ribosomal protein S14; 40S ribosomal protein S5, putative; 5-methyltetrahydrofolate:hom…
14,7,2	MW041678|gw010157,MW047764|gw002562,MW042127|gw020549,MW041643|gw025391,MW043282|gw014147,MW010238|gw012794,MW013691|gw034404,MW041494|gw016400,MW042146|gw019074,MW042411|gw005426,MW042925|gw007397,MW044025|gw023539,MW044428|gw040748,MW044765|gw027782	MK013227|gk002358,MK024974|gk027037,MK024976|gk004209,MK042428|gk006847,MK012077|gk023889,MK042430|gk031261,MK060478|gk039260	cassava4.1_007653m.g,cassava4.1_007650m.g	AT5G12250.1	2,4-dienoyl-CoA reductase, putative, mRNA; 2-oxoglutarate-dependent dioxygenase; 26S protease regulatory subunit 6B; 3'-N-debenzoyl-2'-deoxytaxol N-benzoyltransferase, putative; 3-phosphoinositide-dependent protein kinase-1, putative; 4-nitrophenylphosphatase, putative; 40S ribosomal protein S11, putative; 40S ribosomal protein S14; 40S ribosomal protein S5, putative; 5-methyltetrahydrofolate:hom…
1,1,1	MW018187|gw034959	MK013601|gk045008	cassava4.1_028647m.g	AT1G04730.1	2,4-dienoyl-CoA reductase, putative, mRNA; 2-oxoglutarate-dependent dioxygenase; 26S protease regulatory subunit 6B; 3'-N-debenzoyl-2'-deoxytaxol N-benzoyltransferase, putative; 3-phosphoinositide-dependent protein kinase-1, putative; 4-nitrophenylphosphatase, putative; 40S ribosomal protein S11, putative; 40S ribosomal protein S14; 40S ribosomal protein S5, putative; 5-methyltetrahydrofolate:hom…
0,1,1	-	MK013832|gk002486	cassava4.1_015168m.g	AT5G40240.1	2,4-dienoyl-CoA reductase, putative, mRNA; 2-oxoglutarate-dependent dioxygenase; 26S protease regulatory subunit 6B; 3'-N-debenzoyl-2'-deoxytaxol N-benzoyltransferase, putative; 3-phosphoinositide-dependent protein kinase-1, putative; 4-nitrophenylphosphatase, putative; 40S ribosomal protein S11, putative; 40S ribosomal protein S14; 40S ribosomal protein S5, putative; 5-methyltetrahydrofolate:hom…
0,1,1	-	MK013909|gk045035	cassava4.1_008927m.g	AT1G07570.1	Manihot esculenta predicted protein; contig VV78X013920.2, whole genome shotgun sequence; triosephosphate isomerase, putative; triosphosphate isomerase-like protein type I
0,1,1	-	MK013983|gk002517	cassava4.1_018871m.g	AT3G19970.1	2,4-dienoyl-CoA reductase, putative, mRNA; 2-oxoglutarate-dependent dioxygenase; 26S protease regulatory subunit 6B; 3'-N-debenzoyl-2'-deoxytaxol N-benzoyltransferase, putative; 3-phosphoinositide-dependent protein kinase-1, putative; 4-nitrophenylphosphatase, putative; 40S ribosomal protein S11, putative; 40S ribosomal protein S14; 40S ribosomal protein S5, putative; 5-methyltetrahydrofolate:hom…
0,1,1	-	MK015423|gk024659	cassava4.1_002960m.g	AT4G30080.1	2,4-dienoyl-CoA reductase, putative, mRNA; 2-oxoglutarate-dependent dioxygenase; 26S protease regulatory subunit 6B; 3'-N-debenzoyl-2'-deoxytaxol N-benzoyltransferase, putative; 3-phosphoinositide-dependent protein kinase-1, putative; 4-nitrophenylphosphatase, putative; 40S ribosomal protein S11, putative; 40S ribosomal protein S14; 40S ribosomal protein S5, putative; 5-methyltetrahydrofolate:hom…
1,1,1	MW022284|gw035581	MK015476|gk002734	cassava4.1_029114m.g	AT4G39830.1	2,4-dienoyl-CoA reductase, putative, mRNA; 2-oxoglutarate-dependent dioxygenase; 26S protease regulatory subunit 6B; 3'-N-debenzoyl-2'-deoxytaxol N-benzoyltransferase, putative; 3-phosphoinositide-dependent protein kinase-1, putative; 4-nitrophenylphosphatase, putative; 40S ribosomal protein S11, putative; 40S ribosomal protein S14; 40S ribosomal protein S5, putative; 5-methyltetrahydrofolate:hom…
0,1,2	-	MK015671|gk024712	cassava4.1_026517m.g,cassava4.1_015898m.g	AT2G28305.1	PREDICTED: uncharacterized protein LOC100262081
0,1,1	-	MK016106|gk002850	cassava4.1_022906m.g	AT2G34930.1	2,4-dienoyl-CoA reductase, putative, mRNA; 2-oxoglutarate-dependent dioxygenase; 26S protease regulatory subunit 6B; 3'-N-debenzoyl-2'-deoxytaxol N-benzoyltransferase, putative; 3-phosphoinositide-dependent protein kinase-1, putative; 4-nitrophenylphosphatase, putative; 40S ribosomal protein S11, putative; 40S ribosomal protein S14; 40S ribosomal protein S5, putative; 5-methyltetrahydrofolate:hom…
0,1,2	-	MK016409|gk024889	cassava4.1_028744m.g,cassava4.1_018874m.g	AT3G27360.1	2,4-dienoyl-CoA reductase, putative, mRNA; 2-oxoglutarate-dependent dioxygenase; 26S protease regulatory subunit 6B; 3'-N-debenzoyl-2'-deoxytaxol N-benzoyltransferase, putative; 3-phosphoinositide-dependent protein kinase-1, putative; 4-nitrophenylphosphatase, putative; 40S ribosomal protein S11, putative; 40S ribosomal protein S14; 40S ribosomal protein S5, putative; 5-methyltetrahydrofolate:hom…
0,1,1	-	MK016751|gk045244	cassava4.1_024019m.g	AT1G50180.1	Serine/threonine-protein kinase Nek8, putative; Serine/threonine-protein kinase Nek8, putative, mRNA
0,1,1	-	MK016991|gk025002	cassava4.1_006844m.g	AT1G76620.1	2,4-dienoyl-CoA reductase, putative, mRNA; 2-oxoglutarate-dependent dioxygenase; 26S protease regulatory subunit 6B; 3'-N-debenzoyl-2'-deoxytaxol N-benzoyltransferase, putative; 3-phosphoinositide-dependent protein kinase-1, putative; 4-nitrophenylphosphatase, putative; 40S ribosomal protein S11, putative; 40S ribosomal protein S14; 40S ribosomal protein S5, putative; 5-methyltetrahydrofolate:hom…
0,1,1	-	MK017062|gk025009	cassava4.1_024172m.g	AT5G44750.2	2,4-dienoyl-CoA reductase, putative, mRNA; 2-oxoglutarate-dependent dioxygenase; 26S protease regulatory subunit 6B; 3'-N-debenzoyl-2'-deoxytaxol N-benzoyltransferase, putative; 3-phosphoinositide-dependent protein kinase-1, putative; 4-nitrophenylphosphatase, putative; 40S ribosomal protein S11, putative; 40S ribosomal protein S14; 40S ribosomal protein S5, putative; 5-methyltetrahydrofolate:hom…
0,1,1	-	MK017091|gk025018	cassava4.1_029419m.g	AT5G35450.1	2,4-dienoyl-CoA reductase, putative, mRNA; 2-oxoglutarate-dependent dioxygenase; 26S protease regulatory subunit 6B; 3'-N-debenzoyl-2'-deoxytaxol N-benzoyltransferase, putative; 3-phosphoinositide-dependent protein kinase-1, putative; 4-nitrophenylphosphatase, putative; 40S ribosomal protein S11, putative; 40S ribosomal protein S14; 40S ribosomal protein S5, putative; 5-methyltetrahydrofolate:hom…
0,1,1	-	MK017367|gk003007	cassava4.1_018717m.g	AT2G28720.1	2,4-dienoyl-CoA reductase, putative, mRNA; 2-oxoglutarate-dependent dioxygenase; 26S protease regulatory subunit 6B; 3'-N-debenzoyl-2'-deoxytaxol N-benzoyltransferase, putative; 3-phosphoinositide-dependent protein kinase-1, putative; 4-nitrophenylphosphatase, putative; 40S ribosomal protein S11, putative; 40S ribosomal protein S14; 40S ribosomal protein S5, putative; 5-methyltetrahydrofolate:hom…
0,1,1	-	MK017926|gk003089	cassava4.1_011833m.g	AT3G54290.1	2,4-dienoyl-CoA reductase, putative, mRNA; 2-oxoglutarate-dependent dioxygenase; 26S protease regulatory subunit 6B; 3'-N-debenzoyl-2'-deoxytaxol N-benzoyltransferase, putative; 3-phosphoinositide-dependent protein kinase-1, putative; 4-nitrophenylphosphatase, putative; 40S ribosomal protein S11, putative; 40S ribosomal protein S14; 40S ribosomal protein S5, putative; 5-methyltetrahydrofolate:hom…
0,1,1	-	MK018101|gk003113	cassava4.1_027657m.g	AT2G26150.1	2,4-dienoyl-CoA reductase, putative, mRNA; 2-oxoglutarate-dependent dioxygenase; 26S protease regulatory subunit 6B; 3'-N-debenzoyl-2'-deoxytaxol N-benzoyltransferase, putative; 3-phosphoinositide-dependent protein kinase-1, putative; 4-nitrophenylphosphatase, putative; 40S ribosomal protein S11, putative; 40S ribosomal protein S14; 40S ribosomal protein S5, putative; 5-methyltetrahydrofolate:hom…
0,1,1	-	MK018463|gk003176	cassava4.1_005873m.g	AT5G52400.1	2,4-dienoyl-CoA reductase, putative, mRNA; 2-oxoglutarate-dependent dioxygenase; 26S protease regulatory subunit 6B; 26S proteasome non-atpase regulatory subunit, putative; 3'-N-debenzoyl-2'-deoxytaxol N-benzoyltransferase, putative; 3-phosphoinositide-dependent protein kinase-1, putative; 4-nitrophenylphosphatase, putative; 40S ribosomal protein S11, putative; 40S ribosomal protein S14; 40S ribo…
0,1,1	-	MK018544|gk003196	cassava4.1_029307m.g	AT5G42570.1	2,4-dienoyl-CoA reductase, putative, mRNA; 2-oxoglutarate-dependent dioxygenase; 26S protease regulatory subunit 6B; 26S proteasome non-atpase regulatory subunit, putative; 3'-N-debenzoyl-2'-deoxytaxol N-benzoyltransferase, putative; 3-phosphoinositide-dependent protein kinase-1, putative; 4-nitrophenylphosphatase, putative; 40S ribosomal protein S11, putative; 40S ribosomal protein S14; 40S ribo…
0,1,1	-	MK018767|gk003226	cassava4.1_001447m.g	AT1G63700.1	2,4-dienoyl-CoA reductase, putative, mRNA; 2-oxoglutarate-dependent dioxygenase; 26S protease regulatory subunit 6B; 26S proteasome non-atpase regulatory subunit, putative; 3'-N-debenzoyl-2'-deoxytaxol N-benzoyltransferase, putative; 3-phosphoinositide-dependent protein kinase-1, putative; 4-nitrophenylphosphatase, putative; 40S ribosomal protein S11, putative; 40S ribosomal protein S14; 40S ribo…
1,1,1	MW042791|gw023753	MK018786|gk025479	cassava4.1_028977m.g	AT5G52830.1	Manihot esculenta predicted protein
0,1,1	-	MK019008|gk003269	cassava4.1_023554m.g	AT2G38060.1	2,4-dienoyl-CoA reductase, putative, mRNA; 2-oxoglutarate-dependent dioxygenase; 26S protease regulatory subunit 6B; 26S proteasome non-atpase regulatory subunit, putative; 3'-N-debenzoyl-2'-deoxytaxol N-benzoyltransferase, putative; 3-phosphoinositide-dependent protein kinase-1, putative; 4-nitrophenylphosphatase, putative; 40S ribosomal protein S11, putative; 40S ribosomal protein S14; 40S ribo…
0,1,2	-	MK019352|gk025627	cassava4.1_026440m.g,cassava4.1_008553m.g	AT5G53390.1	Manihot esculenta predicted protein
1,1,1	MW041420|gw018656	MK020033|gk003435	cassava4.1_003671m.g	AT3G15355.1	2,4-dienoyl-CoA reductase, putative, mRNA; 2-oxoglutarate-dependent dioxygenase; 26S protease regulatory subunit 6B; 26S proteasome non-atpase regulatory subunit, putative; 3'-N-debenzoyl-2'-deoxytaxol N-benzoyltransferase, putative; 3-phosphoinositide-dependent protein kinase-1, putative; 4-nitrophenylphosphatase, putative; 40S ribosomal protein S11, putative; 40S ribosomal protein S14; 40S ribo…
0,1,1	-	MK020100|gk003444	cassava4.1_015894m.g	AT2G35130.2	2,4-dienoyl-CoA reductase, putative, mRNA; 2-oxoglutarate-dependent dioxygenase; 26S protease regulatory subunit 6B; 26S proteasome non-atpase regulatory subunit, putative; 3'-N-debenzoyl-2'-deoxytaxol N-benzoyltransferase, putative; 3-phosphoinositide-dependent protein kinase-1, putative; 4-nitrophenylphosphatase, putative; 40S ribosomal protein S11, putative; 40S ribosomal protein S14; 40S ribo…
1,1,1	MW044665|gw023675	MK020528|gk025958	cassava4.1_000589m.g	AT5G17680.1	2,4-dienoyl-CoA reductase, putative, mRNA; 2-oxoglutarate-dependent dioxygenase; 26S protease regulatory subunit 6B; 26S proteasome non-atpase regulatory subunit, putative; 3'-N-debenzoyl-2'-deoxytaxol N-benzoyltransferase, putative; 3-phosphoinositide-dependent protein kinase-1, putative; 4-nitrophenylphosphatase, putative; 40S ribosomal protein S11, putative; 40S ribosomal protein S14; 40S ribo…
0,2,1	-	MK021210|gk026091,MK021213|gk045594	cassava4.1_025191m.g	AT1G75280.1	2,4-dienoyl-CoA reductase, putative, mRNA; 2-oxoglutarate-dependent dioxygenase; 26S protease regulatory subunit 6B; 26S proteasome non-atpase regulatory subunit, putative; 3'-N-debenzoyl-2'-deoxytaxol N-benzoyltransferase, putative; 3-deoxy-d-manno-octulosonic-acid transferase, putative; 3-phosphoinositide-dependent protein kinase-1, putative; 4-nitrophenylphosphatase, putative; 40S ribosomal pr…
0,1,1	-	MK021277|gk026109	cassava4.1_006639m.g	-	2,4-dienoyl-CoA reductase, putative, mRNA; 2-oxoglutarate-dependent dioxygenase; 26S protease regulatory subunit 6B; 26S proteasome non-atpase regulatory subunit, putative; 3'-N-debenzoyl-2'-deoxytaxol N-benzoyltransferase, putative; 3-deoxy-d-manno-octulosonic-acid transferase, putative; 3-phosphoinositide-dependent protein kinase-1, putative; 4-nitrophenylphosphatase, putative; 40S ribosomal pr…
0,1,1	-	MK022050|gk045679	cassava4.1_024254m.g	AT5G46110.4	2,4-dienoyl-CoA reductase, putative, mRNA; 2-oxoglutarate-dependent dioxygenase; 26S protease regulatory subunit 6B; 26S proteasome non-atpase regulatory subunit, putative; 3'-N-debenzoyl-2'-deoxytaxol N-benzoyltransferase, putative; 3-deoxy-d-manno-octulosonic-acid transferase, putative; 3-phosphoinositide-dependent protein kinase-1, putative; 4-nitrophenylphosphatase, putative; 40S ribosomal pr…
0,1,1	-	MK022512|gk003820	cassava4.1_029795m.g	AT2G28930.1	2,4-dienoyl-CoA reductase, putative, mRNA; 2-oxoglutarate-dependent dioxygenase; 26S protease regulatory subunit 6B; 26S proteasome non-atpase regulatory subunit, putative; 3'-N-debenzoyl-2'-deoxytaxol N-benzoyltransferase, putative; 3-deoxy-d-manno-octulosonic-acid transferase, putative; 3-phosphoinositide-dependent protein kinase-1, putative; 4-nitrophenylphosphatase, putative; 40S ribosomal pr…
0,1,1	-	MK023247|gk003969	cassava4.1_006078m.g	AT3G60130.1	2,4-dienoyl-CoA reductase, putative, mRNA; 2-oxoglutarate-dependent dioxygenase; 26S protease regulatory subunit 6B; 26S proteasome non-atpase regulatory subunit, putative; 3'-N-debenzoyl-2'-deoxytaxol N-benzoyltransferase, putative; 3-deoxy-d-manno-octulosonic-acid transferase, putative; 3-phosphoinositide-dependent protein kinase-1, putative; 4-nitrophenylphosphatase, putative; 40S ribosomal pr…
2,1,1	MW014906|gw019187,MW014906|gw019186	MK023392|gk026673	cassava4.1_029479m.g	AT3G01140.1	2,4-dienoyl-CoA reductase, putative, mRNA; 2-oxoglutarate-dependent dioxygenase; 26S protease regulatory subunit 6B; 26S proteasome non-atpase regulatory subunit, putative; 3'-N-debenzoyl-2'-deoxytaxol N-benzoyltransferase, putative; 3-deoxy-d-manno-octulosonic-acid transferase, putative; 3-phosphoinositide-dependent protein kinase-1, putative; 4-nitrophenylphosphatase, putative; 40S ribosomal pr…
0,1,1	-	MK023401|gk026677	cassava4.1_006316m.g	AT3G52990.1	2,4-dienoyl-CoA reductase, putative, mRNA; 2-oxoglutarate-dependent dioxygenase; 26S protease regulatory subunit 6B; 26S proteasome non-atpase regulatory subunit, putative; 3'-N-debenzoyl-2'-deoxytaxol N-benzoyltransferase, putative; 3-deoxy-d-manno-octulosonic-acid transferase, putative; 3-phosphoinositide-dependent protein kinase-1, putative; 4-nitrophenylphosphatase, putative; 40S ribosomal pr…
0,1,1	-	MK023547|gk026718	cassava4.1_016090m.g	AT4G12910.1	2,4-dienoyl-CoA reductase, putative, mRNA; 2-oxoglutarate-dependent dioxygenase; 26S protease regulatory subunit 6B; 26S proteasome non-atpase regulatory subunit, putative; 3'-N-debenzoyl-2'-deoxytaxol N-benzoyltransferase, putative; 3-deoxy-d-manno-octulosonic-acid transferase, putative; 3-phosphoinositide-dependent protein kinase-1, putative; 4-nitrophenylphosphatase, putative; 40S ribosomal pr…
0,1,1	-	MK023628|gk026733	cassava4.1_024593m.g	AT1G14770.1	conserved hypothetical protein; conserved hypothetical protein, mRNA
0,1,1	-	MK024113|gk004072	cassava4.1_011241m.g	AT5G49920.1	2,4-dienoyl-CoA reductase, putative, mRNA; 2-oxoglutarate-dependent dioxygenase; 26S protease regulatory subunit 6B; 26S proteasome non-atpase regulatory subunit, putative; 3'-N-debenzoyl-2'-deoxytaxol N-benzoyltransferase, putative; 3-deoxy-d-manno-octulosonic-acid transferase, putative; 3-phosphoinositide-dependent protein kinase-1, putative; 4-nitrophenylphosphatase, putative; 40S ribosomal pr…
0,1,1	-	MK024265|gk026853	cassava4.1_012790m.g	AT1G69600.1	2,4-dienoyl-CoA reductase, putative, mRNA; 2-oxoglutarate-dependent dioxygenase; 26S protease regulatory subunit 6B; 26S proteasome non-atpase regulatory subunit, putative; 3'-N-debenzoyl-2'-deoxytaxol N-benzoyltransferase, putative; 3-deoxy-d-manno-octulosonic-acid transferase, putative; 3-phosphoinositide-dependent protein kinase-1, putative; 4-nitrophenylphosphatase, putative; 40S ribosomal pr…
0,1,1	-	MK024507|gk004117	cassava4.1_029767m.g	AT4G36760.1	2,4-dienoyl-CoA reductase, putative, mRNA; 2-oxoglutarate-dependent dioxygenase; 26S protease regulatory subunit 6B; 26S proteasome non-atpase regulatory subunit, putative; 3'-N-debenzoyl-2'-deoxytaxol N-benzoyltransferase, putative; 3-deoxy-d-manno-octulosonic-acid transferase, putative; 3-phosphoinositide-dependent protein kinase-1, putative; 4-nitrophenylphosphatase, putative; 40S ribosomal pr…
0,1,1	-	MK024792|gk027001	cassava4.1_029647m.g	AT5G18200.1	Manihot esculenta predicted protein; PREDICTED: T-complex protein 1 subunit theta; PREDICTED: T-complex protein 1 subunit theta-like
2,1,1	MW043810|gw021207,MW046922|gw042948	MK025151|gk027070	cassava4.1_019700m.g	AT3G11600.1	2,4-dienoyl-CoA reductase, putative, mRNA; 2-oxoglutarate-dependent dioxygenase; 26S protease regulatory subunit 6B; 26S proteasome non-atpase regulatory subunit, putative; 3'-N-debenzoyl-2'-deoxytaxol N-benzoyltransferase, putative; 3-deoxy-d-manno-octulosonic-acid transferase, putative; 3-phosphoinositide-dependent protein kinase-1, putative; 4-nitrophenylphosphatase, putative; 40S ribosomal pr…
0,1,1	-	MK025850|gk027243	cassava4.1_022590m.g	AT5G66985.1	1-aminocyclopropane-1-carboxylate; 2,4-dienoyl-CoA reductase, putative, mRNA; 2-hydroxyacid dehydrogenase, putative; 2-oxoglutarate-dependent dioxygenase; 26S protease regulatory subunit 6B; 26S proteasome non-atpase regulatory subunit, putative; 3'-N-debenzoyl-2'-deoxytaxol N-benzoyltransferase, putative; 3-deoxy-d-manno-octulosonic-acid transferase, putative; 3-phosphoinositide-dependent protei…
0,1,1	-	MK026057|gk027301	cassava4.1_022969m.g	AT4G33090.1	1-aminocyclopropane-1-carboxylate; 2,4-dienoyl-CoA reductase, putative, mRNA; 2-hydroxyacid dehydrogenase, putative; 2-oxoglutarate-dependent dioxygenase; 26S protease regulatory subunit 6B; 26S proteasome non-atpase regulatory subunit, putative; 3'-N-debenzoyl-2'-deoxytaxol N-benzoyltransferase, putative; 3-deoxy-d-manno-octulosonic-acid transferase, putative; 3-phosphoinositide-dependent protei…
0,1,1	-	MK027266|gk004537	cassava4.1_014368m.g	AT1G80840.1	1-aminocyclopropane-1-carboxylate; 2,4-dienoyl-CoA reductase, putative, mRNA; 2-hydroxyacid dehydrogenase, putative; 2-oxoglutarate-dependent dioxygenase; 26S protease regulatory subunit 6B; 26S proteasome non-atpase regulatory subunit, putative; 3'-N-debenzoyl-2'-deoxytaxol N-benzoyltransferase, putative; 3-deoxy-d-manno-octulosonic-acid transferase, putative; 3-phosphoinositide-dependent protei…
0,1,1	-	MK027858|gk027749	cassava4.1_022687m.g	AT2G22840.1	1-aminocyclopropane-1-carboxylate; 2,4-dienoyl-CoA reductase, putative, mRNA; 2-hydroxyacid dehydrogenase, putative; 2-oxoglutarate-dependent dioxygenase; 26S protease regulatory subunit 6B; 26S proteasome non-atpase regulatory subunit, putative; 26S proteasome regulatory subunit S3, putative; 3'-N-debenzoyl-2'-deoxytaxol N-benzoyltransferase, putative; 3'-N-debenzoyl-2'-deoxytaxol N-benzoyltrans…
0,3,1	-	MK028198|gk004708,MK028207|gk004710,MK028210|gk004713	cassava4.1_006983m.g	AT3G19270.1	1-aminocyclopropane-1-carboxylate; 2,4-dienoyl-CoA reductase, putative, mRNA; 2-hydroxyacid dehydrogenase, putative; 2-oxoglutarate-dependent dioxygenase; 26S protease regulatory subunit 6B; 26S proteasome non-atpase regulatory subunit, putative; 26S proteasome regulatory subunit S3, putative; 3'-N-debenzoyl-2'-deoxytaxol N-benzoyltransferase, putative; 3'-N-debenzoyl-2'-deoxytaxol N-benzoyltrans…
0,1,1	-	MK028329|gk027857	cassava4.1_018271m.g	AT1G32100.1	1-aminocyclopropane-1-carboxylate; 2,4-dienoyl-CoA reductase, putative, mRNA; 2-hydroxyacid dehydrogenase, putative; 2-oxoglutarate-dependent dioxygenase; 26S protease regulatory subunit 6B; 26S proteasome non-atpase regulatory subunit, putative; 26S proteasome regulatory subunit S3, putative; 3'-N-debenzoyl-2'-deoxytaxol N-benzoyltransferase, putative; 3'-N-debenzoyl-2'-deoxytaxol N-benzoyltrans…
0,1,1	-	MK028621|gk004775	cassava4.1_026539m.g	AT5G46060.1	1,2-diacylglycerol 3-beta-galactosyltransferase, putative; 1-aminocyclopropane-1-carboxylate; 2,4-dienoyl-CoA reductase, putative, mRNA; 2-hydroxyacid dehydrogenase, putative; 2-oxoglutarate-dependent dioxygenase; 26S protease regulatory subunit 6B; 26S proteasome non-atpase regulatory subunit, putative; 26S proteasome regulatory subunit S3, putative; 3'-N-debenzoyl-2'-deoxytaxol N-benzoyltransfe…
0,1,1	-	MK028774|gk027958	cassava4.1_026505m.g	AT1G17020.1	1,2-diacylglycerol 3-beta-galactosyltransferase, putative; 1-aminocyclopropane-1-carboxylate; 2,4-dienoyl-CoA reductase, putative, mRNA; 2-hydroxyacid dehydrogenase, putative; 2-oxoglutarate-dependent dioxygenase; 26S protease regulatory subunit 6B; 26S proteasome non-atpase regulatory subunit, putative; 26S proteasome regulatory subunit S3, putative; 3'-N-debenzoyl-2'-deoxytaxol N-benzoyltransfe…
0,1,1	-	MK028808|gk004793	cassava4.1_012082m.g	AT4G32295.2	1,2-diacylglycerol 3-beta-galactosyltransferase, putative; 1-aminocyclopropane-1-carboxylate; 2,4-dienoyl-CoA reductase, putative, mRNA; 2-hydroxyacid dehydrogenase, putative; 2-oxoglutarate-dependent dioxygenase; 26S protease regulatory subunit 6B; 26S proteasome non-atpase regulatory subunit, putative; 26S proteasome regulatory subunit S3, putative; 3'-N-debenzoyl-2'-deoxytaxol N-benzoyltransfe…
0,1,1	-	MK029224|gk028067	cassava4.1_007285m.g	AT4G34950.1	(+)-delta-cadinene synthase isozyme A, putative; 1,2-diacylglycerol 3-beta-galactosyltransferase, putative; 1-aminocyclopropane-1-carboxylate; 2,4-dienoyl-CoA reductase, putative, mRNA; 2-hydroxyacid dehydrogenase, putative; 2-oxoglutarate-dependent dioxygenase; 26S protease regulatory subunit 6B; 26S proteasome non-atpase regulatory subunit, putative; 26S proteasome regulatory subunit S3, putati…
0,1,1	-	MK029559|gk028153	cassava4.1_032122m.g	AT3G26932.1	nucleotide binding protein, putative
0,1,1	-	MK029913|gk004944	cassava4.1_013614m.g	AT2G02360.1	(+)-delta-cadinene synthase isozyme A, putative; 1,2-diacylglycerol 3-beta-galactosyltransferase, putative; 1-aminocyclopropane-1-carboxylate; 2,4-dienoyl-CoA reductase, putative, mRNA; 2-hydroxyacid dehydrogenase, putative; 2-oxoglutarate-dependent dioxygenase; 26S protease regulatory subunit 6B; 26S proteasome non-atpase regulatory subunit, putative; 26S proteasome regulatory subunit S3, putati…
0,1,1	-	MK029928|gk028249	cassava4.1_033079m.g	AT3G26040.1	catalytic, putative
0,1,1	-	MK030069|gk004963	cassava4.1_025352m.g	AT5G03760.1	(+)-delta-cadinene synthase isozyme A, putative; 1,2-diacylglycerol 3-beta-galactosyltransferase, putative; 1-aminocyclopropane-1-carboxylate; 2,4-dienoyl-CoA reductase, putative, mRNA; 2-hydroxyacid dehydrogenase, putative; 2-oxoglutarate-dependent dioxygenase; 26S protease regulatory subunit 6B; 26S proteasome non-atpase regulatory subunit, putative; 26S proteasome regulatory subunit S3, putati…
0,1,1	-	MK030451|gk005017	cassava4.1_024908m.g	AT3G61630.1	(+)-delta-cadinene synthase isozyme A, putative; 1,2-diacylglycerol 3-beta-galactosyltransferase, putative; 1-aminocyclopropane-1-carboxylate; 2,4-dienoyl-CoA reductase, putative, mRNA; 2-hydroxyacid dehydrogenase, putative; 2-oxoglutarate-dependent dioxygenase; 26S protease regulatory subunit 6B; 26S proteasome non-atpase regulatory subunit, putative; 26S proteasome regulatory subunit S3, putati…
0,1,1	-	MK030727|gk005064	cassava4.1_011138m.g	AT3G22740.1	(+)-delta-cadinene synthase isozyme A, putative; 1,2-diacylglycerol 3-beta-galactosyltransferase, putative; 1-aminocyclopropane-1-carboxylate; 2,4-dienoyl-CoA reductase, putative, mRNA; 2-hydroxyacid dehydrogenase, putative; 2-oxoglutarate-dependent dioxygenase; 26S protease regulatory subunit 6B; 26S proteasome non-atpase regulatory subunit, putative; 26S proteasome regulatory subunit S3, putati…
0,1,2	-	MK030996|gk005117	cassava4.1_005335m.g,cassava4.1_005311m.g	AT4G31940.1	(+)-delta-cadinene synthase isozyme A, putative; 1,2-diacylglycerol 3-beta-galactosyltransferase, putative; 1-aminocyclopropane-1-carboxylate; 2,4-dienoyl-CoA reductase, putative, mRNA; 2-hydroxyacid dehydrogenase, putative; 2-oxoglutarate-dependent dioxygenase; 26S protease regulatory subunit 6B; 26S proteasome non-atpase regulatory subunit, putative; 26S proteasome regulatory subunit S3, putati…
1,3,1	MW047481|gw044348	MK031112|gk005135,MK060106|gk049835,MK063186|gk050880	cassava4.1_002002m.g	AT1G63490.1	(+)-delta-cadinene synthase isozyme A, putative; 1,2-diacylglycerol 3-beta-galactosyltransferase, putative; 1-aminocyclopropane-1-carboxylate; 2,4-dienoyl-CoA reductase, putative, mRNA; 2-hydroxyacid dehydrogenase, putative; 2-oxoglutarate-dependent dioxygenase; 26S protease regulatory subunit 6B; 26S proteasome non-atpase regulatory subunit, putative; 26S proteasome regulatory subunit S3, putati…
0,1,1	-	MK032241|gk028938	cassava4.1_026915m.g	AT3G48700.1	(+)-delta-cadinene synthase isozyme A, putative; (R)-limonene synthase, putative; 1,2-diacylglycerol 3-beta-galactosyltransferase, putative; 1-aminocyclopropane-1-carboxylate; 2,4-dienoyl-CoA reductase, putative, mRNA; 2-hydroxyacid dehydrogenase, putative; 2-oxoglutarate-dependent dioxygenase; 26S protease regulatory subunit 6B; 26S proteasome non-atpase regulatory subunit, putative; 26S proteas…
2,1,2	MW004504|gw033072,MW025103|gw028459	MK032397|gk005279	cassava4.1_005345m.g,cassava4.1_005336m.g	AT3G57530.1	(+)-delta-cadinene synthase isozyme A, putative; (R)-limonene synthase, putative; 1,2-diacylglycerol 3-beta-galactosyltransferase, putative; 1-aminocyclopropane-1-carboxylate; 2,4-dienoyl-CoA reductase, putative, mRNA; 2-hydroxyacid dehydrogenase, putative; 2-oxoglutarate-dependent dioxygenase; 26S protease regulatory subunit 6B; 26S proteasome non-atpase regulatory subunit, putative; 26S proteas…
3,1,1	MW042723|gw039100,MW013629|gw016623,MW044397|gw017990	MK033220|gk046487	cassava4.1_008018m.g	AT4G23650.1	(+)-delta-cadinene synthase isozyme A, putative; (R)-limonene synthase, putative; 1,2-diacylglycerol 3-beta-galactosyltransferase, putative; 1-aminocyclopropane-1-carboxylate; 2,4-dienoyl-CoA reductase, putative, mRNA; 2-hydroxyacid dehydrogenase, putative; 2-oxoglutarate-dependent dioxygenase; 26S protease regulatory subunit 6B; 26S proteasome non-atpase regulatory subunit, putative; 26S proteas…
0,1,1	-	MK033262|gk046490	cassava4.1_011243m.g	AT1G22370.2	(+)-delta-cadinene synthase isozyme A, putative; (R)-limonene synthase, putative; 1,2-diacylglycerol 3-beta-galactosyltransferase, putative; 1-aminocyclopropane-1-carboxylate; 2,4-dienoyl-CoA reductase, putative, mRNA; 2-hydroxyacid dehydrogenase, putative; 2-oxoglutarate-dependent dioxygenase; 26S protease regulatory subunit 6B; 26S proteasome non-atpase regulatory subunit, putative; 26S proteas…
0,1,1	-	MK033299|gk005396	cassava4.1_028946m.g	AT5G59190.1	(+)-delta-cadinene synthase isozyme A, putative; (R)-limonene synthase, putative; 1,2-diacylglycerol 3-beta-galactosyltransferase, putative; 1-aminocyclopropane-1-carboxylate; 2,4-dienoyl-CoA reductase, putative, mRNA; 2-hydroxyacid dehydrogenase, putative; 2-oxoglutarate-dependent dioxygenase; 26S protease regulatory subunit 6B; 26S proteasome non-atpase regulatory subunit, putative; 26S proteas…
0,1,1	-	MK033494|gk029217	cassava4.1_015865m.g	AT1G50020.1	(+)-delta-cadinene synthase isozyme A, putative; (R)-limonene synthase, putative; 1,2-diacylglycerol 3-beta-galactosyltransferase, putative; 1-aminocyclopropane-1-carboxylate; 2,4-dienoyl-CoA reductase, putative, mRNA; 2-hydroxyacid dehydrogenase, putative; 2-oxoglutarate-dependent dioxygenase; 26S protease regulatory subunit 6B; 26S proteasome non-atpase regulatory subunit, putative; 26S proteas…
0,1,3	-	MK033503|gk005432	cassava4.1_031436m.g,cassava4.1_007216m.g,cassava4.1_006929m.g	AT2G26640.1	(+)-delta-cadinene synthase isozyme A, putative; (R)-limonene synthase, putative; 1,2-diacylglycerol 3-beta-galactosyltransferase, putative; 1-aminocyclopropane-1-carboxylate; 2,4-dienoyl-CoA reductase, putative, mRNA; 2-hydroxyacid dehydrogenase, putative; 2-oxoglutarate-dependent dioxygenase; 26S protease regulatory subunit 6B; 26S proteasome non-atpase regulatory subunit, putative; 26S proteas…
0,2,2	-	MK033997|gk029347,MK059274|gk009786	cassava4.1_001848m.g,cassava4.1_001860m.g	AT3G15730.1	(+)-delta-cadinene synthase isozyme A, putative; (R)-limonene synthase, putative; 1,2-diacylglycerol 3-beta-galactosyltransferase, putative; 1-aminocyclopropane-1-carboxylate; 2,4-dienoyl-CoA reductase, putative, mRNA; 2-hydroxyacid dehydrogenase, putative; 2-oxoglutarate-dependent dioxygenase; 26S protease regulatory subunit 6B; 26S proteasome non-atpase regulatory subunit, putative; 26S proteas…
0,1,1	-	MK035353|gk005717	cassava4.1_013043m.g	AT2G15290.1	(+)-delta-cadinene synthase isozyme A, putative; (R)-limonene synthase, putative; 1,2-diacylglycerol 3-beta-galactosyltransferase, putative; 1-aminocyclopropane-1-carboxylate; 2,4-dienoyl-CoA reductase, putative, mRNA; 2-hydroxyacid dehydrogenase, putative; 2-oxoglutarate-dependent dioxygenase; 26S protease regulatory subunit 6B; 26S proteasome non-atpase regulatory subunit, putative; 26S proteas…
0,1,1	-	MK035520|gk005737	cassava4.1_028237m.g	AT4G27190.1	(+)-delta-cadinene synthase isozyme A, putative; (R)-limonene synthase, putative; 1,2-diacylglycerol 3-beta-galactosyltransferase, putative; 1-aminocyclopropane-1-carboxylate; 2,4-dienoyl-CoA reductase, putative, mRNA; 2-hydroxyacid dehydrogenase, putative; 2-oxoglutarate-dependent dioxygenase; 26S protease regulatory subunit 6B; 26S proteasome non-atpase regulatory subunit, putative; 26S proteas…
0,1,1	-	MK035609|gk029724	cassava4.1_026243m.g	AT5G12100.1	(+)-delta-cadinene synthase isozyme A, putative; (R)-limonene synthase, putative; 1,2-diacylglycerol 3-beta-galactosyltransferase, putative; 1-aminocyclopropane-1-carboxylate; 2,4-dienoyl-CoA reductase, putative, mRNA; 2-hydroxyacid dehydrogenase, putative; 2-oxoglutarate-dependent dioxygenase; 26S protease regulatory subunit 6B; 26S proteasome non-atpase regulatory subunit, putative; 26S proteas…
0,1,1	-	MK035802|gk046636	cassava4.1_029985m.g	AT4G17190.1	(+)-delta-cadinene synthase isozyme A, putative; (R)-limonene synthase, putative; 1,2-diacylglycerol 3-beta-galactosyltransferase, putative; 1-aminocyclopropane-1-carboxylate; 2,4-dienoyl-CoA reductase, putative, mRNA; 2-hydroxyacid dehydrogenase, putative; 2-oxoglutarate-dependent dioxygenase; 26S protease regulatory subunit 6B; 26S proteasome non-atpase regulatory subunit, putative; 26S proteas…
0,1,1	-	MK035925|gk029796	cassava4.1_021337m.g	AT2G04220.1	Spotted leaf protein, putative
1,1,1	MW046303|gw041650	MK036136|gk005854	cassava4.1_029613m.g	AT3G17060.1	(+)-delta-cadinene synthase isozyme A, putative; (R)-limonene synthase, putative; 1,2-diacylglycerol 3-beta-galactosyltransferase, putative; 1-aminocyclopropane-1-carboxylate; 2,4-dienoyl-CoA reductase, putative, mRNA; 2-hydroxyacid dehydrogenase, putative; 2-oxoglutarate-dependent dioxygenase; 26S protease regulatory subunit 6B; 26S proteasome non-atpase regulatory subunit, putative; 26S proteas…
0,1,1	-	MK036244|gk005870	cassava4.1_031545m.g	AT1G31910.1	(+)-delta-cadinene synthase isozyme A, putative; (R)-limonene synthase, putative; 1,2-diacylglycerol 3-beta-galactosyltransferase, putative; 1-aminocyclopropane-1-carboxylate; 2,4-dienoyl-CoA reductase, putative, mRNA; 2-hydroxyacid dehydrogenase, putative; 2-oxoglutarate-dependent dioxygenase; 26S protease regulatory subunit 6B; 26S proteasome non-atpase regulatory subunit, putative; 26S proteas…
0,1,1	-	MK036247|gk005871	cassava4.1_018875m.g	AT1G31910.1	(+)-delta-cadinene synthase isozyme A, putative; (R)-limonene synthase, putative; 1,2-diacylglycerol 3-beta-galactosyltransferase, putative; 1-aminocyclopropane-1-carboxylate; 2,4-dienoyl-CoA reductase, putative, mRNA; 2-hydroxyacid dehydrogenase, putative; 2-oxoglutarate-dependent dioxygenase; 26S protease regulatory subunit 6B; 26S proteasome non-atpase regulatory subunit, putative; 26S proteas…
0,1,1	-	MK036571|gk029949	cassava4.1_024146m.g	AT3G57790.1	(+)-delta-cadinene synthase isozyme A, putative; (R)-limonene synthase, putative; 1,2-diacylglycerol 3-beta-galactosyltransferase, putative; 1-aminocyclopropane-1-carboxylate; 2,4-dienoyl-CoA reductase, putative, mRNA; 2-hydroxyacid dehydrogenase, putative; 2-oxoglutarate-dependent dioxygenase; 26S protease regulatory subunit 6B; 26S proteasome non-atpase regulatory subunit, putative; 26S proteas…
0,1,1	-	MK036726|gk005936	cassava4.1_029542m.g	AT3G52490.1	(+)-delta-cadinene synthase isozyme A, putative; (R)-limonene synthase, putative; 1,2-diacylglycerol 3-beta-galactosyltransferase, putative; 1-aminocyclopropane-1-carboxylate; 2,4-dienoyl-CoA reductase, putative, mRNA; 2-hydroxyacid dehydrogenase, putative; 2-oxoglutarate-dependent dioxygenase; 26S protease regulatory subunit 6B; 26S proteasome non-atpase regulatory subunit, putative; 26S proteas…
0,1,1	-	MK036821|gk030013	cassava4.1_033143m.g	AT5G25610.1	(+)-delta-cadinene synthase isozyme A, putative; (R)-limonene synthase, putative; 1,2-diacylglycerol 3-beta-galactosyltransferase, putative; 1-aminocyclopropane-1-carboxylate; 2,4-dienoyl-CoA reductase, putative, mRNA; 2-hydroxyacid dehydrogenase, putative; 2-oxoglutarate-dependent dioxygenase; 26S protease regulatory subunit 6B; 26S proteasome non-atpase regulatory subunit, putative; 26S proteas…
0,1,1	-	MK036872|gk005954	cassava4.1_013974m.g	AT3G11964.1	max protein GAST1-like, transcript variant 2 (LOC100818749), mRNA; serine/arginine rich splicing factor, putative, mRNA
0,1,1	-	MK037564|gk030152	cassava4.1_028794m.g	AT5G17680.1	(+)-delta-cadinene synthase isozyme A, putative; (R)-limonene synthase, putative; 1,2-diacylglycerol 3-beta-galactosyltransferase, putative; 1-aminocyclopropane-1-carboxylate; 2,4-dienoyl-CoA reductase, putative, mRNA; 2-hydroxyacid dehydrogenase, putative; 2-oxoglutarate-dependent dioxygenase; 26S protease regulatory subunit 6B; 26S proteasome non-atpase regulatory subunit, putative; 26S proteas…
0,1,1	-	MK037881|gk030256	cassava4.1_009237m.g	AT1G52290.1	(+)-delta-cadinene synthase isozyme A, putative; (R)-limonene synthase, putative; 1,2-diacylglycerol 3-beta-galactosyltransferase, putative; 1-aminocyclopropane-1-carboxylate; 2,4-dienoyl-CoA reductase, putative, mRNA; 2-hydroxyacid dehydrogenase, putative; 2-oxoglutarate-dependent dioxygenase; 26S protease regulatory subunit 6B; 26S proteasome non-atpase regulatory subunit, putative; 26S proteas…
0,1,1	-	MK038061|gk046798	cassava4.1_032189m.g	AT1G68150.1	(+)-delta-cadinene synthase isozyme A, putative; (R)-limonene synthase, putative; 1,2-diacylglycerol 3-beta-galactosyltransferase, putative; 1-aminocyclopropane-1-carboxylate; 2,4-dienoyl-CoA reductase, putative, mRNA; 2-hydroxyacid dehydrogenase, putative; 2-oxoglutarate-dependent dioxygenase; 26S protease regulatory subunit 6B; 26S proteasome non-atpase regulatory subunit, putative; 26S proteas…
0,1,1	-	MK038541|gk030427	cassava4.1_003727m.g	AT1G34050.1	(+)-delta-cadinene synthase isozyme A, putative; (R)-limonene synthase, putative; 1,2-diacylglycerol 3-beta-galactosyltransferase, putative; 1-aminocyclopropane-1-carboxylate; 2,4-dienoyl-CoA reductase, putative, mRNA; 2-hydroxyacid dehydrogenase, putative; 2-oxoglutarate-dependent dioxygenase; 26S protease regulatory subunit 6B; 26S proteasome non-atpase regulatory subunit, putative; 26S proteas…
0,1,1	-	MK038762|gk006230	cassava4.1_028867m.g	AT2G14255.1	Palmitoyltransferase TIP1, putative
0,1,1	-	MK038925|gk046874	cassava4.1_031481m.g	AT4G37320.1	cytochrome P450, putative
0,1,1	-	MK040098|gk030747	cassava4.1_025434m.g	AT4G20820.1	(+)-delta-cadinene synthase isozyme A, putative; (R)-limonene synthase, putative; 1,2-diacylglycerol 3-beta-galactosyltransferase, putative; 1-aminocyclopropane-1-carboxylate; 1-phosphatidylinositol-4-phosphate 5-kinase, putative; 2,4-dienoyl-CoA reductase, putative, mRNA; 2-hydroxyacid dehydrogenase, putative; 2-oxoglutarate-dependent dioxygenase; 26S protease regulatory subunit 6B; 26S proteaso…
1,1,1	MW012501|gw015094	MK040158|gk006473	cassava4.1_007713m.g	AT5G23860.1	(+)-delta-cadinene synthase isozyme A, putative; (R)-limonene synthase, putative; 1,2-diacylglycerol 3-beta-galactosyltransferase, putative; 1-aminocyclopropane-1-carboxylate; 1-phosphatidylinositol-4-phosphate 5-kinase, putative; 2,4-dienoyl-CoA reductase, putative, mRNA; 2-hydroxyacid dehydrogenase, putative; 2-oxoglutarate-dependent dioxygenase; 26S protease regulatory subunit 6B; 26S proteaso…
0,1,1	-	MK040776|gk030895	cassava4.1_022024m.g	AT3G01270.1	(+)-delta-cadinene synthase isozyme A, putative; (R)-limonene synthase, putative; 1,2-diacylglycerol 3-beta-galactosyltransferase, putative; 1-aminocyclopropane-1-carboxylate; 1-phosphatidylinositol-4-phosphate 5-kinase, putative; 2,4-dienoyl-CoA reductase, putative, mRNA; 2-hydroxyacid dehydrogenase, putative; 2-oxoglutarate-dependent dioxygenase; 26S protease regulatory subunit 6B; 26S proteaso…
0,1,1	-	MK041316|gk006651	cassava4.1_026175m.g	AT1G56400.2	(+)-delta-cadinene synthase isozyme A, putative; (R)-limonene synthase, putative; 1,2-diacylglycerol 3-beta-galactosyltransferase, putative; 1-aminocyclopropane-1-carboxylate; 1-phosphatidylinositol-4-phosphate 5-kinase, putative; 2,4-dienoyl-CoA reductase, putative, mRNA; 2-hydroxyacid dehydrogenase, putative; 2-oxoglutarate-dependent dioxygenase; 26S protease regulatory subunit 6B; 26S proteaso…
2,6,1	MW041546|gw006367,MW042222|gw038492	MK041845|gk031131,MK045436|gk007310,MK045437|gk007311,MK005606|gk018173,MK005956|gk018911,MK045442|gk007312	cassava4.1_005757m.g	AT1G34320.1	PREDICTED: uncharacterized protein LOC100264067; conserved hypothetical protein
0,1,3	-	MK042335|gk031238	cassava4.1_031448m.g,cassava4.1_023964m.g,cassava4.1_022712m.g	AT2G39040.1	(+)-delta-cadinene synthase isozyme A, putative; (R)-limonene synthase, putative; 1,2-diacylglycerol 3-beta-galactosyltransferase, putative; 1-aminocyclopropane-1-carboxylate; 1-phosphatidylinositol-4-phosphate 5-kinase, putative; 2,4-dienoyl-CoA reductase, putative, mRNA; 2-hydroxyacid dehydrogenase, putative; 2-methyl-6-geranylgeranylbenzoquinone methyltranferase; 2-oxoglutarate-dependent dioxy…
0,2,2	-	MK042751|gk031337,MK052250|gk008392	cassava4.1_033981m.g,cassava4.1_025838m.g	AT4G08500.1	(+)-delta-cadinene synthase isozyme A, putative; (R)-limonene synthase, putative; 1,2-diacylglycerol 3-beta-galactosyltransferase, putative; 1-aminocyclopropane-1-carboxylate; 1-phosphatidylinositol-4-phosphate 5-kinase, putative; 2,4-dienoyl-CoA reductase, putative, mRNA; 2-hydroxyacid dehydrogenase, putative; 2-methyl-6-geranylgeranylbenzoquinone methyltranferase; 2-oxoglutarate-dependent dioxy…
0,1,1	-	MK043054|gk006936	cassava4.1_029103m.g	AT5G06800.1	(+)-delta-cadinene synthase isozyme A, putative; (R)-limonene synthase, putative; 1,2-diacylglycerol 3-beta-galactosyltransferase, putative; 1-aminocyclopropane-1-carboxylate; 1-phosphatidylinositol-4-phosphate 5-kinase, putative; 2,4-dienoyl-CoA reductase, putative, mRNA; 2-hydroxyacid dehydrogenase, putative; 2-methyl-6-geranylgeranylbenzoquinone methyltranferase; 2-oxoglutarate-dependent dioxy…
0,1,1	-	MK043147|gk006950	cassava4.1_015613m.g	AT5G47960.1	DNA binding protein, putative
0,1,1	-	MK043453|gk006988	cassava4.1_027207m.g	AT1G71810.1	(+)-delta-cadinene synthase isozyme A, putative; (R)-limonene synthase, putative; 1,2-diacylglycerol 3-beta-galactosyltransferase, putative; 1-aminocyclopropane-1-carboxylate; 1-phosphatidylinositol-4-phosphate 5-kinase, putative; 2,4-dienoyl-CoA reductase, putative, mRNA; 2-hydroxyacid dehydrogenase, putative; 2-methyl-6-geranylgeranylbenzoquinone methyltranferase; 2-oxoglutarate-dependent dioxy…
0,1,2	-	MK044188|gk031671	cassava4.1_032898m.g,cassava4.1_006502m.g	AT1G03840.1	(+)-delta-cadinene synthase isozyme A, putative; (R)-limonene synthase, putative; 1,2-diacylglycerol 3-beta-galactosyltransferase, putative; 1-aminocyclopropane-1-carboxylate; 1-phosphatidylinositol-4-phosphate 5-kinase, putative; 2,4-dienoyl-CoA reductase, putative, mRNA; 2-hydroxyacid dehydrogenase, putative; 2-methyl-6-geranylgeranylbenzoquinone methyltranferase; 2-oxoglutarate-dependent dioxy…
0,1,1	-	MK044838|gk007221	cassava4.1_033557m.g	AT1G19630.1	(+)-delta-cadinene synthase isozyme A, putative; (R)-limonene synthase, putative; 1,2-diacylglycerol 3-beta-galactosyltransferase, putative; 1-aminocyclopropane-1-carboxylate; 1-phosphatidylinositol-4-phosphate 5-kinase, putative; 2,4-dienoyl-CoA reductase, putative, mRNA; 2-hydroxyacid dehydrogenase, putative; 2-methyl-6-geranylgeranylbenzoquinone methyltranferase; 2-oxoglutarate-dependent dioxy…
0,1,1	-	MK044927|gk007235	cassava4.1_029681m.g	AT1G02010.1	(+)-delta-cadinene synthase isozyme A, putative; (R)-limonene synthase, putative; 1,2-diacylglycerol 3-beta-galactosyltransferase, putative; 1-aminocyclopropane-1-carboxylate; 1-phosphatidylinositol-4-phosphate 5-kinase, putative; 2,4-dienoyl-CoA reductase, putative, mRNA; 2-hydroxyacid dehydrogenase, putative; 2-methyl-6-geranylgeranylbenzoquinone methyltranferase; 2-oxoglutarate-dependent dioxy…
0,1,1	-	MK045056|gk007266	cassava4.1_025927m.g	AT3G19230.1	(+)-delta-cadinene synthase isozyme A, putative; (R)-limonene synthase, putative; 1,2-diacylglycerol 3-beta-galactosyltransferase, putative; 1-aminocyclopropane-1-carboxylate; 1-phosphatidylinositol-4-phosphate 5-kinase, putative; 2,4-dienoyl-CoA reductase, putative, mRNA; 2-hydroxyacid dehydrogenase, putative; 2-methyl-6-geranylgeranylbenzoquinone methyltranferase; 2-oxoglutarate-dependent dioxy…
0,1,1	-	MK045075|gk007268	cassava4.1_024170m.g	AT1G08440.1	(+)-delta-cadinene synthase isozyme A, putative; (R)-limonene synthase, putative; 1,2-diacylglycerol 3-beta-galactosyltransferase, putative; 1-aminocyclopropane-1-carboxylate; 1-phosphatidylinositol-4-phosphate 5-kinase, putative; 2,4-dienoyl-CoA reductase, putative, mRNA; 2-hydroxyacid dehydrogenase, putative; 2-methyl-6-geranylgeranylbenzoquinone methyltranferase; 2-oxoglutarate-dependent dioxy…
1,1,1	MW041737|gw037774	MK045135|gk031920	cassava4.1_005102m.g	AT3G53920.1	(+)-delta-cadinene synthase isozyme A, putative; (R)-limonene synthase, putative; 1,2-diacylglycerol 3-beta-galactosyltransferase, putative; 1-aminocyclopropane-1-carboxylate; 1-phosphatidylinositol-4-phosphate 5-kinase, putative; 2,4-dienoyl-CoA reductase, putative, mRNA; 2-hydroxyacid dehydrogenase, putative; 2-methyl-6-geranylgeranylbenzoquinone methyltranferase; 2-oxoglutarate-dependent dioxy…
0,1,1	-	MK045407|gk007305	cassava4.1_030140m.g	AT1G22680.1	(+)-delta-cadinene synthase isozyme A, putative; (R)-limonene synthase, putative; 1,2-diacylglycerol 3-beta-galactosyltransferase, putative; 1-aminocyclopropane-1-carboxylate; 1-phosphatidylinositol-4-phosphate 5-kinase, putative; 2,4-dienoyl-CoA reductase, putative, mRNA; 2-hydroxyacid dehydrogenase, putative; 2-methyl-6-geranylgeranylbenzoquinone methyltranferase; 2-oxoglutarate-dependent dioxy…
0,1,1	-	MK045621|gk032041	cassava4.1_026185m.g	AT4G35920.1	(+)-delta-cadinene synthase isozyme A, putative; (R)-limonene synthase, putative; 1,2-diacylglycerol 3-beta-galactosyltransferase, putative; 1-aminocyclopropane-1-carboxylate; 1-phosphatidylinositol-4-phosphate 5-kinase, putative; 2,4-dienoyl-CoA reductase, putative, mRNA; 2-hydroxyacid dehydrogenase, putative; 2-methyl-6-geranylgeranylbenzoquinone methyltranferase; 2-oxoglutarate-dependent dioxy…
1,1,1	MW025458|gw028522	MK045728|gk032064	cassava4.1_032549m.g	AT1G59960.1	(+)-delta-cadinene synthase isozyme A, putative; (R)-limonene synthase, putative; 1,2-diacylglycerol 3-beta-galactosyltransferase, putative; 1-aminocyclopropane-1-carboxylate; 1-phosphatidylinositol-4-phosphate 5-kinase, putative; 2,4-dienoyl-CoA reductase, putative, mRNA; 2-hydroxyacid dehydrogenase, putative; 2-methyl-6-geranylgeranylbenzoquinone methyltranferase; 2-oxoglutarate-dependent dioxy…
0,2,2	-	MK045958|gk047387,MK061333|gk010212	cassava4.1_021723m.g,cassava4.1_001832m.g	AT4G08850.1	(+)-delta-cadinene synthase isozyme A, putative; (R)-limonene synthase, putative; 1,2-diacylglycerol 3-beta-galactosyltransferase, putative; 1-aminocyclopropane-1-carboxylate; 1-phosphatidylinositol-4-phosphate 5-kinase, putative; 2,4-dienoyl-CoA reductase, putative, mRNA; 2-hydroxyacid dehydrogenase, putative; 2-methyl-6-geranylgeranylbenzoquinone methyltranferase; 2-oxoglutarate-dependent dioxy…
0,1,1	-	MK046041|gk047396	cassava4.1_025905m.g	AT5G19820.1	(+)-delta-cadinene synthase isozyme A, putative; (R)-limonene synthase, putative; 1,2-diacylglycerol 3-beta-galactosyltransferase, putative; 1-aminocyclopropane-1-carboxylate; 1-phosphatidylinositol-4-phosphate 5-kinase, putative; 2,4-dienoyl-CoA reductase, putative, mRNA; 2-hydroxyacid dehydrogenase, putative; 2-methyl-6-geranylgeranylbenzoquinone methyltranferase; 2-oxoglutarate-dependent dioxy…
0,2,1	-	MK046482|gk032244,MK046482|gk032245	cassava4.1_003759m.g	AT5G05940.1	Manihot esculenta predicted protein; lipid binding protein, putative
1,1,1	MW042239|gw038512	MK046921|gk047453	cassava4.1_029317m.g	AT4G27290.1	S-locus-specific glycoprotein S6 precursor, putative
0,1,2	-	MK047738|gk032568	cassava4.1_016716m.g,cassava4.1_016706m.g	AT5G65260.1	(+)-delta-cadinene synthase isozyme A, putative; (R)-limonene synthase, putative; 1,2-diacylglycerol 3-beta-galactosyltransferase, putative; 1,8-cineole synthase, chloroplast precursor, putative; 1-aminocyclopropane-1-carboxylate; 1-phosphatidylinositol-4-phosphate 5-kinase, putative; 2,4-dienoyl-CoA reductase, putative, mRNA; 2-hydroxyacid dehydrogenase, putative; 2-methyl-6-geranylgeranylbenzoq…
0,1,1	-	MK047952|gk007774	cassava4.1_029338m.g	AT3G63520.1	(+)-delta-cadinene synthase isozyme A, putative; (R)-limonene synthase, putative; 1,2-diacylglycerol 3-beta-galactosyltransferase, putative; 1,8-cineole synthase, chloroplast precursor, putative; 1-aminocyclopropane-1-carboxylate; 1-phosphatidylinositol-4-phosphate 5-kinase, putative; 2,4-dienoyl-CoA reductase, putative, mRNA; 2-hydroxyacid dehydrogenase, putative; 2-methyl-6-geranylgeranylbenzoq…
1,1,1	MW042601|gw011238	MK048035|gk047540	cassava4.1_021684m.g	AT2G34930.1	ATP binding protein, putative; s-receptor kinase, putative
1,1,1	MW041049|gw036582	MK048037|gk007789	cassava4.1_000901m.g	AT5G52950.1	(+)-delta-cadinene synthase isozyme A, putative; (R)-limonene synthase, putative; 1,2-diacylglycerol 3-beta-galactosyltransferase, putative; 1,8-cineole synthase, chloroplast precursor, putative; 1-aminocyclopropane-1-carboxylate; 1-phosphatidylinositol-4-phosphate 5-kinase, putative; 2,4-dienoyl-CoA reductase, putative, mRNA; 2-hydroxyacid dehydrogenase, putative; 2-methyl-6-geranylgeranylbenzoq…
0,1,1	-	MK048530|gk007867	cassava4.1_031780m.g	AT4G02170.1	conserved hypothetical protein
0,1,1	-	MK049804|gk008053	cassava4.1_000329m.g	AT3G13300.2	(+)-delta-cadinene synthase isozyme A, putative; (R)-limonene synthase, putative; 1,2-diacylglycerol 3-beta-galactosyltransferase, putative; 1,8-cineole synthase, chloroplast precursor, putative; 1-aminocyclopropane-1-carboxylate; 1-phosphatidylinositol-4-phosphate 5-kinase, putative; 18S ribosomal RNA gene, partial sequence; internal transcribed spacer 1, 5.8S ribosomal RNA gene, and internal tr…
0,1,1	-	MK049905|gk008068	cassava4.1_023637m.g	AT2G05920.1	(+)-delta-cadinene synthase isozyme A, putative; (R)-limonene synthase, putative; 1,2-diacylglycerol 3-beta-galactosyltransferase, putative; 1,8-cineole synthase, chloroplast precursor, putative; 1-aminocyclopropane-1-carboxylate; 1-phosphatidylinositol-4-phosphate 5-kinase, putative; 18S ribosomal RNA gene, partial sequence; internal transcribed spacer 1, 5.8S ribosomal RNA gene, and internal tr…
0,1,1	-	MK050277|gk033151	cassava4.1_033977m.g	AT2G16270.1	(+)-delta-cadinene synthase isozyme A, putative; (R)-limonene synthase, putative; 1,2-diacylglycerol 3-beta-galactosyltransferase, putative; 1,8-cineole synthase, chloroplast precursor, putative; 1-aminocyclopropane-1-carboxylate; 1-phosphatidylinositol-4-phosphate 5-kinase, putative; 18S ribosomal RNA gene, partial sequence; internal transcribed spacer 1, 5.8S ribosomal RNA gene, and internal tr…
0,1,1	-	MK050341|gk008132	cassava4.1_015628m.g	AT1G17760.1	(+)-delta-cadinene synthase isozyme A, putative; (R)-limonene synthase, putative; 1,2-diacylglycerol 3-beta-galactosyltransferase, putative; 1,8-cineole synthase, chloroplast precursor, putative; 1-aminocyclopropane-1-carboxylate; 1-phosphatidylinositol-4-phosphate 5-kinase, putative; 18S ribosomal RNA gene, partial sequence; internal transcribed spacer 1, 5.8S ribosomal RNA gene, and internal tr…
0,1,1	-	MK050430|gk033174	cassava4.1_004089m.g	AT1G76880.1
0,1,1	-	MK050945|gk008237	cassava4.1_032543m.g	AT5G36110.1	(+)-delta-cadinene synthase isozyme A, putative; (R)-limonene synthase, putative; 1,2-diacylglycerol 3-beta-galactosyltransferase, putative; 1,8-cineole synthase, chloroplast precursor, putative; 1-aminocyclopropane-1-carboxylate; 1-phosphatidylinositol-4-phosphate 5-kinase, putative; 18S ribosomal RNA gene, partial sequence; internal transcribed spacer 1, 5.8S ribosomal RNA gene, and internal tr…
0,1,3	-	MK051142|gk033359	cassava4.1_025869m.g,cassava4.1_022845m.g,cassava4.1_003589m.g	AT3G48560.1	(+)-delta-cadinene synthase isozyme A, putative; (R)-limonene synthase, putative; 1,2-diacylglycerol 3-beta-galactosyltransferase, putative; 1,8-cineole synthase, chloroplast precursor, putative; 1-aminocyclopropane-1-carboxylate; 1-phosphatidylinositol-4-phosphate 5-kinase, putative; 18S ribosomal RNA gene, partial sequence; internal transcribed spacer 1, 5.8S ribosomal RNA gene, and internal tr…
0,1,3	-	MK051213|gk033370	cassava4.1_032873m.g,cassava4.1_030656m.g,cassava4.1_021400m.g	AT3G47570.1	(+)-delta-cadinene synthase isozyme A, putative; (R)-limonene synthase, putative; 1,2-diacylglycerol 3-beta-galactosyltransferase, putative; 1,8-cineole synthase, chloroplast precursor, putative; 1-aminocyclopropane-1-carboxylate; 1-phosphatidylinositol-4-phosphate 5-kinase, putative; 18S ribosomal RNA gene, partial sequence; internal transcribed spacer 1, 5.8S ribosomal RNA gene, and internal tr…
0,2,1	-	MK052000|gk033550,MK052001|gk008365	cassava4.1_006616m.g	AT5G36110.1	(+)-delta-cadinene synthase isozyme A, putative; (R)-limonene synthase, putative; 1,2-diacylglycerol 3-beta-galactosyltransferase, putative; 1,8-cineole synthase, chloroplast precursor, putative; 1-aminocyclopropane-1-carboxylate; 1-phosphatidylinositol-4-phosphate 5-kinase, putative; 18S ribosomal RNA gene, partial sequence; internal transcribed spacer 1, 5.8S ribosomal RNA gene, and internal tr…
0,1,1	-	MK052608|gk008458	cassava4.1_023233m.g	AT3G27390.1	(+)-delta-cadinene synthase isozyme A, putative; (R)-limonene synthase, putative; 1,2-diacylglycerol 3-beta-galactosyltransferase, putative; 1,8-cineole synthase, chloroplast precursor, putative; 1-aminocyclopropane-1-carboxylate; 1-phosphatidylinositol-4-phosphate 5-kinase, putative; 18S ribosomal RNA gene, partial sequence; internal transcribed spacer 1, 5.8S ribosomal RNA gene, and internal tr…
0,1,1	-	MK053090|gk008528	cassava4.1_022491m.g	AT3G19270.1	(+)-delta-cadinene synthase isozyme A, putative; (R)-limonene synthase, putative; 1,2-diacylglycerol 3-beta-galactosyltransferase, putative; 1,8-cineole synthase, chloroplast precursor, putative; 1-aminocyclopropane-1-carboxylate; 1-phosphatidylinositol-4-phosphate 5-kinase, putative; 18S ribosomal RNA gene, partial sequence; internal transcribed spacer 1, 5.8S ribosomal RNA gene, and internal tr…
0,1,1	-	MK053198|gk047920	cassava4.1_025977m.g	AT2G43000.1	(+)-delta-cadinene synthase isozyme A, putative; (R)-limonene synthase, putative; 1,2-diacylglycerol 3-beta-galactosyltransferase, putative; 1,8-cineole synthase, chloroplast precursor, putative; 1-aminocyclopropane-1-carboxylate; 1-phosphatidylinositol-4-phosphate 5-kinase, putative; 18S ribosomal RNA gene, partial sequence; internal transcribed spacer 1, 5.8S ribosomal RNA gene, and internal tr…
2,1,2	MW041068|gw000870,MW043506|gw009644	MK053259|gk033822	cassava4.1_034164m.g,cassava4.1_030773m.g	AT4G38070.1	Manihot esculenta predicted protein; dead box ATP-dependent RNA helicase, putative
1,1,1	MW042196|gw004739	MK054149|gk008673	cassava4.1_005161m.g	AT1G76160.1	(+)-delta-cadinene synthase isozyme A, putative; (R)-limonene synthase, putative; 1,2-diacylglycerol 3-beta-galactosyltransferase, putative; 1,8-cineole synthase, chloroplast precursor, putative; 1-aminocyclopropane-1-carboxylate; 1-phosphatidylinositol-4-phosphate 5-kinase, putative; 18S ribosomal RNA gene, partial sequence; internal transcribed spacer 1, 5.8S ribosomal RNA gene, and internal tr…
0,2,1	-	MK054231|gk048005,MK054232|gk008686	cassava4.1_030256m.g	AT3G06350.1	(+)-delta-cadinene synthase isozyme A, putative; (R)-limonene synthase, putative; 1,2-diacylglycerol 3-beta-galactosyltransferase, putative; 1,8-cineole synthase, chloroplast precursor, putative; 1-aminocyclopropane-1-carboxylate; 1-phosphatidylinositol-4-phosphate 5-kinase, putative; 18S ribosomal RNA gene, partial sequence; internal transcribed spacer 1, 5.8S ribosomal RNA gene, and internal tr…
0,1,1	-	MK054887|gk008795	cassava4.1_008269m.g	AT4G09150.2	(+)-delta-cadinene synthase isozyme A, putative; (R)-limonene synthase, putative; 1,2-diacylglycerol 3-beta-galactosyltransferase, putative; 1,8-cineole synthase, chloroplast precursor, putative; 1-aminocyclopropane-1-carboxylate; 1-phosphatidylinositol-4-phosphate 5-kinase, putative; 18S ribosomal RNA gene, partial sequence; internal transcribed spacer 1, 5.8S ribosomal RNA gene, and internal tr…
0,1,1	-	MK054990|gk034289	cassava4.1_008083m.g	AT1G63490.1	(+)-delta-cadinene synthase isozyme A, putative; (R)-limonene synthase, putative; 1,2-diacylglycerol 3-beta-galactosyltransferase, putative; 1,8-cineole synthase, chloroplast precursor, putative; 1-aminocyclopropane-1-carboxylate; 1-phosphatidylinositol-4-phosphate 5-kinase, putative; 18S ribosomal RNA gene, partial sequence; internal transcribed spacer 1, 5.8S ribosomal RNA gene, and internal tr…
0,1,1	-	MK055230|gk034489	cassava4.1_026810m.g	AT3G46530.1	(+)-delta-cadinene synthase isozyme A, putative; (R)-limonene synthase, putative; 1,2-diacylglycerol 3-beta-galactosyltransferase, putative; 1,8-cineole synthase, chloroplast precursor, putative; 1-aminocyclopropane-1-carboxylate; 1-phosphatidylinositol-4-phosphate 5-kinase, putative; 18S ribosomal RNA gene, partial sequence; internal transcribed spacer 1, 5.8S ribosomal RNA gene, and internal tr…
0,1,1	-	MK056124|gk035233	cassava4.1_026710m.g	AT4G28500.1	(+)-delta-cadinene synthase isozyme A, putative; (R)-limonene synthase, putative; 1,2-diacylglycerol 3-beta-galactosyltransferase, putative; 1,8-cineole synthase, chloroplast precursor, putative; 1-aminocyclopropane-1-carboxylate; 1-phosphatidylinositol-4-phosphate 5-kinase, putative; 18S ribosomal RNA gene, partial sequence; internal transcribed spacer 1, 5.8S ribosomal RNA gene, and internal tr…
0,1,1	-	MK056359|gk048515	cassava4.1_002744m.g	AT4G21390.1	(+)-delta-cadinene synthase isozyme A, putative; (R)-limonene synthase, putative; 1,2-diacylglycerol 3-beta-galactosyltransferase, putative; 1,8-cineole synthase, chloroplast precursor, putative; 1-aminocyclopropane-1-carboxylate; 1-phosphatidylinositol-4-phosphate 5-kinase, putative; 18S ribosomal RNA gene, partial sequence; internal transcribed spacer 1, 5.8S ribosomal RNA gene, and internal tr…
1,1,1	MW044661|gw040951	MK056448|gk035565	cassava4.1_021867m.g	AT5G03170.1	(+)-delta-cadinene synthase isozyme A, putative; (R)-limonene synthase, putative; 1,2-diacylglycerol 3-beta-galactosyltransferase, putative; 1,8-cineole synthase, chloroplast precursor, putative; 1-aminocyclopropane-1-carboxylate; 1-phosphatidylinositol-4-phosphate 5-kinase, putative; 18S ribosomal RNA gene, partial sequence; internal transcribed spacer 1, 5.8S ribosomal RNA gene, and internal tr…
0,1,2	-	MK056678|gk009163	cassava4.1_028525m.g,cassava4.1_024598m.g	AT5G45750.1	(+)-delta-cadinene synthase isozyme A, putative; (R)-limonene synthase, putative; 1,2-diacylglycerol 3-beta-galactosyltransferase, putative; 1,8-cineole synthase, chloroplast precursor, putative; 1-aminocyclopropane-1-carboxylate; 1-phosphatidylinositol-4-phosphate 5-kinase, putative; 18S ribosomal RNA gene, partial sequence; internal transcribed spacer 1, 5.8S ribosomal RNA gene, and internal tr…
1,1,1	MW042547|gw005861	MK057332|gk036308	cassava4.1_034440m.g	AT4G13510.1	WD-repeat protein, putative; unnamed protein product
0,1,1	-	MK057563|gk009356	cassava4.1_009240m.g	AT5G09330.1	(+)-delta-cadinene synthase isozyme A, putative; (R)-limonene synthase, putative; 1,2-diacylglycerol 3-beta-galactosyltransferase, putative; 1,8-cineole synthase, chloroplast precursor, putative; 1-aminocyclopropane-1-carboxylate; 1-phosphatidylinositol-4-phosphate 5-kinase, putative; 18S ribosomal RNA gene, partial sequence; internal transcribed spacer 1, 5.8S ribosomal RNA gene, and internal tr…
0,1,1	-	MK057659|gk036587	cassava4.1_012468m.g	AT4G09140.1	dead box ATP-dependent RNA helicase, putative
0,1,1	-	MK057674|gk048980	cassava4.1_025868m.g	AT4G00770.1	Manihot esculenta predicted protein; kinase, putative
0,1,2	-	MK057890|gk036848	cassava4.1_007560m.g,cassava4.1_007513m.g	AT5G19780.1	AP2/ERF domain-containing transcription factor; DNA binding protein, putative
0,1,2	-	MK057903|gk036871	cassava4.1_002796m.g,cassava4.1_002905m.g	AT3G51950.1	PREDICTED: nascent polypeptide-associated complex subunit alpha-like protein 2-like; nascent polypeptide associated complex alpha subunit, putative, mRNA; ubiquitin specific protease, putative; ubiquitin specific protease, putative, mRNA
1,1,1	MW041168|gw023780	MK058128|gk037134	cassava4.1_031748m.g	AT4G29940.1	(+)-delta-cadinene synthase isozyme A, putative; (R)-limonene synthase, putative; 1,2-diacylglycerol 3-beta-galactosyltransferase, putative; 1,8-cineole synthase, chloroplast precursor, putative; 1-aminocyclopropane-1-carboxylate; 1-phosphatidylinositol-4-phosphate 5-kinase, putative; 18S ribosomal RNA gene, partial sequence; internal transcribed spacer 1, 5.8S ribosomal RNA gene, and internal tr…
1,1,1	MW043147|gw020954	MK058264|gk049206	cassava4.1_022545m.g	AT1G77210.1	casein kinase, putative; casein kinase, putative, mRNA
0,1,1	-	MK058362|gk049242	cassava4.1_028755m.g	AT2G36810.1	(+)-delta-cadinene synthase isozyme A, putative; (R)-limonene synthase, putative; 1,2-diacylglycerol 3-beta-galactosyltransferase, putative; 1,8-cineole synthase, chloroplast precursor, putative; 1-aminocyclopropane-1-carboxylate; 1-phosphatidylinositol-4-phosphate 5-kinase, putative; 18S ribosomal RNA gene, partial sequence; internal transcribed spacer 1, 5.8S ribosomal RNA gene, and internal tr…
0,1,1	-	MK058700|gk037679	cassava4.1_023507m.g	AT1G14000.1	(+)-delta-cadinene synthase isozyme A, putative; (R)-limonene synthase, putative; 1,2-diacylglycerol 3-beta-galactosyltransferase, putative; 1,8-cineole synthase, chloroplast precursor, putative; 1-aminocyclopropane-1-carboxylate; 1-phosphatidylinositol-4-phosphate 5-kinase, putative; 18S ribosomal RNA gene, partial sequence; internal transcribed spacer 1, 5.8S ribosomal RNA gene, and internal tr…
0,1,1	-	MK059468|gk038406	cassava4.1_006091m.g	AT1G23200.1	Manihot esculenta predicted protein; phosphoglucomutase, putative; x Populus tremuloides cytosolic phosphoglucomutase (pgm) mRNA, complete cds
2,7,1	MW043880|gw017569,MW047480|gw044345	MK059729|gk038624,MK014201|gk045073,MK063017|gk010622,MK058417|gk049258,MK062411|gk050611,MK014196|gk045071,MK058416|gk049256	cassava4.1_006548m.g	AT1G19270.1	pentatricopeptide repeat-containing protein, putative
1,1,1	MW014025|gw017544	MK060354|gk010026	cassava4.1_023099m.g	AT1G65590.1	endo-1,4-beta-glucanase, putative
0,1,1	-	MK060443|gk039225	cassava4.1_003598m.g	AT4G37750.1	(+)-delta-cadinene synthase isozyme A, putative; (R)-limonene synthase, putative; 1,2-diacylglycerol 3-beta-galactosyltransferase, putative; 1,8-cineole synthase, chloroplast precursor, putative; 1-aminocyclopropane-1-carboxylate; 1-phosphatidylinositol-4-phosphate 5-kinase, putative; 18S ribosomal RNA gene, partial sequence; internal transcribed spacer 1, 5.8S ribosomal RNA gene, and internal tr…
0,1,1	-	MK060484|gk039266	cassava4.1_004427m.g	AT2G25930.1	(+)-delta-cadinene synthase isozyme A, putative; (R)-limonene synthase, putative; 1,2-diacylglycerol 3-beta-galactosyltransferase, putative; 1,8-cineole synthase, chloroplast precursor, putative; 1-aminocyclopropane-1-carboxylate; 1-phosphatidylinositol-4-phosphate 5-kinase, putative; 18S ribosomal RNA gene, partial sequence; internal transcribed spacer 1, 5.8S ribosomal RNA gene, and internal tr…
0,1,2	-	MK061661|gk050337	cassava4.1_026199m.g,cassava4.1_006259m.g	AT3G56860.1	(+)-delta-cadinene synthase isozyme A, putative; (R)-limonene synthase, putative; 1,2-diacylglycerol 3-beta-galactosyltransferase, putative; 1,4-alpha-glucan branching enzyme; 1,8-cineole synthase, chloroplast precursor, putative; 1-aminocyclopropane-1-carboxylate; 1-phosphatidylinositol-4-phosphate 5-kinase, putative; 18S ribosomal RNA gene, partial sequence; internal transcribed spacer 1, 5.8S …
0,1,1	-	MK062577|gk050663	cassava4.1_027786m.g	AT1G33400.1	(+)-delta-cadinene synthase isozyme A, putative; (R)-limonene synthase, putative; 1,2-diacylglycerol 3-beta-galactosyltransferase, putative; 1,4-alpha-glucan branching enzyme; 1,8-cineole synthase, chloroplast precursor, putative; 1-aminocyclopropane-1-carboxylate; 1-phosphatidylinositol-4-phosphate 5-kinase, putative; 18S ribosomal RNA gene, partial sequence; internal transcribed spacer 1, 5.8S …
0,1,1	-	MK013294|gk024132	cassava4.1_034209m.g	AT3G53400.1	conserved hypothetical protein
1,1,1	MW043592|gw039940	MK055453|gk034666	cassava4.1_004921m.g	AT1G20560.1	AMP dependent ligase, putative; conserved hypothetical protein
0,1,1	-	MK020243|gk003470	cassava4.1_002146m.g	AT4G35440.2	voltage-gated clc-type chloride channel, putative
0,1,1	-	MK062727|gk041067	cassava4.1_026187m.g	AT3G25570.1	s-adenosylmethionine decarboxylase, putative
0,3,1	-	MK063099|gk041376,MK059904|gk038769,MK059905|gk049763	cassava4.1_030652m.g	AT3G20650.1	mRNA (guanine-7-)methyltransferase, putative
3,2,2	MW000773|gw032703,MW020820|gw026053,MW043117|gw008029	MK011540|gk044851,MK047190|gk032420	cassava4.1_012700m.g,cassava4.1_010098m.g	AT3G04830.1	conserved hypothetical protein
0,1,1	-	MK001967|gk013270	cassava4.1_002722m.g	AT2G01690.1	conserved hypothetical protein
0,1,1	-	MK002331|gk013913	cassava4.1_016887m.g	AT5G66005.3	ATP binding protein, putative; Manihot esculenta predicted protein
1,1,1	MW041889|gw011851	MK017376|gk045299	cassava4.1_002609m.g	AT1G53730.1	ovule receptor-like kinase 28
1,3,1	MW041779|gw021528	MK056141|gk035239,MK056142|gk048426,MK061374|gk050224	cassava4.1_003296m.g	AT3G48380.1	conserved hypothetical protein
0,1,1	-	MK025598|gk004303	cassava4.1_014516m.g	AT4G23470.1	conserved hypothetical protein
2,1,1	MW017228|gw022133,MW042074|gw038275	MK046465|gk047422	cassava4.1_028732m.g	AT5G59190.1	Manihot esculenta predicted protein
0,2,1	-	MK000374|gk011169,MK000374|gk041854	cassava4.1_022736m.g	AT4G35690.1	conserved hypothetical protein
0,1,1	-	MK018653|gk045395	cassava4.1_033606m.g	AT5G52160.1	MEN-8 protein precursor, putative
0,1,1	-	MK001866|gk013164	cassava4.1_013111m.g	AT1G79500.1	Manihot esculenta predicted protein; conserved hypothetical protein
0,1,1	-	MK054820|gk034213	cassava4.1_016781m.g	AT4G01900.1	PII protein
0,1,1	-	MK006430|gk019737	cassava4.1_015090m.g	AT2G25080.1	glutathione peroxidase, putative
0,1,1	-	MK005031|gk016928	cassava4.1_016062m.g	AT1G63830.1	Unknown protein
1,1,1	MW000695|gw001074	MK026628|gk004448	cassava4.1_001419m.g	AT2G34660.1	mgatp-energized glutathione s-conjugate pump, putative
0,1,1	-	MK007691|gk021946	cassava4.1_017467m.g	AT4G12850.1	conserved hypothetical protein; mgatp-energized glutathione s-conjugate pump, putative
0,2,1	-	MK054803|gk034208,MK001556|gk012837	cassava4.1_026866m.g	AT4G01630.1	Alpha-expansin 15 precursor, putative
0,1,1	-	MK058297|gk009546	cassava4.1_016536m.g	AT5G55940.1	Neighbor of COX4, putative
2,1,1	MW043276|gw018006,MW043276|gw018007	MK001698|gk012931	cassava4.1_021543m.g	AT5G52340.1	protein binding protein, putative
0,1,1	-	MK010957|gk023529	cassava4.1_023088m.g	AT1G77410.1	beta-galactosidase, putative
0,1,1	-	MK000726|gk041942	cassava4.1_009864m.g	AT3G22142.1	Repetitive proline-rich cell wall protein 2 precursor, putative
1,1,1	MW043099|gw018060	MK050822|gk008214	cassava4.1_013898m.g	AT5G46700.1	Manihot esculenta predicted protein
0,1,1	-	MK035823|gk029774	cassava4.1_002584m.g	AT1G55870.1	conserved hypothetical protein
0,1,1	-	MK028057|gk046098	cassava4.1_007530m.g	AT4G22990.1	Manihot esculenta predicted protein; conserved hypothetical protein
2,1,1	MW042710|gw039084,MW044742|gw022422	MK021906|gk003712	cassava4.1_009066m.g	AT1G72660.1	Manihot esculenta predicted protein
0,2,1	-	MK005670|gk018318,MK029278|gk028080	cassava4.1_009497m.g	AT3G02750.1	Manihot esculenta predicted protein
0,3,1	-	MK050136|gk033116,MK007773|gk022102,MK007980|gk022490	cassava4.1_011468m.g	AT3G02600.1	ER Phosphatidate Phosphatase
2,3,2	MW043068|gw039461,MW003407|gw005472	MK001035|gk012029,MK000613|gk011505,MK056178|gk035285	cassava4.1_004881m.g,cassava4.1_004905m.g	AT4G18020.1	pseudo response regulator
0,2,1	-	MK002694|gk014419,MK002694|gk014418	cassava4.1_026996m.g	AT2G29420.1	glutathione s-transferase, putative
1,1,1	MW044049|gw013060	MK019659|gk025719	cassava4.1_029987m.g	AT1G77580.2	Manihot esculenta predicted protein
0,1,1	-	MK058508|gk037506	cassava4.1_023908m.g	AT1G55620.1	voltage-gated clc-type chloride channel, putative
2,4,1	MW041906|gw011507,MW041502|gw002452	MK019341|gk025626,MK006201|gk019400,MK008048|gk022607,MK029434|gk028118	cassava4.1_002904m.g	AT4G31390.1	Protein ABC1, mitochondrial precursor, putative
0,1,1	-	MK001574|gk042250	cassava4.1_001684m.g	AT1G11340.1	Manihot esculenta predicted protein
1,1,1	MW046247|gw041478	MK030006|gk046249	cassava4.1_017166m.g	AT4G14305.1	peroxisomal membrane protein 2, pxmp2, putative
1,1,1	MW046607|gw042419	MK052324|gk047845	cassava4.1_016652m.g	AT1G17350.1	Manihot esculenta predicted protein
0,1,1	-	MK051698|gk033483	cassava4.1_002828m.g	AT1G79600.1	Manihot esculenta predicted protein
0,1,1	-	MK003132|gk000898	cassava4.1_029314m.g	AT5G42520.1	conserved hypothetical protein
1,1,1	MW042740|gw039120	MK002960|gk000854	cassava4.1_023021m.g	AT3G47570.1	PREDICTED: probable LRR receptor-like serine/threonine-protein kinase At3g47570-like
0,1,1	-	MK002421|gk014093	cassava4.1_028061m.g	AT1G26690.1	ATP binding protein, putative; Manihot esculenta predicted protein
1,1,1	MW043740|gw022066	MK033800|gk029284	cassava4.1_004554m.g	AT1G49050.1	Manihot esculenta predicted protein
1,1,1	MW046966|gw043026	MK021824|gk026265	cassava4.1_013448m.g	AT3G13700.2	Manihot esculenta predicted protein
0,1,1	-	MK020307|gk045531	cassava4.1_003375m.g	AT1G68400.1	60S ribosomal protein L21, putative; serine-threonine protein kinase, plant-type, putative
2,2,2	MW043759|gw011314,MW015754|gw020421	MK031925|gk046417,MK050016|gk033095	cassava4.1_024014m.g,cassava4.1_007889m.g	AT5G58330.2	Manihot esculenta predicted protein
0,1,1	-	MK028659|gk027926	cassava4.1_030448m.g	-	conserved hypothetical protein
1,1,1	MW046374|gw041835	MK002316|gk013859	cassava4.1_010155m.g	AT3G11480.1	Benzoate carboxyl methyltransferase, putative, mRNA; unnamed protein product
0,1,1	-	MK011070|gk001989	cassava4.1_002795m.g	AT1G08680.1	Benzoate carboxyl methyltransferase, putative, mRNA; HIV-1 rev binding protein, hrbl, putative; unnamed protein product
1,1,1	MW044623|gw040919	MK029351|gk028098	cassava4.1_023751m.g	AT4G05520.1	EH-domain-containing protein, putative
0,1,1	-	MK039259|gk030563	cassava4.1_005213m.g	AT1G47240.1	natural resistance-associated macrophage protein, putative
0,1,1	-	MK016160|gk024842	cassava4.1_006062m.g	AT2G37570.1	conserved hypothetical protein; natural resistance-associated macrophage protein, putative
0,1,1	-	MK017374|gk025100	cassava4.1_032682m.g	AT1G20160.1	Xylem serine proteinase 1 precursor, putative, mRNA
0,1,1	-	MK032332|gk028957	cassava4.1_006029m.g	AT4G37340.1	Xylem serine proteinase 1 precursor, putative, mRNA; conserved hypothetical protein; cytochrome P450; gaba(A) receptor-associated protein, putative
0,1,1	-	MK053906|gk047984	cassava4.1_012630m.g	AT2G42130.4	putative plastid-lipid-associated protein
1,1,1	MW048022|gw045036	MK003094|gk014894	cassava4.1_025830m.g	AT4G13360.1	3-hydroxybutyryl-CoA dehydratase, putative
0,1,1	-	MK034680|gk005598	cassava4.1_004488m.g	AT3G05030.1	sodium/hydrogen exchanger, putative
0,1,1	-	MK027529|gk027661	cassava4.1_026497m.g	-	mitochondrion, complete genome
0,1,1	-	MK015165|gk024598	cassava4.1_004940m.g	AT5G23960.1	(+)-delta-cadinene synthase isozyme A, putative
0,1,1	-	MK027596|gk027668	cassava4.1_023389m.g	AT1G70280.2	conserved hypothetical protein, mRNA
0,2,1	-	MK041607|gk031052,MK005286|gk043427	cassava4.1_008392m.g	AT5G11330.1	monoxygenase, putative
0,1,1	-	MK002695|gk014426	cassava4.1_017491m.g	AT5G59180.1	DNA-directed RNA polymerase II 19 kD polypeptide rpb7, putative
1,1,1	MW042533|gw038929	MK001820|gk042332	cassava4.1_015538m.g	AT5G47180.1	vesicle-associated membrane protein, putative
0,1,1	-	MK058985|gk049442	cassava4.1_007279m.g	AT3G60500.1	exosome complex exonuclease rrp45, putative
0,1,1	-	MK026017|gk027287	cassava4.1_022478m.g	AT2G16720.1	exosome complex exonuclease rrp45, putative; hypothetical protein VITISV_034452
0,1,1	-	MK003774|gk015767	cassava4.1_020297m.g	AT5G64130.2	PREDICTED: uncharacterized protein LOC100241624
0,1,1	-	MK002668|gk014375	cassava4.1_017534m.g	AT1G03150.1	n-acetyltransferase, putative
0,1,1	-	MK063180|gk010652	cassava4.1_013984m.g	AT1G64520.1	26S proteasome non-atpase regulatory subunit, putative
1,1,1	MW044786|gw022937	MK043707|gk031546	cassava4.1_006691m.g	AT2G36780.1	UDP-glucosyltransferase, putative
0,1,1	-	MK051658|gk033479	cassava4.1_005806m.g	AT1G80710.1	Manihot esculenta predicted protein
0,1,1	-	MK002850|gk014619	cassava4.1_017725m.g	AT1G28490.1	Manihot esculenta predicted protein
0,1,1	-	MK036501|gk029928	cassava4.1_022717m.g	AT3G14880.2	Manihot esculenta predicted protein
0,1,1	-	MK055693|gk034887	cassava4.1_030223m.g	AT1G55840.1	PREDICTED: SEC14-like protein 5
3,1,1	MW011738|gw033976,MW009479|gw033568,MW047732|gw001903	MK003674|gk015591	cassava4.1_015050m.g	AT5G05610.1	hypothetical protein VITISV_013867
2,3,2	MW046497|gw042121,MW041193|gw036802	MK044990|gk047317,MK042041|gk047112,MK058304|gk037297	cassava4.1_013494m.g,cassava4.1_008043m.g	AT1G47490.2	Manihot esculenta predicted protein
0,1,1	-	MK000929|gk042027	cassava4.1_027374m.g	AT5G46100.1	Manihot esculenta predicted protein
0,1,1	-	MK003222|gk015038	cassava4.1_012304m.g	AT3G18630.1	uracil DNA glycosylase, putative
0,2,1	-	MK005181|gk017233,MK003457|gk042872	cassava4.1_014657m.g	AT4G17900.1	Manihot esculenta predicted protein
4,3,2	MW043691|gw040052,MW003257|gw032944,MW042225|gw038497,MW043691|gw017702	MK036660|gk029986,MK000835|gk011797,MK058234|gk037229	cassava4.1_001612m.g,cassava4.1_001607m.g	AT1G79930.1	Heat shock 70 kDa protein, putative
0,1,1	-	MK005046|gk043295	cassava4.1_005641m.g	AT1G67900.1	conserved hypothetical protein; signal transducer, putative
0,1,1	-	MK003620|gk015534	cassava4.1_032075m.g	AT1G07830.1	Manihot esculenta predicted protein
0,1,1	-	MK040175|gk006478	cassava4.1_009800m.g	AT4G05390.1	ferredoxin--NADP reductase, putative
0,1,1	-	MK000627|gk011515	cassava4.1_025386m.g	AT1G73640.1	Manihot esculenta predicted protein
0,1,1	-	MK004306|gk016442	cassava4.1_004057m.g	AT1G36990.1	conserved hypothetical protein, mRNA
2,4,1	MW010948|gw013585,MW046048|gw032377	MK005834|gk018647,MK056693|gk035776,MK029238|gk028071,MK053355|gk033840	cassava4.1_002829m.g	AT1G29880.1	Manihot esculenta predicted protein
0,1,1	-	MK008996|gk044658	cassava4.1_005552m.g	AT5G26250.1	sugar transporter, putative
1,1,1	MW012676|gw015247	MK000350|gk000120	cassava4.1_002333m.g	AT1G32490.1	contig VV78X008883.5, whole genome shotgun sequence
1,1,1	MW013618|gw016588	MK003695|gk015640	cassava4.1_011413m.g	AT3G60340.1	Palmitoyl-protein thioesterase 1 precursor, putative
0,3,1	-	MK059320|gk038267,MK059321|gk038269,MK062829|gk041164	cassava4.1_026735m.g	AT5G59090.2	Cucumisin precursor, putative; Palmitoyl-protein thioesterase 1 precursor, putative
1,1,1	MW040848|gw013065	MK002313|gk013834	cassava4.1_006055m.g	AT4G14240.1	conserved hypothetical protein
0,3,1	-	MK045769|gk047364,MK006708|gk020143,MK038976|gk030513	cassava4.1_012550m.g	AT3G61790.1	Ubiquitin ligase SINAT3, putative
3,2,1	MW015381|gw019890,MW040924|gw007668,MW043646|gw020784	MK023017|gk003919,MK002062|gk013394	cassava4.1_005065m.g	AT5G62640.1	Epstein-Barr nuclear antigen, putative, mRNA
0,1,1	-	MK045794|gk007369	cassava4.1_013874m.g	AT3G47550.3	membrane associated ring finger 1,8, putative
0,1,1	-	MK006532|gk019884	cassava4.1_008450m.g	AT5G53970.1	tyrosine aminotransferase, putative
0,1,1	-	MK001808|gk042324	cassava4.1_018262m.g	AT4G12520.1	14 kDa proline-rich protein DC2.15 precursor, putative
0,1,1	-	MK034583|gk029465	cassava4.1_018392m.g	AT5G09570.1	Manihot esculenta predicted protein
0,1,1	-	MK043844|gk007051	cassava4.1_010618m.g	AT1G28240.1	conserved hypothetical protein; oligopeptidase, putative
2,2,1	MW041806|gw037899,MW043434|gw039782	MK031153|gk028590,MK018745|gk045401	cassava4.1_014626m.g	AT5G41240.1	conserved hypothetical protein; glutathione-s-transferase theta, gst, putative
0,1,1	-	MK018873|gk045409	cassava4.1_015843m.g	AT5G51990.1	CRT/DRE binding factor 1
0,1,1	-	MK059890|gk038755	cassava4.1_013977m.g	AT1G59640.1	CRT/DRE binding factor 1; DNA binding protein, putative
3,1,2	MW043744|gw022899,MW030670|gw029501,MW043154|gw021732	MK003623|gk015537	cassava4.1_028041m.g,cassava4.1_010043m.g	AT1G35910.1	trehalose-6-phosphate synthase, putative
3,2,2	MW029228|gw029345,MW041510|gw014841,MW041936|gw038080	MK000756|gk011649,MK002566|gk014252	cassava4.1_001611m.g,cassava4.1_001610m.g	AT1G07990.1	conserved hypothetical protein
1,1,1	MW020821|gw035316	MK016952|gk024993	cassava4.1_012766m.g	AT1G03905.1	Sulfate/thiosulfate import ATP-binding protein cysA, putative
0,1,1	-	MK046792|gk032344	cassava4.1_023656m.g	AT2G45220.1	Pectinesterase-2 precursor, putative
0,1,1	-	MK002075|gk042403	cassava4.1_000123m.g	AT1G16710.1	transcription cofactor, putative
0,1,1	-	MK023301|gk003979	cassava4.1_014768m.g	AT3G63530.1	protein binding protein, putative
0,1,1	-	MK001788|gk013037	cassava4.1_007569m.g	AT2G16980.2	Hippocampus abundant transcript 1 protein, putative
0,3,1	-	MK037297|gk030100,MK057853|gk036813,MK062140|gk040544	cassava4.1_011981m.g	AT1G52530.1	conserved hypothetical protein
0,1,1	-	MK007153|gk020921	cassava4.1_001795m.g	AT4G07410.1	nucleotide binding protein, putative
0,1,1	-	MK009000|gk044659	cassava4.1_010397m.g	AT4G29100.1	transcription factor, putative
0,1,1	-	MK003716|gk042952	cassava4.1_025953m.g	AT4G38830.1	hypothetical protein VITISV_019620
2,3,1	MW041658|gw003086,MW043246|gw019149	MK037993|gk030283,MK060094|gk038937,MK063179|gk041460	cassava4.1_012532m.g	AT5G48720.2	conserved hypothetical protein
0,1,1	-	MK044475|gk047285	cassava4.1_000533m.g	AT3G02130.1	conserved hypothetical protein
0,1,1	-	MK032020|gk046422	cassava4.1_004945m.g	AT5G15270.1	Manihot esculenta predicted protein
1,1,1	MW009063|gw011515	MK022376|gk045707	cassava4.1_026805m.g	AT3G18660.2	Manihot esculenta predicted protein
2,1,2	MW041061|gw020322,MW020329|gw035247	MK034405|gk029436	cassava4.1_018268m.g,cassava4.1_016592m.g	AT4G10430.1	conserved hypothetical protein
2,1,1	MW006296|gw008393,MW044836|gw027653	MK021796|gk026251	cassava4.1_014815m.g	AT3G21350.1	RNA polymerase II mediator complex subunit, putative
3,5,1	MW040962|gw018982,MW040962|gw036416,MW046188|gw041355	MK040145|gk006466,MK037446|gk030131,MK037445|gk006052,MK055228|gk034484,MK060943|gk039600	cassava4.1_004979m.g	AT1G30760.1	Manihot esculenta predicted protein
0,1,1	-	MK037799|gk030221	cassava4.1_025355m.g	AT5G11380.1	1-deoxyxylulose-5-phosphate synthase, putative
0,3,1	-	MK003774|gk015772,MK057797|gk036754,MK062110|gk040519	cassava4.1_016871m.g	AT5G38110.1	silencing group A protein
0,1,1	-	MK031129|gk028584	cassava4.1_009739m.g	AT4G11570.1	2-deoxyglucose-6-phosphate phosphatase, putative
0,2,1	-	MK011363|gk023637,MK019968|gk025808	cassava4.1_021756m.g	AT1G22180.2	Auxin-responsive protein IAA4, putative; transporter, putative, mRNA
1,1,1	MW041559|gw037460	MK041894|gk031141	cassava4.1_003542m.g	AT5G61010.1	Manihot esculenta predicted protein; protein binding protein, putative
0,1,1	-	MK057431|gk048881	cassava4.1_009804m.g	AT5G56460.1	Protein kinase APK1B, chloroplast precursor, putative
3,2,1	MW024369|gw035699,MW041903|gw027721,MW044466|gw024157	MK012662|gk024005,MK002333|gk013928	cassava4.1_009111m.g	AT4G38520.1	Protein kinase APK1B, chloroplast precursor, putative; protein phosphatase 2c, putative
2,2,2	MW041207|gw001357,MW042216|gw038481	MK028664|gk027932,MK002099|gk013432	cassava4.1_033010m.g,cassava4.1_015910m.g	AT1G27385.1	conserved hypothetical protein, mRNA
0,1,1	-	MK058472|gk037479	cassava4.1_013451m.g	AT3G53500.2	arginine/serine-rich splicing factor, putative
0,1,1	-	MK045530|gk032014	cassava4.1_010796m.g	AT1G71695.1	Peroxidase 12 precursor, putative
0,2,1	-	MK002562|gk000721,MK002560|gk014249	cassava4.1_008513m.g	AT5G60550.1	calcium/calmodulin-dependent protein kinase kinase, putative, mRNA
0,1,1	-	MK020478|gk025948	cassava4.1_024996m.g	AT1G49960.1	nucleobase ascorbate transporter
0,1,1	-	MK053099|gk033783	cassava4.1_011856m.g	AT4G35420.1	cinnamoyl-CoA reductase, putative
0,1,1	-	MK018557|gk025397	cassava4.1_016604m.g	AT4G25550.1	pre-mRNA cleavage factor im, 25kD subunit, putative
0,2,1	-	MK038499|gk006187,MK038500|gk030414	cassava4.1_003128m.g	AT5G50340.1	Manihot esculenta predicted protein; protein binding protein, putative
0,1,1	-	MK002480|gk014182	cassava4.1_032521m.g	AT1G74090.1	Flavonol 4'-sulfotransferase, putative
1,1,1	MW016737|gw021596	MK047289|gk007660	cassava4.1_005084m.g	AT4G20310.2	Manihot esculenta predicted protein
0,1,1	-	MK003732|gk015706	cassava4.1_017554m.g	AT3G56070.1	cyclophilin, putative
0,1,1	-	MK036929|gk005967	cassava4.1_010943m.g	AT5G11790.1	pollen specific protein sf21, putative
1,4,2	MW019211|gw024315	MK044132|gk031664,MK008110|gk022748,MK033983|gk005493,MK033979|gk029344	cassava4.1_028641m.g,cassava4.1_022042m.g	AT1G52630.1	conserved hypothetical protein
0,1,1	-	MK006740|gk020186	cassava4.1_006107m.g	AT3G12570.1	conserved hypothetical protein
1,2,1	MW045831|gw031838	MK040795|gk006573,MK006948|gk020551	cassava4.1_011656m.g	AT3G50210.1	Flavonol synthase/flavanone 3-hydroxylase, putative; conserved hypothetical protein
0,1,1	-	MK042504|gk031286	cassava4.1_020873m.g	AT3G26590.1	multidrug resistance pump, putative
3,4,1	MW005805|gw033181,MW043006|gw039419,MW043247|gw039621	MK056335|gk035432,MK006800|gk020287,MK056335|gk035433,MK007097|gk020817	cassava4.1_002054m.g	AT1G05520.1	arsenical pump-driving atpase, putative; protein transport protein sec23, putative; unnamed protein product
0,1,1	-	MK031277|gk046360	cassava4.1_028294m.g	AT2G37600.1	Manihot esculenta predicted protein
0,1,1	-	MK038522|gk030423	cassava4.1_011751m.g	AT3G21360.1	conserved hypothetical protein
2,2,1	MW007986|gw033409,MW045660|gw031337	MK039402|gk006335,MK024129|gk026826	cassava4.1_008903m.g	AT1G57680.1	conserved hypothetical protein; map3k delta-1 protein kinase, putative
0,1,1	-	MK005386|gk017759	cassava4.1_012606m.g	AT3G03800.1	syntaxin, putative, mRNA
1,1,1	MW043939|gw026530	MK000867|gk011828	cassava4.1_014157m.g	AT1G75510.1	JHL18I08.10
0,1,1	-	MK022275|gk026396	cassava4.1_029113m.g	AT1G16770.1	conserved hypothetical protein
0,1,1	-	MK012915|gk024069	cassava4.1_031194m.g	AT1G20180.1	conserved hypothetical protein
0,2,1	-	MK041257|gk030987,MK055575|gk048245	cassava4.1_028194m.g	AT5G54010.1	UDP-glucosyltransferase, putative
0,1,1	-	MK025966|gk027271	cassava4.1_019692m.g	AT5G20090.1	PREDICTED: brain protein 44-like protein isoform 1
1,3,2	MW041049|gw016638	MK003038|gk014839,MK060710|gk010107,MK024067|gk004065	cassava4.1_008771m.g,cassava4.1_012051m.g	AT1G09795.1	ATP phosphoribosyltransferase, putative
0,1,1	-	MK035790|gk029753	cassava4.1_017728m.g	AT4G14147.1	PREDICTED: actin-related protein 2/3 complex subunit 4-like
0,1,1	-	MK054485|gk034137	cassava4.1_013869m.g	AT4G37470.1	sigma factor sigb regulation protein rsbq, putative
0,1,1	-	MK011584|gk002099	cassava4.1_007126m.g	AT2G28380.1	hypothetical protein RCOM_1429110
2,3,2	MW000546|gw032663,MW040852|gw000216	MK007283|gk021178,MK053891|gk034002,MK034495|gk029452	cassava4.1_008378m.g,cassava4.1_008266m.g	AT3G58030.1	protein binding protein, putative; rnf5, putative
1,2,2	MW041553|gw018671	MK024695|gk026964,MK003251|gk015094	cassava4.1_023294m.g,cassava4.1_008073m.g	AT5G25220.2	homeobox protein knotted-1, putative
1,1,1	MW014546|gw034591	MK049131|gk032933	cassava4.1_020199m.g	AT2G22425.1	Signal peptidase complex subunit, putative
2,2,1	MW017736|gw022619,MW015976|gw020718	MK016932|gk024990,MK042015|gk006775	cassava4.1_007849m.g	AT4G30960.1	CBL-interacting serine/threonine-protein kinase, putative; Manihot esculenta predicted protein
0,2,1	-	MK023081|gk003932,MK008115|gk022771	cassava4.1_013033m.g	AT3G47550.3	CBL-interacting serine/threonine-protein kinase, putative; Manihot esculenta predicted protein; membrane associated ring finger 1,8, putative
0,1,1	-	MK014982|gk045145	cassava4.1_017342m.g	AT2G21620.1	conserved hypothetical protein; conserved hypothetical protein, mRNA
0,1,1	-	MK001948|gk042363	cassava4.1_031644m.g	AT1G73930.1	conserved hypothetical protein
0,1,1	-	MK002652|gk042601	cassava4.1_013121m.g	AT1G02880.3	Manihot esculenta predicted protein
3,2,1	MW038965|gw036101,MW041376|gw001990,MW047095|gw043423	MK017884|gk025217,MK020650|gk025972	cassava4.1_011298m.g	AT1G30040.1	gibberellin 2-oxidase, putative
2,2,2	MW047725|gw002766,MW013623|gw034389	MK001917|gk042356,MK003101|gk042765	cassava4.1_008156m.g,cassava4.1_008137m.g	AT1G55270.1	hypothetical protein VITISV_011673
0,1,1	-	MK000294|gk011029	cassava4.1_017566m.g	AT1G60500.1	hypothetical protein VITISV_011673; interferon-induced GTP-binding protein mx, putative
3,3,1	MW046712|gw042606,MW014137|gw017730,MW040976|gw011839	MK001918|gk013218,MK005234|gk017355,MK039721|gk006400	cassava4.1_013529m.g	AT2G01930.1	conserved hypothetical protein
2,1,1	MW047485|gw044355,MW043587|gw016256	MK002075|gk013405	cassava4.1_009626m.g	AT3G13000.2	Manihot esculenta predicted protein; clone POP014-E15, complete sequence
1,1,2	MW041652|gw003062	MK003903|gk043017	cassava4.1_013436m.g,cassava4.1_024131m.g	AT4G24470.3	Manihot esculenta predicted protein; clone POP014-E15, complete sequence
0,1,1	-	MK062866|gk050773	cassava4.1_009196m.g	AT5G16880.1	protein transporter, putative
0,1,1	-	MK038109|gk006133	cassava4.1_010906m.g	AT5G22300.1	nitrilase 1; protein transporter, putative
1,1,1	MW047746|gw005992	MK004278|gk016412	cassava4.1_014321m.g	AT1G23360.1	ubiquinone/menaquinone biosynthesis methyltransferase, putative, mRNA
0,1,1	-	MK020268|gk025892	cassava4.1_022547m.g	AT1G29300.1	conserved hypothetical protein
0,1,1	-	MK044028|gk031628	cassava4.1_022891m.g	-	conserved hypothetical protein
0,1,1	-	MK003537|gk015437	cassava4.1_034029m.g	AT2G24400.1	SAUR family protein
0,1,1	-	MK039289|gk030569	cassava4.1_005282m.g	AT1G09830.1	SAUR family protein; phosphoribosylamine-glycine ligase, putative
0,1,1	-	MK007103|gk020834	cassava4.1_028340m.g	AT3G61510.1	acc synthase, putative
0,1,1	-	MK030776|gk046319	cassava4.1_019814m.g	AT4G17310.1	Manihot esculenta predicted protein
0,1,1	-	MK002722|gk014499	cassava4.1_010667m.g	AT2G22490.2	Manihot esculenta predicted protein; cyclin d, putative
0,1,1	-	MK001642|gk012893	cassava4.1_012540m.g	AT5G55260.1	protein phsophatase-2a, putative
1,1,1	MW004942|gw007116	MK029188|gk028056	cassava4.1_016109m.g	AT3G49645.1	hypothetical protein RCOM_0188110
0,1,1	-	MK004182|gk001221	cassava4.1_005284m.g	AT3G50780.1	Manihot esculenta predicted protein
1,1,1	MW044730|gw022257	MK046342|gk007494	cassava4.1_022371m.g	AT3G56510.1	Activator of basal transcription, putative; Manihot esculenta predicted protein
0,1,1	-	MK028548|gk027897	cassava4.1_013669m.g	AT5G43280.1	Delta3,5-delta2,4-dienoyl-CoA isomerase, mitochondrial precursor, putative
0,1,1	-	MK030807|gk046323	cassava4.1_010150m.g	AT4G17520.1	triacylglycerol lipase, putative
1,1,1	MW041443|gw007958	MK013433|gk024157	cassava4.1_001574m.g	AT3G20280.1	conserved hypothetical protein; taz protein, putative
0,1,1	-	MK043680|gk031534	cassava4.1_013497m.g	AT3G13440.1	n6-DNA-methyltransferase, putative
1,1,1	MW042789|gw021007	MK042295|gk031226	cassava4.1_014965m.g	AT2G48070.1	conserved hypothetical protein
0,1,1	-	MK024660|gk004152	cassava4.1_009044m.g	AT3G24430.1	unnamed protein product
1,1,1	MW016513|gw021340	MK032527|gk029003	cassava4.1_020321m.g	AT1G05720.1	conserved hypothetical protein; unnamed protein product
0,1,1	-	MK031712|gk028817	cassava4.1_024252m.g	AT3G50700.1	nucleic acid binding protein, putative
2,2,1	MW003942|gw033001,MW007806|gw009697	MK007213|gk021041,MK011897|gk002162	cassava4.1_007682m.g	AT5G66120.2	Jasmonate O-methyltransferase, putative, mRNA
2,2,1	MW043899|gw011941,MW041588|gw037508	MK002413|gk014074,MK016649|gk024922	cassava4.1_002211m.g	AT1G17980.1	Poly(A) polymerase alpha, putative
0,1,1	-	MK020833|gk026011	cassava4.1_030251m.g	AT2G27690.1	cytochrome P450, putative
3,2,1	MW018863|gw035048,MW045903|gw031997,MW047755|gw005257	MK050589|gk008169,MK009724|gk023249	cassava4.1_008036m.g	AT1G69740.1	porphobilinogen synthase, putative
2,3,1	MW034156|gw029817,MW041533|gw010630	MK057962|gk036943,MK023864|gk026771,MK020411|gk025938	cassava4.1_023797m.g	AT3G57200.1	N-acetyltransferase, putative
1,1,2	MW041721|gw037744	MK053634|gk033947	cassava4.1_022648m.g,cassava4.1_019499m.g	AT2G37460.1	Manihot esculenta predicted protein
0,1,1	-	MK050666|gk033234	cassava4.1_028297m.g	-	ycf1 gene product (chloroplast)
0,1,1	-	MK022909|gk003885	cassava4.1_000658m.g	AT5G56040.2	receptor protein kinase, putative
1,1,1	MW041536|gw002557	MK035967|gk005816	cassava4.1_023710m.g	AT3G23250.1	Manihot esculenta predicted protein
1,1,1	MW016030|gw020794	MK039784|gk006405	cassava4.1_015797m.g	AT3G48100.1	type-a response regulator
0,2,1	-	MK062796|gk010574,MK059242|gk038210	cassava4.1_016850m.g	AT3G06040.1	50S ribosomal protein L7/L12, putative
1,1,1	MW009320|gw011743	MK008861|gk023049	cassava4.1_020136m.g	AT3G55240.1	PREDICTED: uncharacterized protein LOC100785268
1,1,1	MW042654|gw006315	MK038389|gk030379	cassava4.1_022442m.g	AT1G29460.1	Manihot esculenta predicted protein; conserved hypothetical protein
0,1,1	-	MK000108|gk010841	cassava4.1_005953m.g	AT4G02290.1	endo-1,4-beta-glucanase, putative
2,1,1	MW046983|gw043089,MW047569|gw044541	MK013940|gk002509	cassava4.1_013405m.g	AT1G75460.1	ATP-dependent peptidase, putative
1,1,1	MW040967|gw018566	MK028561|gk027900	cassava4.1_033163m.g	AT1G03670.1	ankyrin repeat-containing protein, putative
0,1,1	-	MK044259|gk031686	cassava4.1_031225m.g	AT5G17450.1	Manihot esculenta predicted protein
1,1,1	MW047829|gw005204	MK028023|gk004671	cassava4.1_014088m.g	AT1G63260.2	Manihot esculenta predicted protein
1,1,1	MW046214|gw041397	MK034121|gk029380	cassava4.1_005025m.g	AT2G32000.1	prokaryotic DNA topoisomerase, putative
3,1,1	MW046386|gw041871,MW041836|gw003598,MW047666|gw006042	MK003867|gk043010	cassava4.1_005404m.g	AT1G76430.1	inorganic phosphate transporter, putative; prokaryotic DNA topoisomerase, putative
0,1,1	-	MK004278|gk016413	cassava4.1_011625m.g	AT1G23380.1	PREDICTED: homeobox protein knotted-1-like 6
0,1,1	-	MK046772|gk032341	cassava4.1_015625m.g	AT2G45080.1	Manihot esculenta predicted protein
0,1,1	-	MK000113|gk000022	cassava4.1_032675m.g	AT1G25450.1	acyltransferase, putative
0,1,1	-	MK004333|gk016488	cassava4.1_009697m.g	AT1G09340.1	Manihot esculenta predicted protein
1,3,1	MW041792|gw010599	MK005969|gk043776,MK005969|gk043775,MK036165|gk029856	cassava4.1_023681m.g	AT1G22260.1	Ribosome-binding protein, putative; Thioredoxin II, putative
0,1,1	-	MK023009|gk026601	cassava4.1_004854m.g	AT1G74860.1	conserved hypothetical protein
0,1,1	-	MK008092|gk044556	cassava4.1_012773m.g	AT5G18900.1	prolyl 4-hydroxylase alpha subunit, putative
0,1,1	-	MK052197|gk033597	cassava4.1_020694m.g	AT3G10860.1	cytochrome b-c1 complex subunit 8
0,1,1	-	MK036498|gk005905	cassava4.1_018674m.g	AT3G58680.1	PREDICTED: multiprotein-bridging factor 1a
0,1,1	-	MK005783|gk018553	cassava4.1_033194m.g	AT5G58850.1	myb119, putative
0,1,1	-	MK015107|gk002679	cassava4.1_017540m.g	AT1G27530.1	uncharacterized protein LOC100527748
0,1,1	-	MK005021|gk016904	cassava4.1_028060m.g	-	ATP synthase CF1 alpha subunit
5,3,1	MW001784|gw003185,MW001784|gw003186,MW041626|gw037588,MW046077|gw041265,MW046334|gw041728	MK036669|gk029992,MK004672|gk001457,MK022123|gk026358	cassava4.1_015872m.g	AT1G78380.1	Manihot esculenta predicted protein
0,1,1	-	MK005443|gk017857	cassava4.1_022917m.g	AT5G49150.1	conserved hypothetical protein
0,1,1	-	MK055138|gk048130	cassava4.1_023723m.g	AT3G49050.1	calmodulin-binding heat-shock protein, putative; polygalacturonase, putative
1,1,1	MW016617|gw021461	MK027828|gk027743	cassava4.1_027503m.g	AT2G22900.1	Manihot esculenta predicted protein
2,3,1	MW017283|gw022193,MW021295|gw026614	MK013699|gk024244,MK016295|gk045228,MK007060|gk020749	cassava4.1_011674m.g	AT1G75380.1	conserved hypothetical protein
0,1,1	-	MK037041|gk046723	cassava4.1_001746m.g	AT4G33990.1	PREDICTED: pentatricopeptide repeat-containing protein At4g33990-like
0,1,1	-	MK003620|gk015531	cassava4.1_028978m.g	AT1G04590.1	Manihot esculenta predicted protein
0,1,1	-	MK021438|gk026144	cassava4.1_025647m.g	AT5G01700.2	protein phosphatase-2c, putative
0,1,1	-	MK001335|gk042142	cassava4.1_033978m.g	AT2G36300.1	golgi membrane protein sb140, putative
0,1,1	-	MK000009|gk041690	cassava4.1_025278m.g	AT3G45100.1	glycosyltransferase, putative
0,1,1	-	MK005200|gk017266	cassava4.1_016211m.g	AT5G05270.1	chalcone isomerase
1,1,1	MW042039|gw025202	MK000359|gk011121	cassava4.1_006163m.g	AT1G43910.1	ATP binding protein, putative
0,1,1	-	MK014376|gk024430	cassava4.1_004933m.g	AT2G17410.1	transcription factor, putative
0,1,1	-	MK043355|gk031458	cassava4.1_014999m.g	AT1G11360.1	conserved hypothetical protein
0,1,1	-	MK036151|gk029849	cassava4.1_005657m.g	AT3G56630.1	cytochrome P450, putative
0,2,1	-	MK010295|gk044758,MK010299|gk001890	cassava4.1_012903m.g	AT3G46450.2	hypothetical protein VITISV_028915
0,1,1	-	MK031167|gk005145	cassava4.1_003180m.g	AT1G63430.1	Manihot esculenta predicted protein; unnamed protein product
0,1,1	-	MK044633|gk031779	cassava4.1_027770m.g	AT3G43660.1	Nodulin, putative; two-component system sensor histidine kinase/response regulator, putative
0,1,1	-	MK001875|gk013172	cassava4.1_018312m.g	AT1G79990.1	PREDICTED: protein SYS1 homolog
0,1,1	-	MK021573|gk026175	cassava4.1_009794m.g	AT1G22430.1	Manihot esculenta predicted protein
1,1,1	MW040774|gw000028	MK015353|gk002714	cassava4.1_026823m.g	AT3G47570.1	PREDICTED: probable LRR receptor-like serine/threonine-protein kinase At3g47570-like
0,1,1	-	MK002307|gk042484	cassava4.1_026286m.g	AT2G30933.1	PREDICTED: glucan endo-1,3-beta-glucosidase-like protein 1-like
0,1,1	-	MK002935|gk014727	cassava4.1_016300m.g	AT1G52280.1	PREDICTED: ras-related protein Rab7
1,2,1	MW042191|gw023413	MK005659|gk018289,MK003199|gk015023	cassava4.1_001726m.g	AT3G02060.1	Manihot esculenta predicted protein
0,1,1	-	MK054900|gk034238	cassava4.1_004179m.g	AT1G72160.1	Patellin-5, putative
1,1,1	MW042914|gw023577	MK007208|gk021027	cassava4.1_026889m.g	AT2G28670.1	phosphatidylinositol n-acetylglucosaminyltransferase subunit p, putative
0,1,1	-	MK002056|gk013385	cassava4.1_015516m.g	AT3G28480.1	prolyl 4-hydroxylase alpha subunit, putative, mRNA
0,1,1	-	MK025595|gk027184	cassava4.1_031753m.g	AT1G01580.1	ferric-chelate reductase, putative
1,1,1	MW017420|gw022324	MK024256|gk026849	cassava4.1_032508m.g	AT2G02970.1	Manihot esculenta predicted protein
0,1,1	-	MK018653|gk025419	cassava4.1_031665m.g	AT4G00750.1	ATP binding protein, putative
0,1,1	-	MK041616|gk031063	cassava4.1_008655m.g	AT4G32330.1	conserved hypothetical protein, mRNA
0,1,1	-	MK017650|gk045322	cassava4.1_003036m.g	AT2G43650.1	something about silencing protein sas10, putative
0,1,1	-	MK033695|gk029266	cassava4.1_000694m.g	AT1G07910.1	hypothetical protein, mRNA
0,1,1	-	MK012723|gk024016	cassava4.1_013412m.g	AT2G17080.1	conserved hypothetical protein
0,1,1	-	MK021856|gk045657	cassava4.1_017450m.g	AT1G60970.1	Manihot esculenta predicted protein
0,1,1	-	MK003407|gk042853	cassava4.1_011449m.g	AT5G43490.1	DNA binding protein, putative; Manihot esculenta predicted protein
0,2,1	-	MK005526|gk018040,MK023002|gk045765	cassava4.1_010204m.g	AT5G62910.1	DNA binding protein, putative; Manihot esculenta predicted protein
0,1,1	-	MK019762|gk025752	cassava4.1_026817m.g	AT4G08290.1	PREDICTED: auxin-induced protein 5NG4-like
0,1,1	-	MK001389|gk042172	cassava4.1_009776m.g	AT5G08340.1	Manihot esculenta predicted protein
2,2,2	MW002270|gw032884,MW044685|gw021640	MK053540|gk033906,MK053540|gk047957	cassava4.1_014599m.g,cassava4.1_010672m.g	AT5G43430.1	electron transfer flavoprotein beta-subunit, putative
0,1,1	-	MK042509|gk047149	cassava4.1_011131m.g	AT3G26580.1	conserved hypothetical protein
0,1,1	-	MK053802|gk008647	cassava4.1_020733m.g	AT1G51650.1	ATP synthase epsilon chain, mitochondrial, putative
1,2,1	MW047185|gw043655	MK011881|gk023818,MK056724|gk048647	cassava4.1_013639m.g	AT2G18030.1	ATP synthase epsilon chain, mitochondrial, putative; methionine sulfoxide reductase, putative
0,1,1	-	MK041225|gk006639	cassava4.1_026566m.g	AT1G69310.1	PREDICTED: probable WRKY transcription factor 57
0,1,1	-	MK052628|gk008463	cassava4.1_014304m.g	AT2G23610.1	Polyneuridine-aldehyde esterase precursor, putative
0,1,1	-	MK029260|gk028077	cassava4.1_026977m.g	AT5G16390.2	Polyneuridine-aldehyde esterase precursor, putative; acetyl-CoA carboxylase BCCP subunit gene, complete cds
0,1,1	-	MK007141|gk044160	cassava4.1_011007m.g	AT3G19000.1	Gibberellin 20 oxidase, putative
0,1,1	-	MK060111|gk049840	cassava4.1_014225m.g	AT3G14100.1	nucleolysin tia-1, putative
1,1,1	MW001403|gw032777	MK009163|gk044670	cassava4.1_005090m.g	AT3G43590.1	cellular nucleic acid binding protein, putative
0,1,1	-	MK039688|gk006393	cassava4.1_004310m.g	AT2G02040.1	peptide transporter, putative
0,1,1	-	MK028232|gk027848	cassava4.1_010216m.g	AT1G45249.1	DNA binding protein, putative
0,1,1	-	MK019208|gk045443	cassava4.1_010551m.g	AT3G20920.1	Translocation protein sec62, putative
0,1,1	-	MK037192|gk006007	cassava4.1_004449m.g	AT2G40070.1	ATP binding protein, putative, mRNA
1,1,1	MW041089|gw020650	MK012744|gk024021	cassava4.1_018117m.g	AT1G76060.1	Manihot esculenta predicted protein
1,1,1	MW041878|gw007415	MK002956|gk000852	cassava4.1_010456m.g	AT1G68140.1	conserved hypothetical protein; delta 1-pyrroline-5-carboxylate synthetase
1,3,1	MW041533|gw002534	MK060082|gk038915,MK060384|gk039182,MK063308|gk041552	cassava4.1_004914m.g	AT4G30890.1	conserved hypothetical protein
1,1,1	MW044401|gw022755	MK018416|gk025364	cassava4.1_002762m.g	AT4G23980.1	hypothetical protein RCOM_1311830
0,1,1	-	MK000515|gk011357	cassava4.1_010665m.g	AT4G33890.1	conserved hypothetical protein
0,1,1	-	MK047899|gk032621	cassava4.1_033395m.g	AT3G61220.1	Manihot esculenta predicted protein
1,1,1	MW042498|gw005708	MK040180|gk030757	cassava4.1_015032m.g	AT5G16790.1	conserved hypothetical protein
0,1,1	-	MK001835|gk013136	cassava4.1_029055m.g	AT4G21120.1	cationic amino acid transporter, putative; receptor protein kinase, putative
1,1,1	MW014834|gw034647	MK038732|gk006225	cassava4.1_007029m.g	AT3G21750.1	UFOG1_MANESRecName: Full=Anthocyanidin 3-O-glucosyltransferase 1; AltName: Full=Flavonol 3-O-glucosyltransferase 1; AltName: Full=UDP-glucose flavonoid 3-O-glucosyltransferase 1 emb|CAA54609.1| UTP-glucose glucosyltransferase
0,1,1	-	MK018428|gk003164	cassava4.1_025084m.g	AT5G58660.1	20G-Fe(II) oxidoreductase
0,1,1	-	MK013970|gk045045	cassava4.1_016391m.g	AT1G34570.1	Manihot esculenta predicted protein
1,3,1	MW044804|gw023459	MK060628|gk039385,MK060629|gk039387,MK063419|gk041655	cassava4.1_002529m.g	AT5G64390.1	Poly(rC)-binding protein, putative
0,1,1	-	MK004168|gk016273	cassava4.1_020327m.g	AT1G22520.2	Manihot esculenta predicted protein
0,1,1	-	MK004314|gk016457	cassava4.1_014216m.g	AT1G06680.1	AT1G06680
1,1,1	MW046721|gw042619	MK004086|gk016149	cassava4.1_013503m.g	AT3G11280.1	DNA binding protein, putative
0,1,1	-	MK059754|gk049708	cassava4.1_033996m.g	AT4G17100.1	Manihot esculenta predicted protein; Placental protein 11 precursor, putative
0,1,1	-	MK036019|gk029815	cassava4.1_017112m.g	AT3G07470.1	Manihot esculenta predicted protein; Placental protein 11 precursor, putative; conserved hypothetical protein
0,1,1	-	MK000359|gk011117	cassava4.1_029601m.g	AT5G66410.1	Thioredoxin domain-containing protein, putative
1,1,1	MW044301|gw015980	MK038734|gk046864	cassava4.1_004167m.g	AT1G22020.1	serine hydroxymethyltransferase, putative
3,2,2	MW022091|gw027414,MW040913|gw024972,MW045616|gw031211	MK038212|gk030339,MK005012|gk016890	cassava4.1_014863m.g,cassava4.1_014848m.g	AT2G42670.1	Manihot esculenta predicted protein
1,1,1	MW041657|gw037645	MK030414|gk005005	cassava4.1_021884m.g	AT3G61780.1	conserved hypothetical protein
0,1,1	-	MK054575|gk008728	cassava4.1_010131m.g	AT3G11945.1	bacteriochlorophyll synthase, putative; conserved hypothetical protein
0,1,1	-	MK055459|gk034668	cassava4.1_005614m.g	AT3G03520.1	Phospholipase C 4 precursor, putative
0,1,1	-	MK005651|gk043624	cassava4.1_016064m.g	AT1G28560.2	RNA binding protein, putative; snRNA-activating protein complex subunit, putative
1,1,1	MW041587|gw037507	MK043835|gk047241	cassava4.1_004517m.g	AT3G15030.1	conserved hypothetical protein
0,1,1	-	MK007907|gk044467	cassava4.1_012822m.g	AT3G19450.1	cinnamyl alcohol dehydrogenase
1,1,1	MW027678|gw028880	MK002050|gk013380	cassava4.1_005125m.g	AT2G43210.1	ubx domain-containing, putative
0,2,1	-	MK005866|gk018727,MK053579|gk047962	cassava4.1_022054m.g	AT1G04500.1	conserved hypothetical protein
0,2,1	-	MK052483|gk033663,MK052486|gk008446	cassava4.1_001744m.g	AT4G29950.1	conserved hypothetical protein
0,1,1	-	MK053413|gk033868	cassava4.1_022361m.g	AT1G56430.1	Nicotianamine synthase, putative
0,1,1	-	MK055059|gk008831	cassava4.1_012318m.g	AT1G16080.1	Manihot esculenta predicted protein
0,1,1	-	MK003628|gk042923	cassava4.1_029715m.g	AT5G64260.1	Tyrosine-protein phosphatase SIW14, putative; conserved hypothetical protein
0,1,1	-	MK000800|gk011759	cassava4.1_005855m.g	AT5G42310.1	pentatricopeptide repeat-containing protein, putative
0,1,1	-	MK014205|gk024400	cassava4.1_013094m.g	AT5G57280.1	conserved hypothetical protein
0,1,1	-	MK007233|gk021075	cassava4.1_030832m.g	AT4G32295.1	Manihot esculenta predicted protein
0,1,1	-	MK003644|gk042933	cassava4.1_007745m.g	AT5G10290.1	Manihot esculenta predicted protein
0,2,1	-	MK027466|gk004565,MK027456|gk004560	cassava4.1_016447m.g	AT3G01790.1	Manihot esculenta predicted protein
2,2,1	MW044251|gw024489,MW048070|gw014476	MK007601|gk021782,MK042162|gk031199	cassava4.1_006653m.g	AT3G22810.1	Manihot esculenta predicted protein; ice binding protein, putative
0,3,1	-	MK005764|gk018508,MK054995|gk008817,MK060731|gk010110	cassava4.1_026670m.g	AT2G18710.1	protein translocase secy subunit, putative, mRNA
0,1,1	-	MK007197|gk021010	cassava4.1_019094m.g	AT1G29990.1	Manihot esculenta predicted protein
1,1,1	MW041493|gw037332	MK018628|gk025414	cassava4.1_015644m.g	AT5G37475.1	Eukaryotic translation initiation factor 3 subunit, putative, mRNA; Manihot esculenta predicted protein
0,1,1	-	MK033684|gk029259	cassava4.1_021199m.g	AT1G07900.1	PREDICTED: LOB domain-containing protein 1-like
0,1,1	-	MK005167|gk043352	cassava4.1_021507m.g	AT1G69490.1	NAC domain protein, IPR003441
0,2,1	-	MK007919|gk022348,MK000448|gk041875	cassava4.1_003329m.g	AT1G02120.1	conserved hypothetical protein
0,1,1	-	MK001826|gk013116	cassava4.1_016860m.g	AT1G02330.1	Protein C9orf78, putative, mRNA
2,2,2	MW043892|gw040258,MW012658|gw015236	MK002290|gk013710,MK002021|gk000566	cassava4.1_013674m.g,cassava4.1_013659m.g	AT5G19070.1	Manihot esculenta predicted protein
1,1,1	MW040879|gw004821	MK051941|gk033544	cassava4.1_016952m.g	AT1G03680.1	thioredoxin m(mitochondrial)-type, putative
0,1,1	-	MK002384|gk014024	cassava4.1_001345m.g	AT1G03750.1	conserved hypothetical protein; thioredoxin m(mitochondrial)-type, putative
2,3,2	MW021984|gw027294,MW044449|gw018758	MK003730|gk015697,MK000313|gk011054,MK054969|gk034270	cassava4.1_007274m.g,cassava4.1_007242m.g	AT4G14340.1	casein kinase, putative
0,1,1	-	MK053542|gk033915	cassava4.1_008983m.g	AT1G04420.1	oxidoreductase, putative
0,1,1	-	MK032221|gk005261	cassava4.1_021611m.g	AT1G05020.1	clathrin assembly protein, putative
0,1,1	-	MK027008|gk027566	cassava4.1_015589m.g	AT1G05190.1	Manihot esculenta predicted protein
0,1,1	-	MK001091|gk012119	cassava4.1_011170m.g	AT1G06270.1	PREDICTED: pentatricopeptide repeat-containing protein At1g06270
0,1,1	-	MK002302|gk013761	cassava4.1_031160m.g	AT1G06590.1	binding protein
0,1,1	-	MK052186|gk008386	cassava4.1_026766m.g	AT1G06840.1	Manihot esculenta predicted protein
0,1,1	-	MK051500|gk033443	cassava4.1_028417m.g	AT2G30395.1	conserved hypothetical protein
0,1,1	-	MK057800|gk009410	cassava4.1_003463m.g	AT5G58430.1	protein binding protein, putative
2,2,1	MW041160|gw001200,MW041883|gw003758	MK013667|gk024229,MK010099|gk001859	cassava4.1_005648m.g	AT3G48610.1	Phospholipase C 4 precursor, putative
0,2,1	-	MK033208|gk046486,MK002306|gk042482	cassava4.1_001160m.g	AT3G14840.2	conserved hypothetical protein
0,1,1	-	MK033566|gk029229	cassava4.1_025919m.g	AT1G07740.1	conserved hypothetical protein; pentatricopeptide repeat-containing protein, putative
0,1,1	-	MK008435|gk001595	cassava4.1_029700m.g	AT1G08390.1	Manihot esculenta predicted protein
1,1,1	MW001527|gw002700	MK003727|gk042956	cassava4.1_009305m.g	AT1G08470.1	strictosidine synthase, putative
0,1,1	-	MK004331|gk016474	cassava4.1_005203m.g	AT1G09195.2	Guanosine-5'-triphosphate,3'-diphosphate pyrophosphatase, putative
0,1,1	-	MK003060|gk042759	cassava4.1_031619m.g	AT1G53050.1	PREDICTED: probable serine/threonine-protein kinase At1g54610-like
2,2,2	MW047507|gw044407,MW026805|gw028721	MK013607|gk024210,MK042867|gk047175	cassava4.1_007681m.g,cassava4.1_008562m.g	AT1G09850.1	JHL18I08.3
1,1,1	MW045526|gw030980	MK048567|gk032789	cassava4.1_003508m.g	AT1G09910.1	PREDICTED: pentatricopeptide repeat-containing protein At1g09900-like isoform 1; lyase, putative
0,1,1	-	MK048568|gk007874	cassava4.1_016667m.g	AT1G09920.1	PREDICTED: pentatricopeptide repeat-containing protein At1g09900-like isoform 1; lyase, putative; nucleic acid binding protein, putative
0,1,1	-	MK006064|gk019145	cassava4.1_003837m.g	AT1G10320.1	U2 snrnp auxiliary factor, small subunit, putative
0,1,1	-	MK003617|gk015524	cassava4.1_005268m.g	AT1G10520.1	DNA polymerase lambda, putative
0,1,1	-	MK017402|gk003011	cassava4.1_011951m.g	AT1G11090.1	Monoglyceride lipase, putative
1,1,1	MW045643|gw031278	MK003979|gk016063	cassava4.1_003560m.g	AT1G11390.1	Manihot esculenta predicted protein; conserved hypothetical protein
0,1,1	-	MK052457|gk033654	cassava4.1_015926m.g	AT1G11700.1	Manihot esculenta predicted protein
4,1,1	MW013115|gw015559,MW041618|gw011996,MW043281|gw012628,MW047994|gw031164	MK041160|gk047030	cassava4.1_015361m.g	AT5G51990.1	CRT/DRE binding factor 1
1,1,1	MW041523|gw002512	MK028055|gk004684	cassava4.1_022757m.g	AT1G12740.1	cytochrome P450
0,1,1	-	MK000765|gk011664	cassava4.1_017242m.g	AT1G13360.1	Manihot esculenta predicted protein
0,1,1	-	MK035762|gk046634	cassava4.1_016834m.g	AT4G13600.1	hydrolase, hydrolyzing O-glycosyl compounds, putative
2,2,2	MW042406|gw038742,MW000720|gw001107	MK030150|gk028322,MK012628|gk024002	cassava4.1_011734m.g,cassava4.1_011715m.g	AT5G61240.1	Nucleotide pyrophosphatase/phosphodiesterase, putative, mRNA; hydrolase, hydrolyzing O-glycosyl compounds, putative; serine-threonine protein kinase, plant-type, putative, mRNA
0,1,1	-	MK007409|gk021425	cassava4.1_006226m.g	AT5G66730.1	nucleic acid binding protein, putative
0,1,1	-	MK029416|gk028113	cassava4.1_009524m.g	AT1G16330.1	cyclin B, putative, mRNA
0,1,1	-	MK010289|gk023369	cassava4.1_005066m.g	AT1G16650.1	Manihot esculenta predicted protein
3,3,1	MW041352|gw037057,MW011180|gw013831,MW014520|gw018386	MK001764|gk042309,MK021898|gk003710,MK007930|gk022382	cassava4.1_004996m.g	AT1G72770.1	PREDICTED: uncharacterized protein LOC100251482; protein phosphatase 2c, putative
0,1,1	-	MK049755|gk033052	cassava4.1_021245m.g	AT1G73830.1	Manihot esculenta predicted protein
0,1,1	-	MK003450|gk042870	cassava4.1_026790m.g	AT1G18440.1	Manihot esculenta predicted protein; PREDICTED: kinesin-1-like; peptidyl-tRNA hydrolase, putative
0,1,1	-	MK003544|gk001038	cassava4.1_007795m.g	AT1G18450.1	Manihot esculenta predicted protein; PREDICTED: kinesin-1-like; peptidyl-tRNA hydrolase, putative; protein binding protein, putative
0,1,1	-	MK015788|gk024753	cassava4.1_032271m.g	AT3G25600.1	Manihot esculenta predicted protein
0,1,1	-	MK000792|gk011745	cassava4.1_032722m.g	AT1G18850.1	conserved hypothetical protein
0,1,1	-	MK003349|gk015200	cassava4.1_002525m.g	AT1G19520.1	vinifera hypothetical protein LOC100267767 (LOC100267767), mRNA
0,2,1	-	MK049826|gk008057,MK001378|gk012510	cassava4.1_002117m.g	AT2G04160.1	Xylem serine proteinase 1 precursor, putative, mRNA
0,1,1	-	MK001291|gk012370	cassava4.1_014960m.g	AT1G20575.1	Manihot esculenta predicted protein
0,1,1	-	MK031381|gk028691	cassava4.1_000649m.g	AT1G21630.1	conserved hypothetical protein
0,1,1	-	MK019816|gk025764	cassava4.1_026705m.g	AT1G21910.1	AP2/ERF domain-containing transcription factor
0,1,1	-	MK002723|gk014512	cassava4.1_017064m.g	AT1G22450.1	Manihot esculenta predicted protein
0,1,1	-	MK000498|gk011337	cassava4.1_011102m.g	AT1G22800.1	conserved hypothetical protein
0,1,1	-	MK045892|gk047381	cassava4.1_034011m.g	AT1G24100.1	UDP-glucosyltransferase, putative
2,1,1	MW021720|gw035507,MW047257|gw043817	MK000577|gk011455	cassava4.1_032477m.g	AT1G24110.1	Manihot esculenta predicted protein; UDP-glucosyltransferase, putative
0,1,1	-	MK000201|gk041767	cassava4.1_000119m.g	AT1G24706.1	tho2 protein, putative
1,2,1	MW010049|gw012562	MK059607|gk009860,MK003353|gk015209	cassava4.1_011968m.g	AT1G68540.1	cinnamoyl-CoA reductase
0,1,1	-	MK040788|gk006572	cassava4.1_012769m.g	AT1G26090.1	Manihot esculenta predicted protein
0,1,1	-	MK040832|gk047014	cassava4.1_014859m.g	AT1G26100.1	Manihot esculenta predicted protein; PREDICTED: probable transmembrane ascorbate ferrireductase 4
0,1,1	-	MK053715|gk033972	cassava4.1_007561m.g	AT1G27090.1	conserved hypothetical protein
1,2,1	MW041065|gw036615	MK054803|gk034209,MK013605|gk024209	cassava4.1_032653m.g	AT1G27680.1	Manihot esculenta predicted protein
1,1,1	MW047092|gw043416	MK037369|gk030115	cassava4.1_006403m.g	AT2G33500.2	hypothetical protein RCOM_1437660
0,1,1	-	MK055673|gk034867	cassava4.1_034429m.g	AT1G28220.1	purine transporter, putative
0,1,1	-	MK033371|gk029193	cassava4.1_023697m.g	AT1G28360.1	Ethylene-responsive transcription factor, putative
0,1,1	-	MK000523|gk011369	cassava4.1_015177m.g	AT1G50640.1	Ethylene-responsive transcription factor, putative
0,1,1	-	MK002959|gk014754	cassava4.1_002869m.g	AT1G29240.1	Manihot esculenta predicted protein
0,1,1	-	MK013637|gk002443	cassava4.1_008760m.g	AT1G29320.1	Manihot esculenta predicted protein; WD-repeat protein, putative
0,1,1	-	MK017880|gk025215	cassava4.1_010262m.g	AT4G18340.1	Glucan endo-1,3-beta-glucosidase precursor, putative
0,2,1	-	MK057754|gk009396,MK001242|gk012338	cassava4.1_026360m.g	AT1G30220.1	hypothetical protein VITISV_002203
0,2,1	-	MK007958|gk022441,MK017151|gk045274	cassava4.1_004744m.g	AT1G30520.1	Manihot esculenta predicted protein; conserved hypothetical protein
4,6,3	MW020640|gw025851,MW004272|gw006350,MW018292|gw023058,MW042619|gw006151	MK019362|gk003340,MK005257|gk017432,MK036513|gk029930,MK036518|gk029933,MK019363|gk045459,MK022406|gk003796	cassava4.1_033454m.g,cassava4.1_021032m.g,cassava4.1_001254m.g	AT4G19710.2	aspartate kinase, putative, mRNA
0,1,1	-	MK031563|gk028771	cassava4.1_018082m.g	AT1G31940.1	AF429385_1phosphomevalonate kinase; conserved hypothetical protein, mRNA
0,1,1	-	MK017971|gk045341	cassava4.1_005200m.g	AT1G31970.1	AF429385_1phosphomevalonate kinase; conserved hypothetical protein, mRNA; dead box ATP-dependent RNA helicase, putative
1,1,1	MW017183|gw034873	MK008995|gk044657	cassava4.1_013506m.g	AT5G11590.1	Transcriptional factor TINY, putative
1,1,1	MW020297|gw025528	MK019940|gk003417	cassava4.1_012200m.g	AT5G12380.1	annexin, putative
0,1,1	-	MK019967|gk025806	cassava4.1_030195m.g	AT1G78070.1	WD-repeat protein, putative
2,3,1	MW043379|gw018860,MW044492|gw019370	MK044874|gk031866,MK048798|gk007901,MK048799|gk032844	cassava4.1_008271m.g	AT1G76900.1	phosphoric diester hydrolase, putative
0,1,1	-	MK013933|gk002505	cassava4.1_001621m.g	AT4G36360.1	beta-galactosidase, putative
2,3,1	MW042342|gw011460,MW044603|gw023116	MK005379|gk017738,MK015404|gk024647,MK038851|gk030489	cassava4.1_005300m.g	AT1G47056.1	skip-2, putative
0,2,1	-	MK007904|gk022319,MK014200|gk002560	cassava4.1_006593m.g	AT1G47530.1	multidrug resistance pump, putative
1,1,1	MW041895|gw038027	MK029635|gk046219	cassava4.1_018556m.g	AT3G48440.1	nucleic acid binding protein, putative
0,2,1	-	MK055977|gk048378,MK055978|gk035105	cassava4.1_012072m.g	AT1G48270.1	Cyclic AMP receptor, putative; nucleic acid binding protein, putative
1,1,1	MW041184|gw010168	MK006552|gk019910	cassava4.1_013010m.g	AT1G49010.1	DNA binding protein, putative
2,1,1	MW011063|gw013694,MW043239|gw016886	MK024524|gk004120	cassava4.1_013250m.g	AT1G50575.1	carboxy-lyase, putative
3,3,1	MW045705|gw031498,MW041223|gw002907,MW042341|gw005157	MK055613|gk034801,MK044545|gk007179,MK059956|gk038827	cassava4.1_003232m.g	AT1G15490.1	hydrolase, alpha/beta fold family protein
1,1,1	MW041522|gw011412	MK043807|gk047240	cassava4.1_023047m.g	AT1G53270.1	white-brown-complex ABC transporter family
0,1,1	-	MK049009|gk032903	cassava4.1_002862m.g	AT3G13460.1	yth domain-containing protein, putative
1,1,1	MW040788|gw009600	MK002536|gk014229	cassava4.1_018334m.g	AT1G55670.1	Photosystem I reaction center subunit V, chloroplast precursor, putative
0,1,1	-	MK035841|gk005794	cassava4.1_034339m.g	AT3G13110.1	Manihot esculenta predicted protein
0,1,1	-	MK004333|gk016493	cassava4.1_017808m.g	AT1G09310.1	conserved hypothetical protein
0,1,1	-	MK022788|gk026528	cassava4.1_008092m.g	AT1G57600.1	Glycerol uptake protein, putative, mRNA; pectin acetylesterase, putative
0,1,1	-	MK005006|gk016886	cassava4.1_023406m.g	AT3G28630.1	conserved hypothetical protein
1,1,1	MW013655|gw016708	MK014850|gk002630	cassava4.1_001668m.g	AT1G60160.1	Potassium transporter, putative
1,1,1	MW043469|gw014866	MK004277|gk016407	cassava4.1_008085m.g	AT1G60790.1	conserved hypothetical protein
0,1,1	-	MK058789|gk037758	cassava4.1_001971m.g	AT1G61100.1	Manihot esculenta predicted protein; hypothetical protein RCOM_0934860
0,1,1	-	MK017397|gk003010	cassava4.1_001367m.g	AT1G61210.1	Katanin p80 WD40-containing subunit B1
0,1,1	-	MK046967|gk007610	cassava4.1_004667m.g	AT1G61680.1	1,8-cineole synthase, chloroplast precursor, putative, mRNA
0,1,1	-	MK002619|gk000732	cassava4.1_029611m.g	AT4G05220.1	signal transducer, putative
0,1,1	-	MK004281|gk016420	cassava4.1_008959m.g	AT1G61870.1	pentatricopeptide repeat-containing protein, putative
1,1,1	MW015066|gw019409	MK059376|gk038314	cassava4.1_011508m.g	AT1G62960.1	acc synthase, putative, mRNA
1,1,1	MW016802|gw021672	MK028062|gk027791	cassava4.1_024688m.g	AT1G12560.1	Alpha-expansin 7 precursor, putative; acc synthase, putative, mRNA
0,1,1	-	MK032664|gk029024	cassava4.1_007223m.g	AT1G64660.1	cystathionine gamma-synthase, putative
0,1,1	-	MK001063|gk000315	cassava4.1_020204m.g	AT1G65032.1	conserved hypothetical protein
0,1,1	-	MK007564|gk021727	cassava4.1_025043m.g	AT1G65730.1	oligopeptide transporter
0,1,1	-	MK005607|gk043592	cassava4.1_007097m.g	AT2G01630.1	Glucan endo-1,3-beta-glucosidase precursor, putative
0,1,1	-	MK003770|gk015754	cassava4.1_017956m.g	AT1G66400.1	Glucan endo-1,3-beta-glucosidase precursor, putative; Manihot esculenta predicted protein
0,1,1	-	MK059121|gk038071	cassava4.1_011533m.g	AT1G66670.1	ATP-dependent Clp protease proteolytic subunit, putative
2,1,1	MW040928|gw009532,MW040928|gw001689	MK047470|gk032509	cassava4.1_000510m.g	AT1G67230.1	DNA double-strand break repair rad50 ATPase, putative; Manihot esculenta predicted protein; conserved hypothetical protein
0,1,1	-	MK006667|gk020084	cassava4.1_003707m.g	AT1G67630.1	alpha DNA polymerase, putative
0,1,1	-	MK007841|gk022213	cassava4.1_009665m.g	AT1G67970.1
0,2,1	-	MK052256|gk008394,MK042801|gk047169	cassava4.1_033113m.g	AT1G68150.1	WRKY transcription factor, putative
0,1,1	-	MK037214|gk030089	cassava4.1_003392m.g	AT1G69060.1	conserved hypothetical protein
0,1,1	-	MK062461|gk040853	cassava4.1_032400m.g	AT1G69500.1	cytochrome P450, putative
0,1,1	-	MK045844|gk047375	cassava4.1_034229m.g	AT1G69910.1	kinase, putative
0,1,1	-	MK003615|gk015520	cassava4.1_010736m.g	AT1G70150.1	Manihot esculenta predicted protein
1,1,1	MW039667|gw030949	MK000261|gk010990	cassava4.1_015960m.g	AT1G70190.1	50S ribosomal protein L7/L12, putative
0,1,1	-	MK000979|gk011972	cassava4.1_004784m.g	AT1G23010.1	spore coat protein, putative
0,1,1	-	MK003774|gk015766	cassava4.1_007432m.g	AT1G71090.1	Manihot esculenta predicted protein; acetylglucosaminyltransferase, putative
1,3,1	MW038720|gw030311	MK007784|gk022113,MK037923|gk030265,MK007784|gk022112	cassava4.1_000150m.g	AT1G71220.1	UDP-glucose glycoprotein:glucosyltransferase, putative
1,3,2	MW046348|gw041773	MK005956|gk018908,MK041841|gk031130,MK045455|gk047338	cassava4.1_025801m.g,cassava4.1_006032m.g	AT1G71870.1	Manihot esculenta predicted protein
0,1,1	-	MK021858|gk045658	cassava4.1_031217m.g	AT1G17540.1	kinase, putative
0,1,1	-	MK001703|gk012939	cassava4.1_025006m.g	AT1G73340.1	cytochrome P450
0,1,1	-	MK001830|gk013127	cassava4.1_029396m.g	AT1G69560.1	r2r3-myb transcription factor, putative
0,1,1	-	MK043480|gk031482	cassava4.1_017617m.g	AT1G18210.1	Manihot esculenta predicted protein
1,1,1	MW023177|gw028077	MK011737|gk044877	cassava4.1_003521m.g	AT1G73680.1	Manihot esculenta predicted protein; contig VV78X059426.7, whole genome shotgun sequence
0,1,1	-	MK003522|gk015424	cassava4.1_011493m.g	AT1G73840.1	Manihot esculenta predicted protein; proline-rich protein, putative
0,1,1	-	MK003529|gk042893	cassava4.1_004077m.g	AT1G73850.1	Manihot esculenta predicted protein; conserved hypothetical protein; proline-rich protein, putative
0,1,1	-	MK041936|gk047098	cassava4.1_003940m.g	AT1G74250.1	conserved hypothetical protein
0,1,1	-	MK016684|gk024931	cassava4.1_007785m.g	AT1G75400.1	ubiquitin-protein ligase, putative
0,1,1	-	MK000867|gk011829	cassava4.1_021201m.g	AT1G75520.1	JHL18I08.14
1,1,1	MW044512|gw040818	MK040390|gk046980	cassava4.1_025021m.g	AT1G75640.1	Manihot esculenta predicted protein
1,1,1	MW009170|gw011597	MK013180|gk024118	cassava4.1_032236m.g	AT1G20030.2	Zeamatin precursor, putative, mRNA
0,1,1	-	MK055009|gk034313	cassava4.1_031883m.g	AT1G76110.1	high mobility group family
0,2,1	-	MK030679|gk005059,MK030680|gk028435	cassava4.1_016249m.g	AT1G77230.1	conserved hypothetical protein
2,4,3	MW019052|gw035069,MW043016|gw027590	MK000142|gk041747,MK007299|gk021203,MK038894|gk030493,MK041046|gk030943	cassava4.1_028424m.g,cassava4.1_027175m.g,cassava4.1_009867m.g	AT4G08390.1	Manihot esculenta predicted protein
0,1,1	-	MK019950|gk025800	cassava4.1_010918m.g	AT1G78140.1	S-adenosylmethionine-dependent methyltransferase, putative, mRNA
0,1,1	-	MK002723|gk014513	cassava4.1_025943m.g	AT1G78310.1	Manihot esculenta predicted protein
0,1,1	-	MK029044|gk028021	cassava4.1_008785m.g	AT1G78800.1	alpha-1,3-mannosyltransferase, putative, mRNA
0,1,1	-	MK038514|gk046838	cassava4.1_002847m.g	AT1G79730.1	conserved hypothetical protein
0,1,1	-	MK018282|gk045367	cassava4.1_012837m.g	AT5G20190.1	Manihot esculenta predicted protein; serine-threonine protein kinase, plant-type, putative
1,1,1	MW042941|gw013740	MK044643|gk007188	cassava4.1_027717m.g	AT1G15550.1	gibberellin 3-beta hydroxylase, putative, mRNA
0,1,1	-	MK024862|gk045882	cassava4.1_031298m.g	AT1G80690.1	conserved hypothetical protein
0,1,1	-	MK024859|gk045881	cassava4.1_013271m.g	AT1G80730.1	conserved hypothetical protein; zinc finger protein, putative
0,1,1	-	MK016885|gk002947	cassava4.1_029812m.g	AT2G01120.1	Manihot esculenta predicted protein
1,1,1	MW046379|gw041847	MK019540|gk045475	cassava4.1_011551m.g	AT2G02400.1	Phytosulfokine receptor precursor, putative; cinnamoyl-CoA reductase, putative
3,1,1	MW002267|gw003905,MW010679|gw013288,MW044464|gw027503	MK023243|gk045786	cassava4.1_004721m.g	AT2G03070.1	conserved hypothetical protein
0,1,1	-	MK032301|gk028948	cassava4.1_017630m.g	AT2G04340.1	uncharacterized protein LOC100796562
0,1,1	-	MK004164|gk016267	cassava4.1_031954m.g	AT2G07170.1	Microtubule-associated protein TORTIFOLIA1, putative
0,1,1	-	MK024911|gk004205	cassava4.1_016881m.g	AT1G15760.1	conserved hypothetical protein
0,1,1	-	MK012838|gk024057	cassava4.1_031611m.g	AT2G14960.1	Indole-3-acetic acid-amido synthetase GH3.3, putative
0,1,1	-	MK001148|gk012210	cassava4.1_014546m.g	AT2G15240.1	PREDICTED: protein unc-50 homolog
0,1,1	-	MK027915|gk046089	cassava4.1_008457m.g	AT2G15695.1	Manihot esculenta predicted protein
0,1,1	-	MK039155|gk046890	cassava4.1_031409m.g	AT2G17210.1	Manihot esculenta predicted protein
0,1,1	-	MK002332|gk013916	cassava4.1_019185m.g	AT2G17705.1	Manihot esculenta predicted protein
0,1,1	-	MK003482|gk015362	cassava4.1_034217m.g	AT2G17980.1	Manihot esculenta predicted protein
2,1,1	MW041821|gw037921,MW047185|gw043656	MK002326|gk013896	cassava4.1_031669m.g	AT2G21220.1	Manihot esculenta predicted protein; SAUR family protein; YEATS domain-containing protein, putative
0,1,1	-	MK041445|gk031020	cassava4.1_000499m.g	AT2G19710.1	Manihot esculenta predicted protein
0,1,1	-	MK041513|gk031028	cassava4.1_004378m.g	AT2G19870.1	Manihot esculenta predicted protein
0,1,1	-	MK007940|gk022409	cassava4.1_033812m.g	AT2G22140.1	conserved hypothetical protein
0,1,1	-	MK003649|gk015566	cassava4.1_021332m.g	AT5G65340.1	PREDICTED: uncharacterized protein LOC100244914
0,1,1	-	MK004437|gk016630	cassava4.1_031697m.g	AT2G23093.1	Manihot esculenta predicted protein; PREDICTED: BTB/POZ domain-containing protein NPY2-like; conserved hypothetical protein
0,1,1	-	MK002507|gk014208	cassava4.1_010945m.g	AT4G37260.1	Manihot esculenta predicted protein
1,1,1	MW043067|gw039460	MK052613|gk033686	cassava4.1_005617m.g	AT2G23470.1	mRNA, complete cds, clone: rafl24-09-C04, putative
0,1,1	-	MK006842|gk020364	cassava4.1_003745m.g	AT5G66600.1	electron transporter, putative
0,1,1	-	MK004182|gk001220	cassava4.1_000198m.g	AT2G23740.2	electron transporter, putative; set domain protein, putative
0,1,1	-	MK041703|gk047079	cassava4.1_006222m.g	AT2G24830.1	zinc finger protein, putative
0,1,1	-	MK041640|gk031071	cassava4.1_013077m.g	AT2G25280.1	Protein C2orf4, putative, mRNA
0,1,1	-	MK003899|gk015947	cassava4.1_014029m.g	AT2G25920.1	Manihot esculenta predicted protein; conserved hypothetical protein
0,1,1	-	MK006437|gk019751	cassava4.1_014738m.g	AT2G26070.1	Manihot esculenta predicted protein; conserved hypothetical protein
2,2,1	MW015385|gw019897,MW044359|gw017780	MK050326|gk047691,MK039998|gk046958	cassava4.1_013035m.g	AT2G26660.1	PREDICTED: SPX domain-containing protein 2 isoform 1
0,1,1	-	MK040014|gk006446	cassava4.1_004364m.g	AT2G26690.1	oligopeptide transporter, putative
0,1,1	-	MK002709|gk014464	cassava4.1_008780m.g	AT2G26760.1	cyclin B, putative, mRNA
0,1,1	-	MK061806|gk010320	cassava4.1_022866m.g	AT2G27060.1	Manihot esculenta predicted protein
0,1,1	-	MK016707|gk002925	cassava4.1_005306m.g	AT2G16430.2	DNA, clone: JHL18I08, complete sequence
0,1,1	-	MK022262|gk003772	cassava4.1_022455m.g	AT2G27550.1	flowering locus T like protein
0,1,1	-	MK057058|gk036094	cassava4.1_028286m.g	AT2G28050.1	pentatricopeptide repeat-containing protein, putative
1,1,1	MW046995|gw043126	MK019589|gk045479	cassava4.1_033732m.g	AT5G03510.1	Manihot esculenta predicted protein
0,1,1	-	MK004129|gk016220	cassava4.1_006818m.g	AT2G29560.1	cytosolic enolase
0,1,1	-	MK038126|gk046806	cassava4.1_004450m.g	AT5G60020.1	laccase, putative, mRNA
1,1,2	MW022823|gw035631	MK024417|gk004108	cassava4.1_033819m.g,cassava4.1_029789m.g	AT2G30530.1	contig VV78X272316.8, whole genome shotgun sequence
1,1,1	MW043911|gw012048	MK000318|gk041809	cassava4.1_002271m.g	AT1G64260.1	PREDICTED: uncharacterized protein LOC100258751; WRKY transcription factor, putative; contig VV78X272316.8, whole genome shotgun sequence
1,2,1	MW043610|gw024524	MK006612|gk019996,MK002711|gk014475	cassava4.1_004193m.g	AT2G32230.1	multidrug resistance pump, putative
0,1,1	-	MK042957|gk047182	cassava4.1_024814m.g	AT2G32830.1	inorganic phosphate transporter, putative
0,2,1	-	MK048674|gk007884,MK048676|gk032824	cassava4.1_002144m.g	AT2G32900.1	Manihot esculenta predicted protein; inorganic phosphate transporter, putative
0,1,1	-	MK007172|gk020965	cassava4.1_030784m.g	AT2G32970.2	conserved hypothetical protein, mRNA
0,1,1	-	MK005906|gk018818	cassava4.1_003288m.g	AT2G33640.1	Protein MLO, putative
0,1,1	-	MK017220|gk025065	cassava4.1_014813m.g	AT2G34050.1	Manihot esculenta predicted protein
0,1,1	-	MK000262|gk000079	cassava4.1_012978m.g	AT2G35035.1	Urease accessory protein ureD, putative
0,1,1	-	MK020092|gk025849	cassava4.1_027299m.g	AT2G35130.1	pentatricopeptide repeat-containing protein, putative
1,3,1	MW041369|gw037086	MK003691|gk015630,MK059047|gk038000,MK062708|gk041051	cassava4.1_005528m.g	AT4G17080.1	1-phosphatidylinositol-4-phosphate 5-kinase, putative; pentatricopeptide repeat-containing protein, putative
2,1,1	MW012454|gw034127,MW041351|gw037056	MK000607|gk000184	cassava4.1_011008m.g	AT2G35320.1	hypothetical protein VITISV_032363
2,1,1	MW005603|gw007759,MW041689|gw003181	MK022961|gk003902	cassava4.1_015264m.g	AT2G36330.1	conserved hypothetical protein
0,1,1	-	MK020977|gk003585	cassava4.1_032426m.g	AT5G03790.1	homeobox protein, putative
0,2,1	-	MK032680|gk005311,MK032680|gk046453	cassava4.1_032172m.g	AT2G37230.1	calcium lipid binding protein, putative
0,1,1	-	MK048585|gk032796	cassava4.1_029382m.g	AT2G37880.1	conserved hypothetical protein
0,1,1	-	MK052223|gk033601	cassava4.1_019472m.g	AT2G38140.1	Manihot esculenta predicted protein
0,1,1	-	MK062103|gk010405	cassava4.1_012096m.g	AT2G38750.1	annexin, putative, mRNA
1,1,1	MW016982|gw021878	MK001444|gk012670	cassava4.1_001248m.g	AT3G55060.1	ATP binding protein, putative
0,1,1	-	MK047299|gk007661	cassava4.1_026947m.g	AT2G39705.1	Manihot esculenta predicted protein
2,3,1	MW003886|gw005970,MW041430|gw002190	MK039886|gk006421,MK005676|gk043640,MK057294|gk048832	cassava4.1_007761m.g	AT3G56200.1	amino acid transporter, putative
1,1,1	MW047787|gw044823	MK000804|gk041980	cassava4.1_031053m.g	AT2G40850.1	inositol or phosphatidylinositol kinase, putative
0,1,1	-	MK000568|gk011448	cassava4.1_015125m.g	AT2G41130.1	DNA binding protein, putative
0,1,1	-	MK048942|gk047602	cassava4.1_013351m.g	AT2G41530.1	S-formylglutathione hydrolase
0,1,1	-	MK004387|gk001279	cassava4.1_015187m.g	AT2G42220.1	conserved hypothetical protein; conserved hypothetical protein, mRNA
0,1,1	-	MK058964|gk037926	cassava4.1_004025m.g	AT2G42880.1	big map kinase/bmk, putative
1,2,1	MW041421|gw004296	MK035085|gk005678,MK002729|gk000783	cassava4.1_023265m.g	AT2G43400.1	PREDICTED: electron transfer flavoprotein-ubiquinone oxidoreductase, mitochondrial-like
0,2,1	-	MK058591|gk037587,MK007450|gk021507	cassava4.1_013679m.g	AT2G43945.1	conserved hypothetical protein
0,1,1	-	MK046646|gk007559	cassava4.1_006988m.g	AT2G44640.1	conserved hypothetical protein
0,1,1	-	MK046641|gk007555	cassava4.1_005358m.g	AT2G44660.1	conserved hypothetical protein; dolichyl glycosyltransferase, putative
0,1,1	-	MK059145|gk038120	cassava4.1_006059m.g	AT2G44760.1	conserved hypothetical protein; cyclin-dependent protein kinase, putative; dolichyl glycosyltransferase, putative
0,1,1	-	MK026376|gk045990	cassava4.1_014974m.g	AT2G45420.1	LOB domain-containing protein, putative
0,1,1	-	MK025610|gk027187	cassava4.1_005077m.g	AT2G45970.1	cytochrome P450, putative, mRNA
0,1,1	-	MK030503|gk028395	cassava4.1_010190m.g	AT2G46090.1	bmru protein, putative; conserved hypothetical protein, mRNA
1,1,1	MW040896|gw019681	MK001729|gk012973	cassava4.1_010608m.g	AT3G61530.1	bmru protein, putative; conserved hypothetical protein, mRNA; ketopantoate hydroxymethyltransferase
0,1,1	-	MK025473|gk004275	cassava4.1_003856m.g	AT1G01260.1	DNA binding protein, putative
1,2,1	MW003724|gw005806	MK059246|gk049543,MK057782|gk009406	cassava4.1_011894m.g	AT5G49520.1	WRKY transcription factor, putative
0,1,1	-	MK044259|gk031687	cassava4.1_015610m.g	AT4G38620.1	Manihot esculenta predicted protein
0,2,1	-	MK034642|gk005584,MK005995|gk018995	cassava4.1_000853m.g	AT2G47500.1	kinesin heavy chain, putative
0,1,1	-	MK057849|gk009418	cassava4.1_004604m.g	AT2G47620.1	DNA binding protein, putative
0,1,1	-	MK046587|gk032276	cassava4.1_019954m.g	AT2G30540.1	glutaredoxin
0,1,1	-	MK042304|gk047135	cassava4.1_021657m.g	AT2G48010.1	kinase, putative
0,1,1	-	MK031333|gk046369	cassava4.1_023556m.g	AT2G39040.1	Peroxidase 27 precursor, putative
1,1,1	MW038791|gw036097	MK001456|gk012699	cassava4.1_003962m.g	AT3G01370.1	conserved hypothetical protein
0,2,1	-	MK026965|gk027547,MK026965|gk027548	cassava4.1_000060m.g	AT3G01460.1	DNA binding protein, putative
0,1,1	-	MK001931|gk013225	cassava4.1_017208m.g	AT5G13080.1	WRKY transcription factor, putative; adenylate kinase 1 chloroplast, putative
0,1,1	-	MK041748|gk031105	cassava4.1_007427m.g	AT5G60920.1	Manihot esculenta predicted protein
0,1,1	-	MK044352|gk031711	cassava4.1_017465m.g	AT5G16110.1	conserved hypothetical protein 12
0,1,1	-	MK021640|gk003665	cassava4.1_005171m.g	AT3G02710.1	conserved hypothetical protein
2,4,2	MW015581|gw020186,MW041640|gw005856	MK007923|gk022360,MK007019|gk020675,MK037385|gk006039,MK053376|gk008568	cassava4.1_007787m.g,cassava4.1_007759m.g	AT3G02830.1	Manihot esculenta predicted protein
1,1,1	MW044109|gw040475	MK024740|gk045872	cassava4.1_000884m.g	AT3G03680.1	conserved hypothetical protein
1,1,1	MW040906|gw013296	MK003733|gk015714	cassava4.1_023523m.g	AT3G04620.1	conserved hypothetical protein
0,1,1	-	MK047190|gk032425	cassava4.1_017523m.g	AT3G04780.1	conserved hypothetical protein; pentatricopeptide repeat-containing protein, putative
0,1,1	-	MK011660|gk023749	cassava4.1_012093m.g	AT3G05600.1	Manihot esculenta predicted protein
0,1,1	-	MK053442|gk047942	cassava4.1_015790m.g	AT3G05700.1	conserved hypothetical protein
0,1,1	-	MK020720|gk003544	cassava4.1_005652m.g	AT3G05990.1	serine-threonine protein kinase, plant-type, putative
3,5,2	MW008182|gw033438,MW020250|gw025467,MW046438|gw041976	MK032669|gk005306,MK032669|gk005305,MK058092|gk049149,MK058093|gk037085,MK062251|gk040659	cassava4.1_006519m.g,cassava4.1_000797m.g	AT3G06430.1	nucleic acid binding protein, putative; pentatricopeptide repeat-containing protein, putative
0,1,1	-	MK002331|gk013910	cassava4.1_004762m.g	AT3G06540.1	Manihot esculenta predicted protein
0,1,1	-	MK061504|gk010250	cassava4.1_025853m.g	AT3G07880.1	Manihot esculenta predicted protein
0,1,1	-	MK000286|gk041782	cassava4.1_004116m.g	AT3G08570.1	Root phototropism protein, putative
0,1,1	-	MK025365|gk027115	cassava4.1_016505m.g	AT3G08950.1	Protein sco1, putative, mRNA
0,1,1	-	MK001750|gk042305	cassava4.1_004438m.g	AT5G60020.1	laccase, putative
0,1,1	-	MK001750|gk012997	cassava4.1_013346m.g	AT3G09320.1	zinc finger protein, putative
1,1,1	MW044671|gw021494	MK008264|gk022934	cassava4.1_028714m.g	AT2G28890.1	protein phosphatase 2c, putative; zinc finger protein, putative
0,1,1	-	MK018255|gk025318	cassava4.1_015467m.g	AT3G10190.1	Calcium-binding allergen Ole e, putative
0,1,1	-	MK022660|gk045730	cassava4.1_005143m.g	AT3G05620.1	Pectinesterase PPE8B precursor, putative
0,1,1	-	MK037066|gk030050	cassava4.1_004786m.g	AT3G10980.1	conserved hypothetical protein
0,1,1	-	MK029068|gk046177	cassava4.1_006108m.g	AT3G13050.1	sugar transporter, putative
0,1,1	-	MK008250|gk001562	cassava4.1_012865m.g	AT3G13226.1	Manihot esculenta predicted protein
1,1,1	MW044662|gw023521	MK001366|gk012473	cassava4.1_028597m.g	AT3G13850.1	LOB domain-containing protein, putative
0,3,1	-	MK001397|gk042178,MK001397|gk012601,MK022144|gk003745	cassava4.1_000082m.g	AT3G14570.1	transferase, transferring glycosyl groups, putative
2,5,1	MW013557|gw034350,MW042337|gw005141	MK002830|gk000813,MK002830|gk042690,MK059852|gk038724,MK059853|gk049738,MK063073|gk050840	cassava4.1_033544m.g	AT3G14910.1	rab3 gtpase-activating protein non-catalytic subunit, putative
0,1,1	-	MK044502|gk031750	cassava4.1_014690m.g	AT3G15080.1	RNA exonuclease, putative, mRNA
0,1,1	-	MK017532|gk045313	cassava4.1_015499m.g	AT3G15210.1	AP2/ERF domain-containing transcription factor
1,4,2	MW044259|gw040578	MK005445|gk017859,MK043928|gk007067,MK043918|gk031608,MK000920|gk042022	cassava4.1_001120m.g,cassava4.1_001091m.g	AT3G15470.1	WD-repeat protein, putative
1,2,1	MW041683|gw010261	MK044092|gk007100,MK006065|gk019149	cassava4.1_002008m.g	AT3G15920.1	conserved hypothetical protein
0,1,1	-	MK037842|gk030239	cassava4.1_016788m.g	AT3G16190.1	Manihot esculenta predicted protein
0,2,1	-	MK038520|gk006195,MK002985|gk014778	cassava4.1_029587m.g	AT3G16500.1	Auxin-responsive protein IAA6, putative
0,1,1	-	MK031578|gk028779	cassava4.1_005363m.g	AT3G16560.1	Auxin-responsive protein IAA6, putative; protein phosphatase-2c, putative
0,1,1	-	MK053329|gk033834	cassava4.1_015014m.g	AT3G17590.1	snf5, putative
0,1,1	-	MK022375|gk003788	cassava4.1_001444m.g	AT3G18640.1	hypothetical protein RCOM_1278130
0,1,1	-	MK001851|gk042345	cassava4.1_034264m.g	AT1G68460.1	cytokinin biosynthetic isopentenyltransferase
0,1,1	-	MK027910|gk027762	cassava4.1_024159m.g	AT3G19184.1	DNA binding protein, putative; cytokinin biosynthetic isopentenyltransferase
0,1,1	-	MK001233|gk042119	cassava4.1_006218m.g	AT3G19640.1	RNA splicing protein mrs2, mitochondrial, putative
1,1,1	MW041701|gw037716	MK050245|gk033142	cassava4.1_000693m.g	AT1G44910.1	RNA splicing protein mrs2, mitochondrial, putative; protein binding protein, putative
0,2,1	-	MK002061|gk042399,MK002059|gk013389	cassava4.1_000947m.g	AT1G09970.1	RNA splicing protein mrs2, mitochondrial, putative; Receptor protein kinase CLAVATA1 precursor, putative; protein binding protein, putative
1,1,1	MW022575|gw027847	MK038713|gk046860	cassava4.1_012270m.g	AT3G19910.1	ring finger protein, putative
1,1,1	MW041325|gw001785	MK022284|gk045701	cassava4.1_026441m.g	AT3G20190.1	receptor protein kinase, putative
0,1,1	-	MK014305|gk045085	cassava4.1_005067m.g	AT3G22104.1	Root phototropism protein, putative
0,1,1	-	MK040675|gk046998	cassava4.1_013214m.g	AT5G51190.1	AP2/ERF domain-containing transcription factor
3,2,2	MW045688|gw031440,MW046515|gw042173,MW044441|gw018644	MK030124|gk028319,MK004348|gk016553	cassava4.1_022781m.g,cassava4.1_015856m.g	AT3G23240.1	AP2/ERF domain-containing transcription factor
0,1,1	-	MK002170|gk013538	cassava4.1_023197m.g	AT3G23350.1	conserved hypothetical protein
0,1,1	-	MK035535|gk029717	cassava4.1_032638m.g	AT3G24570.1	mpv17, putative
0,1,1	-	MK057041|gk036078	cassava4.1_015954m.g	AT3G25040.1	ubiquitin-associated uba/ubx domain-containing protein, putative, mRNA
0,1,1	-	MK002159|gk013530	cassava4.1_006337m.g	AT3G26000.1	conserved hypothetical protein
0,1,1	-	MK047768|gk032573	cassava4.1_006961m.g	AT3G26090.1	Manihot esculenta predicted protein
0,1,1	-	MK019058|gk025552	cassava4.1_030916m.g	AT3G27570.1	conserved hypothetical protein
0,1,1	-	MK062214|gk010438	cassava4.1_010737m.g	AT3G27930.1	contig VV78X143789.5, whole genome shotgun sequence
0,2,2	-	MK001830|gk013125,MK002252|gk013649	cassava4.1_014489m.g,cassava4.1_014803m.g	AT2G03090.1	PREDICTED: expansin-A1
0,1,1	-	MK053311|gk047923	cassava4.1_030134m.g	AT1G69490.1	NAC domain protein, IPR003441; PREDICTED: expansin-A1
0,1,1	-	MK003787|gk042982	cassava4.1_015655m.g	AT1G26670.1	Manihot esculenta predicted protein
0,1,1	-	MK062239|gk010447	cassava4.1_008003m.g	AT3G33520.1	conserved hypothetical protein
0,1,1	-	MK008439|gk044612	cassava4.1_003609m.g	AT3G44820.1	protein binding protein, putative
0,1,1	-	MK033765|gk005468	cassava4.1_017403m.g	AT5G60680.1	Manihot esculenta predicted protein
0,1,1	-	MK032498|gk028993	cassava4.1_003125m.g	AT3G46510.1	PREDICTED: U-box domain-containing protein 13
0,1,1	-	MK016804|gk024954	cassava4.1_023068m.g	AT1G23200.1	Pectinesterase-1 precursor, putative
0,1,1	-	MK040724|gk030882	cassava4.1_005548m.g	AT3G47420.1	Glycerol-3-phosphate transporter, putative; Pectinesterase-1 precursor, putative
0,1,1	-	MK001492|gk012742	cassava4.1_016413m.g	AT3G48240.1	Manihot esculenta predicted protein
0,1,1	-	MK013640|gk045012	cassava4.1_017150m.g	AT3G48550.1	nucleic acid binding protein, putative
0,1,1	-	MK018376|gk025351	cassava4.1_033273m.g	AT3G48950.1	Exopolygalacturonase precursor, putative, mRNA
1,2,1	MW011655|gw014288	MK031156|gk028591,MK001052|gk012056	cassava4.1_004862m.g	AT3G48990.1	acyl:coa ligase
0,1,1	-	MK002003|gk013309	cassava4.1_007744m.g	AT3G49180.1	WD-repeat protein, putative
0,1,1	-	MK053051|gk033774	cassava4.1_015165m.g	AT3G50520.1	Manihot esculenta predicted protein
0,1,1	-	MK004292|gk016426	cassava4.1_014175m.g	AT3G50560.1	CDPK-related protein kinase; Manihot esculenta predicted protein; short-chain dehydrogenase, putative
0,1,1	-	MK000353|gk041831	cassava4.1_007131m.g	AT3G50690.1	PREDICTED: acidic leucine-rich nuclear phosphoprotein 32-related protein-like
0,1,1	-	MK046602|gk032284	cassava4.1_005556m.g	AT1G03840.1	PREDICTED: acidic leucine-rich nuclear phosphoprotein 32-related protein-like; nucleic acid binding protein, putative
0,1,1	-	MK052552|gk047863	cassava4.1_021003m.g	AT3G50770.1	BRASSINAZOLE-RESISTANT 2 protein, putative; Calmodulin, putative; PREDICTED: acidic leucine-rich nuclear phosphoprotein 32-related protein-like; nucleic acid binding protein, putative
0,1,1	-	MK000156|gk041753	cassava4.1_001861m.g	AT3G51740.1	Systemin receptor SR160 precursor, putative
1,1,1	MW008610|gw011036	MK053854|gk033997	cassava4.1_004300m.g	AT3G51830.1	suppressor of actin, putative
1,1,1	MW041305|gw036996	MK054659|gk048030	cassava4.1_011206m.g	AT3G52380.1	PREDICTED: 33 kDa ribonucleoprotein, chloroplastic-like
2,1,1	MW047952|gw044970,MW043276|gw018009	MK025181|gk045902	cassava4.1_016224m.g	AT3G11660.1	PREDICTED: 33 kDa ribonucleoprotein, chloroplastic-like; conserved hypothetical protein
0,1,1	-	MK020840|gk026014	cassava4.1_009147m.g	AT3G52910.1	conserved hypothetical protein
1,1,2	MW041789|gw037856	MK001378|gk042166	cassava4.1_009672m.g,cassava4.1_020426m.g	AT3G54360.1	Manihot esculenta predicted protein
0,1,1	-	MK000968|gk011962	cassava4.1_033827m.g	AT3G55260.1	Manihot esculenta predicted protein
0,1,1	-	MK002707|gk014457	cassava4.1_014432m.g	AT3G55440.1	triosphosphate isomerase-like protein type I
2,3,2	MW047213|gw043715,MW041980|gw006188	MK037134|gk046734,MK001353|gk012459,MK007416|gk021443	cassava4.1_003107m.g,cassava4.1_003039m.g	AT2G40140.1	transcription factor
0,1,1	-	MK000036|gk041700	cassava4.1_032461m.g	AT3G51740.1	Manihot esculenta predicted protein
0,1,1	-	MK023826|gk026758	cassava4.1_014170m.g	AT3G56650.1	Thylakoid lumenal 29.8 kDa protein, chloroplast precursor, putative
1,1,1	MW001329|gw032770	MK018685|gk045398	cassava4.1_029462m.g	AT3G56690.1	Thylakoid lumenal 29.8 kDa protein, chloroplast precursor, putative; calmodulin-binding protein, putative
0,1,1	-	MK004253|gk001236	cassava4.1_011841m.g	AT3G56850.1	Manihot esculenta predicted protein
0,1,1	-	MK002818|gk014590	cassava4.1_025094m.g	AT3G58480.1	calmodulin binding protein, putative
0,1,1	-	MK052802|gk033727	cassava4.1_005313m.g	AT5G20860.1	Pectinesterase-2 precursor, putative
0,1,1	-	MK060869|gk039551	cassava4.1_026119m.g	AT3G59710.1	carbonyl reductase, putative, mRNA; conserved hypothetical protein, mRNA
0,1,1	-	MK042267|gk047132	cassava4.1_030886m.g	AT3G63060.1	conserved hypothetical protein
0,1,1	-	MK002665|gk042608	cassava4.1_000288m.g	AT2G48160.1	conserved hypothetical protein; glutathione peroxidase, putative
0,1,1	-	MK042243|gk047127	cassava4.1_008963m.g	AT3G63140.1	Manihot esculenta predicted protein
0,1,1	-	MK003301|gk000964	cassava4.1_013641m.g	AT3G63190.1	Manihot esculenta predicted protein
1,1,1	MW010783|gw013393	MK003295|gk015141	cassava4.1_012115m.g	AT3G22830.1	DNA binding protein, putative
3,3,1	MW043492|gw018577,MW046691|gw042572,MW047391|gw044126	MK003870|gk015917,MK012352|gk023951,MK028114|gk004699	cassava4.1_010698m.g	AT4G12080.1	DNA binding protein, putative; vesicle-associated membrane protein, putative
0,1,1	-	MK047899|gk032619	cassava4.1_020238m.g	AT4G00585.1	Manihot esculenta predicted protein
0,1,1	-	MK005120|gk017090	cassava4.1_032157m.g	AT4G00910.1	hypothetical protein VITISV_028111
0,1,1	-	MK002716|gk014482	cassava4.1_000250m.g	AT4G00990.1	hypothetical protein VITISV_028111; transcription factor, putative
0,1,1	-	MK009535|gk023202	cassava4.1_014685m.g	AT4G01960.1	conserved hypothetical protein
0,1,1	-	MK060612|gk050002	cassava4.1_015471m.g	AT4G02530.1	Thylakoid lumenal 16.5 kDa protein, chloroplast precursor, putative
0,1,1	-	MK035418|gk029685	cassava4.1_019092m.g	AT4G02620.1	vacuolar ATPase F subunit
0,1,1	-	MK029796|gk028206	cassava4.1_001115m.g	AT4G03090.1	conserved hypothetical protein
0,1,1	-	MK051892|gk033522	cassava4.1_004196m.g	AT4G03400.1	Indole-3-acetic acid-amido synthetase GH3.5, putative
0,1,1	-	MK019317|gk025617	cassava4.1_006700m.g	AT4G08540.1	DNA-directed RNA polymerase II, putative
0,2,1	-	MK059508|gk038456,MK019913|gk025790	cassava4.1_009443m.g	AT4G08960.1	Manihot esculenta predicted protein
1,1,1	MW044440|gw018635	MK045783|gk032078	cassava4.1_013870m.g	AT4G17790.1	conserved hypothetical protein
0,1,1	-	MK020547|gk003509	cassava4.1_016733m.g	AT4G10110.1	spliceosome associated protein, putative
0,1,1	-	MK009160|gk001702	cassava4.1_016173m.g	AT4G11060.1	Single-stranded DNA-binding protein, mitochondrial precursor, putative
0,1,1	-	MK053061|gk047906	cassava4.1_029125m.g	AT4G34410.1	DNA binding protein, putative
0,1,1	-	MK035801|gk029761	cassava4.1_007387m.g	AT3G23820.1	Manihot esculenta predicted protein
0,1,1	-	MK007960|gk022450	cassava4.1_009181m.g	AT4G12830.1	PREDICTED: haloalkane dehalogenase
0,1,1	-	MK029827|gk028221	cassava4.1_022894m.g	AT4G13540.1	conserved hypothetical protein
0,1,1	-	MK060228|gk039048	cassava4.1_002257m.g	AT4G14770.1	tso1, putative, mRNA
0,1,1	-	MK003415|gk015274	cassava4.1_009189m.g	AT4G15110.1	4,5-DOPA dioxygenase extradiol, putative; cytochrome P450, putative
0,1,1	-	MK048882|gk007906	cassava4.1_004976m.g	AT4G15420.1	ubiquitin fusion degradaton protein, putative, mRNA
0,1,1	-	MK054179|gk034065	cassava4.1_006101m.g	AT4G15440.1	cytochrome P450, putative, mRNA; ubiquitin fusion degradaton protein, putative, mRNA
0,1,1	-	MK031578|gk028780	cassava4.1_019469m.g	AT4G15800.1	RALFL33, putative
0,1,1	-	MK031847|gk046408	cassava4.1_007388m.g	AT5G49220.1	conserved hypothetical protein
0,1,1	-	MK026525|gk027433	cassava4.1_015163m.g	AT4G16510.1	Manihot esculenta predicted protein
0,1,1	-	MK009442|gk044695	cassava4.1_013315m.g	AT5G51190.1	AP2/ERF domain-containing transcription factor
0,1,1	-	MK036439|gk029913	cassava4.1_014881m.g	AT4G17830.1	acetylornithine deacetylase, putative
1,1,1	MW040833|gw036220	MK001037|gk012030	cassava4.1_003857m.g	AT4G18030.1	ATP binding protein, putative; acetylornithine deacetylase, putative
0,1,1	-	MK015798|gk002776	cassava4.1_033867m.g	AT1G02790.1	Exopolygalacturonase clone GBGE184 precursor, putative, mRNA
0,1,1	-	MK001248|gk012342	cassava4.1_006129m.g	AT4G18270.1	phospho-n-acetylmuramoyl-pentapeptide-transferase, putative
1,1,1	MW025297|gw028493	MK001214|gk012319	cassava4.1_004040m.g	AT4G18810.1	Manihot esculenta predicted protein
0,1,1	-	MK036882|gk046716	cassava4.1_015671m.g	AT4G19100.1	conserved hypothetical protein
0,1,1	-	MK044870|gk047312	cassava4.1_005638m.g	AT4G19190.1	adenosine diphosphatase, putative; cir, putative; conserved hypothetical protein
0,1,1	-	MK034307|gk029421	cassava4.1_034208m.g	AT4G19440.1	Manihot esculenta predicted protein; adenosine diphosphatase, putative; cir, putative; conserved hypothetical protein
0,1,1	-	MK003115|gk014912	cassava4.1_012734m.g	AT4G20930.1	3-hydroxyisobutyrate dehydrogenase, putative
0,1,1	-	MK021219|gk026095	cassava4.1_021206m.g	AT4G21070.1	brca1 associated ring domain, putative, mRNA
0,1,1	-	MK001321|gk012402	cassava4.1_024333m.g	AT4G21110.1	Protein G10, putative; brca1 associated ring domain, putative, mRNA
0,1,1	-	MK046949|gk007608	cassava4.1_017653m.g	AT4G21310.1	conserved hypothetical protein
0,4,1	-	MK005089|gk017022,MK056544|gk009133,MK050732|gk047723,MK061557|gk010261	cassava4.1_005089m.g	AT4G22010.1	Glucan endo-1,3-beta-glucosidase precursor, putative; Glucan endo-1,3-beta-glucosidase precursor, putative, mRNA
2,2,2	MW044314|gw040638,MW044235|gw017825	MK061098|gk010161,MK001447|gk042202	cassava4.1_013406m.g,cassava4.1_013393m.g	AT3G12090.1	conserved hypothetical protein
0,1,1	-	MK004332|gk016481	cassava4.1_009496m.g	AT1G63930.1	conserved hypothetical protein
0,1,1	-	MK006481|gk019812	cassava4.1_009970m.g	AT4G24760.1	Protein bem46, putative
0,1,1	-	MK000111|gk041735	cassava4.1_015519m.g	AT4G25370.1	ATP-dependent clp protease, putative
2,1,1	MW041052|gw000804,MW044344|gw017102	MK003965|gk016041	cassava4.1_015299m.g	AT4G29670.1	Thioredoxin, putative
0,1,1	-	MK000290|gk041790	cassava4.1_006490m.g	AT4G27600.1	Ribokinase, putative
0,1,1	-	MK031370|gk028678	cassava4.1_026177m.g	AT4G27750.1	unnamed protein product
0,1,1	-	MK000964|gk011960	cassava4.1_013791m.g	AT2G23810.1	Tellurite resistance protein tehA, putative; conserved hypothetical protein
1,1,1	MW040904|gw008717	MK000742|gk000224	cassava4.1_002349m.g	AT4G28570.1	Manihot esculenta predicted protein; succinyl-CoA synthetase beta chain, putative; succinyl-CoA synthetase beta chain, putative, mRNA
2,1,1	MW013738|gw017000,MW043147|gw039532	MK003237|gk015057	cassava4.1_029953m.g	AT4G28890.1	PREDICTED: E3 ubiquitin-protein ligase ATL42
1,1,1	MW043289|gw019033	MK002539|gk014233	cassava4.1_031946m.g	AT4G30170.1	hypothetical protein VITISV_039161
0,0,1	-	-	cassava4.1_031025m.g	AT4G30960.1	CBL-interacting serine/threonine-protein kinase, putative
0,1,1	-	MK052478|gk047856	cassava4.1_000074m.g	AT4G31160.1	conserved hypothetical protein
0,1,1	-	MK018105|gk025287	cassava4.1_024091m.g	AT4G33040.1	Manihot esculenta predicted protein
1,2,2	MW022576|gw035610	MK032135|gk028914,MK003982|gk016067	cassava4.1_004713m.g,cassava4.1_003396m.g	AT1G49760.1	Manihot esculenta predicted protein
0,1,1	-	MK020881|gk045572	cassava4.1_014060m.g	AT4G34730.1	Ribosome-binding factor A, putative
0,1,1	-	MK051134|gk033356	cassava4.1_014880m.g	AT4G35220.1	conserved hypothetical protein
0,1,1	-	MK020085|gk025847	cassava4.1_007803m.g	AT4G35250.1	Manihot esculenta predicted protein
2,2,1	MW046710|gw042601,MW046952|gw042997	MK000396|gk011209,MK002317|gk013864	cassava4.1_006187m.g	AT4G18905.1	WD-repeat protein, putative
3,2,1	MW044320|gw040650,MW019870|gw035182,MW041149|gw005605	MK000377|gk000124,MK002731|gk014518	cassava4.1_001179m.g	AT4G35560.1	conserved hypothetical protein
0,1,1	-	MK002330|gk013907	cassava4.1_031191m.g	AT4G35930.1	conserved hypothetical protein
0,1,1	-	MK000364|gk041846	cassava4.1_021460m.g	AT4G36180.1	Leucine-rich repeat receptor protein kinase EXS precursor, putative
0,1,1	-	MK031343|gk028655	cassava4.1_003619m.g	AT4G36390.1	Manihot esculenta predicted protein
0,1,1	-	MK000360|gk011123	cassava4.1_017043m.g	AT4G36420.1	50S ribosomal protein L7/L12, putative; Manihot esculenta predicted protein; Ubiquitin-conjugating enzyme E2-18 kDa, putative, mRNA; ubiquitin conjugating enzyme
1,1,1	MW042383|gw005330	MK033946|gk005485	cassava4.1_010861m.g	AT2G23790.1	conserved hypothetical protein
1,2,1	MW043138|gw022287	MK006085|gk019204,MK024991|gk027038	cassava4.1_005852m.g	AT4G36920.1	JHL03K20.2
0,1,1	-	MK053105|gk033792	cassava4.1_009465m.g	AT4G36970.1	DNA binding protein, putative
1,1,1	MW045580|gw031121	MK006260|gk019485	cassava4.1_006283m.g	AT4G37130.1	Manihot esculenta predicted protein
0,1,1	-	MK054482|gk034136	cassava4.1_005512m.g	AT4G37480.1	heat shock protein binding protein, putative
0,1,1	-	MK020754|gk025999	cassava4.1_013986m.g	AT4G37790.1	homeobox protein, putative
0,1,1	-	MK044934|gk031883	cassava4.1_015536m.g	AT4G38370.1	catalytic, putative
1,1,1	MW013079|gw034223	MK055008|gk048087	cassava4.1_026472m.g	AT4G38470.1	protein kinase, putative
0,1,1	-	MK002028|gk013356	cassava4.1_018220m.g	AT4G38580.1	metal ion binding protein, putative; protein kinase, putative
3,9,1	MW018511|gw023357,MW041840|gw003608,MW041840|gw010375	MK006814|gk020315,MK055197|gk034455,MK006814|gk020317,MK006814|gk020318,MK008496|gk022971,MK017571|gk003040,MK033862|gk046524,MK033865|gk029302,MK055197|gk034454	cassava4.1_019994m.g	AT4G38840.1	SAUR family protein
0,1,1	-	MK019705|gk025729	cassava4.1_006236m.g	AT4G39010.1	Manihot esculenta predicted protein
0,1,1	-	MK022625|gk003832	cassava4.1_027185m.g	AT1G75540.1	Manihot esculenta predicted protein; Salt-tolerance protein, putative
1,1,1	MW042624|gw039013	MK036156|gk029855	cassava4.1_025586m.g	AT5G01110.1	pentatricopeptide repeat-containing protein
0,1,1	-	MK019024|gk025536	cassava4.1_023378m.g	AT3G54140.1	pentatricopeptide repeat-containing protein; peptide transporter, putative
0,1,1	-	MK039034|gk030526	cassava4.1_023910m.g	AT5G01420.1	electron transporter, putative
0,1,1	-	MK009941|gk023301	cassava4.1_005027m.g	AT5G01660.1	conserved hypothetical protein
0,1,1	-	MK002046|gk013379	cassava4.1_015059m.g	AT2G37660.1	conserved hypothetical protein
0,1,1	-	MK015141|gk024588	cassava4.1_032896m.g	AT5G02370.1	Osmotic avoidance abnormal protein, putative
1,1,1	MW040996|gw006748	MK003800|gk015817	cassava4.1_004168m.g	AT5G02830.1	Manihot esculenta predicted protein; conserved hypothetical protein; sensory transduction histidine kinase, putative
1,1,1	MW044649|gw021289	MK030566|gk028405	cassava4.1_005864m.g	AT5G03430.1	whole genome shotgun sequence, contig VV78X247803.11, clone ENTAV 115
1,1,1	MW046879|gw042885	MK051274|gk008275	cassava4.1_001627m.g	AT2G36350.1	serine/threonine protein kinase, putative
1,1,1	MW043693|gw021129	MK054283|gk048007	cassava4.1_025682m.g	AT5G03795.1	catalytic, putative
0,1,1	-	MK021608|gk026187	cassava4.1_011454m.g	AT5G03880.1	conserved hypothetical protein
0,1,1	-	MK021020|gk045584	cassava4.1_000153m.g	AT5G04240.1	conserved hypothetical protein
0,3,1	-	MK017366|gk003006,MK048339|gk007840,MK017368|gk025093	cassava4.1_001512m.g	AT5G04460.1	PREDICTED: uncharacterized protein LOC100805607
0,1,1	-	MK026306|gk027367	cassava4.1_002137m.g	AT5G04670.1	conserved hypothetical protein
0,1,1	-	MK057995|gk009455	cassava4.1_018491m.g	AT5G05710.1	PREDICTED: pleckstrin homology domain-containing protein 1
2,1,1	MW044255|gw015443,MW047474|gw044331	MK042438|gk006851	cassava4.1_015477m.g	AT5G05830.1	Manihot esculenta predicted protein
2,1,1	MW045714|gw031520,MW047574|gw044551	MK015929|gk002809	cassava4.1_023367m.g	AT2G42430.1	LOB domain-containing protein, putative
0,1,1	-	MK052045|gk033570	cassava4.1_017955m.g	AT5G06240.1	conserved hypothetical protein
0,1,1	-	MK054547|gk034155	cassava4.1_011988m.g	AT5G06620.1	Manihot esculenta predicted protein
0,1,1	-	MK002390|gk042526	cassava4.1_024000m.g	AT5G06740.1	ATP binding protein, putative; Manihot esculenta predicted protein
2,2,1	MW022700|gw027927,MW043458|gw022743	MK062858|gk041182,MK059381|gk049583	cassava4.1_008485m.g	AT5G06800.1	ATP binding protein, putative; Manihot esculenta predicted protein; transcription factor, putative
0,1,1	-	MK031852|gk028848	cassava4.1_004535m.g	AT5G06830.1	ATP binding protein, putative; Manihot esculenta predicted protein; conserved hypothetical protein, mRNA; transcription factor, putative
1,1,1	MW041941|gw010894	MK031873|gk046411	cassava4.1_034278m.g	AT5G06850.1	ATP binding protein, putative; Manihot esculenta predicted protein; conserved hypothetical protein, mRNA; synaptotagmin, putative; transcription factor, putative
0,1,1	-	MK006233|gk043871	cassava4.1_016590m.g	AT2G44740.1	cyclin-dependent protein kinase, putative
1,1,1	MW041470|gw037282	MK003636|gk042930	cassava4.1_026939m.g	AT4G39810.1	PREDICTED: uncharacterized protein LOC100775267; cyclin-dependent protein kinase, putative; hypothetical protein VITISV_013817
0,1,1	-	MK041982|gk031166	cassava4.1_016746m.g	AT1G18650.1	hydrolase, hydrolyzing O-glycosyl compounds, putative, mRNA
1,3,1	MW045670|gw031365	MK005306|gk017564,MK004158|gk001215,MK011819|gk002144	cassava4.1_000551m.g	AT5G08470.1	peroxisome biogenesis factor, putative
0,1,1	-	MK000909|gk011869	cassava4.1_012896m.g	AT5G11450.1	Manihot esculenta predicted protein
1,1,1	MW044674|gw021552	MK019555|gk025694	cassava4.1_009674m.g	AT5G11650.1	hypothetical protein RCOM_0800590
0,1,1	-	MK021325|gk026120	cassava4.1_003632m.g	AT5G12260.1	transferase, transferring glycosyl groups, putative
0,1,1	-	MK002796|gk014574	cassava4.1_018276m.g	AT5G12320.1	ankyrin repeat-containing protein, putative
0,1,1	-	MK023305|gk045792	cassava4.1_003817m.g	AT5G12850.1	Manihot esculenta predicted protein
0,1,1	-	MK029290|gk004874	cassava4.1_029030m.g	AT5G13150.1	protein binding protein, putative
0,1,1	-	MK029142|gk046181	cassava4.1_014632m.g	AT5G13330.1	AP2 domain transcription factor RAP2.3, putative
1,1,1	MW042042|gw004192	MK003798|gk015814	cassava4.1_002287m.g	AT2G37360.1	ATP-binding cassette transporter, putative
1,1,1	MW042434|gw038786	MK002320|gk013875	cassava4.1_021663m.g	AT3G54340.1	PREDICTED: floral homeotic protein DEFICIENS
2,3,1	MW041005|gw036497,MW042981|gw039392	MK001382|gk042169,MK057700|gk048990,MK062066|gk050476	cassava4.1_008327m.g	AT5G13860.1	Manihot esculenta predicted protein
0,1,1	-	MK017329|gk025087	cassava4.1_023545m.g	AT5G14080.1	pentatricopeptide repeat-containing protein, putative
1,1,1	MW035141|gw036048	MK014140|gk024381	cassava4.1_000736m.g	AT5G15920.1	structural maintenance of chromosomes 5 smc5, putative
0,1,1	-	MK047466|gk047500	cassava4.1_023579m.g	AT5G16080.1	Lipase, putative; structural maintenance of chromosomes 5 smc5, putative
0,1,1	-	MK001697|gk000484	cassava4.1_014298m.g	AT5G06370.1	Manihot esculenta predicted protein
0,1,1	-	MK016048|gk002839	cassava4.1_024807m.g	AT5G16690.1	origin recognition complex subunit, putative, mRNA
0,1,1	-	MK035570|gk005750	cassava4.1_001088m.g	AT1G70750.1	hypothetical protein RCOM_0629030
0,1,1	-	MK001079|gk042069	cassava4.1_001034m.g	AT5G17250.1	phosphatidylinositol glycan, putative
0,1,1	-	MK003076|gk000882	cassava4.1_006179m.g	AT2G02010.1	Manihot esculenta predicted protein
0,1,1	-	MK046244|gk047410	cassava4.1_030514m.g	AT1G72220.1	ring finger protein, putative
0,1,1	-	MK002367|gk013995	cassava4.1_028754m.g	AT5G18560.1	DNA binding protein, putative
0,1,1	-	MK058587|gk049307	cassava4.1_008202m.g	AT3G06330.1	protein binding protein, putative
0,1,1	-	MK001681|gk012923	cassava4.1_013233m.g	AT5G19930.1	PREDICTED: transmembrane protein 19
0,1,1	-	MK000455|gk011293	cassava4.1_010651m.g	AT5G21040.1	F-box and wd40 domain protein, putative; Manihot esculenta predicted protein; molybdopterin biosynthesis protein, putative
0,1,1	-	MK009149|gk023101	cassava4.1_011174m.g	AT5G21990.1	fk506 binding protein, putative
0,1,1	-	MK016956|gk002955	cassava4.1_015257m.g	AT5G22120.1	conserved hypothetical protein
0,2,1	-	MK000013|gk010740,MK008338|gk001575	cassava4.1_005942m.g	AT3G45010.1	Serine carboxypeptidase, putative, mRNA
0,1,1	-	MK000472|gk011305	cassava4.1_029322m.g	AT5G23290.1	Manihot esculenta predicted protein
0,1,1	-	MK031265|gk028628	cassava4.1_007911m.g	AT5G23940.1	Anthranilate N-benzoyltransferase protein, putative
0,1,1	-	MK005992|gk043789	cassava4.1_004619m.g	AT5G24300.1	starch synthase isoform I
0,2,1	-	MK006071|gk019164,MK003829|gk015849	cassava4.1_000032m.g	AT5G24350.1	conserved hypothetical protein, mRNA
0,1,1	-	MK027093|gk046043	cassava4.1_026493m.g	AT5G24460.1	conserved hypothetical protein
1,1,2	MW040928|gw000441	MK019565|gk045478	cassava4.1_010069m.g,cassava4.1_010335m.g	AT5G25830.1	Manihot esculenta predicted protein
0,1,1	-	MK000570|gk011450	cassava4.1_002624m.g	AT5G26830.1	threonyl-tRNA synthetase, putative
0,1,1	-	MK000400|gk011219	cassava4.1_024622m.g	AT5G27680.1	PREDICTED: ATP-dependent DNA helicase Q-like SIM-like
0,1,1	-	MK044070|gk047259	cassava4.1_003968m.g	AT5G34930.1	arogenate dehydrogenase
1,2,1	MW047123|gw043504	MK021930|gk045664,MK018043|gk045349	cassava4.1_007071m.g	AT2G05940.1	Protein kinase APK1A, chloroplast precursor, putative
0,1,1	-	MK011329|gk023625	cassava4.1_021880m.g	AT5G35930.1	AMP dependent ligase, putative
1,1,1	MW041984|gw004044	MK000786|gk011730	cassava4.1_026464m.g	AT1G26670.1	PREDICTED: vesicle transport v-SNARE 12 isoform 1
2,2,1	MW043303|gw008706,MW045749|gw031624	MK051357|gk033406,MK002129|gk042424	cassava4.1_033883m.g	AT5G14750.1	hypothetical protein ARALYDRAFT_488320
0,1,1	-	MK023557|gk026720	cassava4.1_033701m.g	AT5G40400.1	pentatricopeptide repeat-containing protein, putative
1,1,1	MW041806|gw003819	MK018749|gk003222	cassava4.1_026371m.g	AT1G63450.1	Xyloglucan galactosyltransferase KATAMARI1, putative
0,1,1	-	MK013388|gk024149	cassava4.1_009713m.g	AT5G42470.1	Protein BRE, putative
0,1,1	-	MK042859|gk031371	cassava4.1_015307m.g	AT5G42770.2	maf protein, putative
0,1,1	-	MK001382|gk012529	cassava4.1_028581m.g	AT5G45140.1	DNA-directed RNA polymerase III subunit, putative; pepsin A, putative
0,1,1	-	MK003681|gk015621	cassava4.1_006145m.g	AT5G46570.1	receptor protein kinase, putative
0,1,1	-	MK008919|gk023055	cassava4.1_023009m.g	AT5G47240.1	mutt domain protein, putative
0,1,1	-	MK045924|gk047384	cassava4.1_010421m.g	AT5G47560.1	Tonoplast dicarboxylate transporter, putative
1,1,1	MW015514|gw034725	MK032095|gk005251	cassava4.1_001270m.g	AT5G47910.1	respiratory burst oxidase, putative
0,1,1	-	MK038522|gk030422	cassava4.1_000522m.g	AT5G48120.1	DNA repair/transcription protein met18/mms19, putative, mRNA
0,1,1	-	MK001155|gk012219	cassava4.1_030924m.g	AT5G48630.1	g1/s-specific cyclin C, putative, mRNA
0,1,1	-	MK031509|gk028753	cassava4.1_026466m.g	AT5G49190.1	PREDICTED: sucrose synthase 2
0,1,1	-	MK003894|gk015932	cassava4.1_025677m.g	AT4G16100.1	PREDICTED: sucrose synthase 2; PREDICTED: uncharacterized protein LOC100243435
0,0,1	-	-	cassava4.1_011940m.g	AT2G47260.1	WRKY transcription factor, putative; zinc finger protein, putative
0,1,1	-	MK036113|gk005851	cassava4.1_010458m.g	AT5G49610.1	f-box family protein
1,1,1	MW041863|gw037988	MK001107|gk000329	cassava4.1_010887m.g	AT5G64750.1	DNA binding protein, putative
0,1,1	-	MK022996|gk026589	cassava4.1_026988m.g	AT5G50110.1	Methyltransferase gidB, putative
0,1,1	-	MK013740|gk045020	cassava4.1_005034m.g	AT5G50990.1	JHL07K02.11
0,1,1	-	MK040687|gk006555	cassava4.1_025059m.g	AT5G51220.1	conserved hypothetical protein
1,1,1	MW045899|gw031987	MK009454|gk023176	cassava4.1_003590m.g	AT5G51290.1	Manihot esculenta predicted protein; conserved hypothetical protein
0,1,1	-	MK000111|gk010856	cassava4.1_034295m.g	AT5G51670.1	Manihot esculenta predicted protein
0,1,1	-	MK041170|gk047032	cassava4.1_026378m.g	AT5G51890.1	Manihot esculenta predicted protein; Peroxidase 66 precursor, putative; uncharacterized protein LOC100526938
0,1,1	-	MK001054|gk012063	cassava4.1_014874m.g	AT5G52440.1	Manihot esculenta predicted protein
0,1,1	-	MK048035|gk032655	cassava4.1_022458m.g	AT5G52910.1	Manihot esculenta predicted protein
0,1,1	-	MK001025|gk012019	cassava4.1_022559m.g	AT5G53190.1	Manihot esculenta predicted protein
0,1,1	-	MK035026|gk005669	cassava4.1_003930m.g	AT5G53370.1	Manihot esculenta predicted protein
0,1,1	-	MK020034|gk025831	cassava4.1_005296m.g	AT5G53770.1	nucleic acid binding protein, putative
0,1,1	-	MK002375|gk014010	cassava4.1_010975m.g	AT5G54290.2	Thiol:disulfide interchange protein dsbD precursor, putative, mRNA
0,1,1	-	MK031621|gk046395	cassava4.1_013873m.g	AT4G27310.1	transcription factor, putative
0,1,1	-	MK046925|gk007602	cassava4.1_007968m.g	AT5G54520.1	PREDICTED: WD repeat-containing protein 25-like; transcription factor, putative
4,3,2	MW018783|gw035036,MW018784|gw035037,MW021836|gw027195,MW041534|gw002549	MK000525|gk041895,MK007712|gk044382,MK024532|gk045856	cassava4.1_001437m.g,cassava4.1_001436m.g	AT5G55300.1	DNA topoisomerase type I, putative
0,1,1	-	MK033457|gk005424	cassava4.1_000257m.g	AT5G56240.2	hypothetical protein, mRNA
2,1,1	MW002727|gw004567,MW044287|gw040598	MK035222|gk005704	cassava4.1_002465m.g	AT5G57035.1	ATP binding protein, putative, mRNA
0,1,1	-	MK015584|gk024692	cassava4.1_019548m.g	AT5G57170.1	light-inducible protein atls1, putative
0,1,1	-	MK003183|gk015001	cassava4.1_010669m.g	AT5G57740.1	ankyrin repeat-containing protein, putative
1,1,1	MW048040|gw005272	MK003263|gk015116	cassava4.1_015393m.g	AT5G57950.1	26S proteasome non-atpase regulatory subunit, putative
0,1,1	-	MK021306|gk003627	cassava4.1_017157m.g	AT5G58070.1	Manihot esculenta predicted protein
0,1,1	-	MK042032|gk047109	cassava4.1_003906m.g	AT5G58520.1	protein kinase, putative
0,1,1	-	MK032707|gk046455	cassava4.1_010536m.g	AT2G36950.1	metal ion binding protein, putative
0,1,1	-	MK050507|gk033195	cassava4.1_032276m.g	AT5G61890.1	DNA binding protein, putative
0,1,1	-	MK005674|gk018326	cassava4.1_010600m.g	AT3G12750.1	zinc/iron transporter, putative
0,2,1	-	MK015882|gk002798,MK005418|gk043494	cassava4.1_004831m.g	AT5G62530.1	1-pyrroline-5-carboxylate dehydrogenase, putative
0,1,1	-	MK023009|gk026597	cassava4.1_001066m.g	AT5G62600.1	transportin, putative
1,1,1	MW041653|gw003064	MK004115|gk016175	cassava4.1_015078m.g	AT2G36330.1	conserved hypothetical protein
0,1,1	-	MK022572|gk003829	cassava4.1_022023m.g	AT5G63220.1	conserved hypothetical protein, mRNA
0,1,1	-	MK002686|gk014405	cassava4.1_008733m.g	AT3G18710.1	Manihot esculenta predicted protein
1,1,1	MW042329|gw020353	MK046020|gk047391	cassava4.1_019906m.g	AT5G09960.1	Manihot esculenta predicted protein
0,3,1	-	MK046218|gk007471,MK046206|gk047403,MK058653|gk037631	cassava4.1_012114m.g	AT5G65250.1	Manihot esculenta predicted protein
0,1,1	-	MK002331|gk013911	cassava4.1_014080m.g	AT5G66010.1	heterogeneous nuclear ribonucleoprotein, putative
0,1,1	-	MK002329|gk042502	cassava4.1_018348m.g	AT5G66110.1	heterogeneous nuclear ribonucleoprotein, putative; metal ion binding protein, putative; prolyl 4-hydroxylase alpha subunit, putative
0,2,2	-	MK002328|gk013902,MK000367|gk011152	cassava4.1_003624m.g,cassava4.1_003153m.g	AT5G66200.1	conserved hypothetical protein
1,1,1	MW010023|gw033650	MK002325|gk013891	cassava4.1_002956m.g	AT5G66310.1	Manihot esculenta predicted protein; conserved hypothetical protein
0,1,1	-	MK033929|gk029325	cassava4.1_007909m.g	AT5G66680.1	dolichyl-diphosphooligosaccharide--protein glycosyltransferase, putative
1,2,1	MW042083|gw038292	MK011796|gk044883,MK002311|gk042489	cassava4.1_003937m.g	AT5G66770.1	Chitin-inducible gibberellin-responsive protein, putative
0,1,1	-	MK052624|gk047868	cassava4.1_014933m.g	AT3G50410.1	multicopper oxidase, putative; zinc finger protein, putative
2,1,1	MW020402|gw025625,MW044319|gw016415	MK053100|gk033784	cassava4.1_024831m.g	AT5G42930.1	hypothetical protein RCOM_1408610
0,1,1	-	MK002155|gk013524	cassava4.1_011662m.g	AT2G18980.1	secretory peroxidase PX3
1,1,2	MW045603|gw031182	MK060201|gk039022	cassava4.1_017144m.g,cassava4.1_022512m.g	AT4G04470.1	peroxisomal membrane protein 2, pxmp2, putative
0,1,1	-	MK052978|gk033761	cassava4.1_008774m.g	AT4G21210.1	conserved hypothetical protein, mRNA
1,2,1	MW041558|gw037457	MK000493|gk041884,MK005448|gk017878	cassava4.1_009578m.g	AT1G62305.1	leucyl-tRNA synthetase, putative
0,1,1	-	MK050737|gk033252	cassava4.1_026343m.g	AT1G01380.1	clone POP050-O20, complete sequence
1,1,1	MW047731|gw006221	MK000492|gk011320	cassava4.1_015656m.g	AT4G22140.2	PREDICTED: (3S,6E)-nerolidol synthase 1, chloroplastic-like; phd finger transcription factor, putative
1,1,1	MW040794|gw036172	MK052935|gk008508	cassava4.1_019748m.g	AT4G21780.1	conserved hypothetical protein
2,4,1	MW005575|gw033150,MW044276|gw040592	MK046973|gk032383,MK007455|gk021515,MK023730|gk004015,MK046973|gk032384	cassava4.1_013166m.g	AT1G11440.1	conserved hypothetical protein
0,5,1	-	MK000365|gk011147,MK005116|gk043322,MK058183|gk037181,MK058184|gk037184,MK062296|gk040705	cassava4.1_013277m.g	AT5G45600.1	Manihot esculenta predicted protein; YEATS domain-containing protein, putative
0,1,1	-	MK051566|gk033458	cassava4.1_017647m.g	AT5G38410.1	PREDICTED: ribulose bisphosphate carboxylase small chain, chloroplastic
0,1,1	-	MK000349|gk041829	cassava4.1_013778m.g	AT5G35730.1	conserved hypothetical protein
1,1,1	MW002858|gw004744	MK003337|gk015192	cassava4.1_023338m.g	AT1G05280.1	transferase, transferring glycosyl groups, putative
0,1,1	-	MK051517|gk033448	cassava4.1_029854m.g	AT3G49950.1	GRAS family transcription factor
0,1,1	-	MK028673|gk046141	cassava4.1_001159m.g	AT3G25500.1	Manihot esculenta predicted protein
1,1,1	MW013281|gw015742	MK052832|gk033738	cassava4.1_008593m.g	AT5G57180.2	CIL, putative
0,1,1	-	MK018228|gk025315	cassava4.1_019648m.g	AT1G74670.1	max protein GAST1-like, transcript variant 2 (LOC100818749), mRNA
0,2,1	-	MK059123|gk038078,MK036872|gk005953	cassava4.1_016123m.g	AT3G13570.1	max protein GAST1-like, transcript variant 2 (LOC100818749), mRNA; serine/arginine rich splicing factor, putative, mRNA
1,1,1	MW043786|gw021018	MK015732|gk024740	cassava4.1_019789m.g	AT3G25882.1	PREDICTED: protein NIM1-INTERACTING 2-like
0,1,1	-	MK003925|gk015974	cassava4.1_033584m.g	AT1G67820.1	protein phosphatase 2c, putative
2,2,2	MW008348|gw010676,MW044657|gw021353	MK004466|gk016679,MK000123|gk000037	cassava4.1_026138m.g,cassava4.1_007057m.g	AT3G62110.1	Polygalacturonase precursor, putative
3,2,2	MW010582|gw013173,MW022384|gw027723,MW041376|gw001997	MK000441|gk041872,MK003807|gk015826	cassava4.1_008720m.g,cassava4.1_008719m.g	AT2G35530.1	DNA-binding protein EMBP-1, putative, mRNA
1,1,1	MW017402|gw022313	MK004429|gk016627	cassava4.1_004805m.g	AT5G41940.1	conserved hypothetical protein
0,1,1	-	MK028713|gk004785	cassava4.1_016035m.g	AT2G37680.1	contig VV78X023214.46, whole genome shotgun sequence
1,1,1	MW042803|gw039183	MK032883|gk029074	cassava4.1_033741m.g	AT4G27080.2	thioredoxin domain-containing protein, putative
0,1,1	-	MK012210|gk002217	cassava4.1_013217m.g	AT4G27120.1	conserved hypothetical protein
0,1,1	-	MK012209|gk023921	cassava4.1_016286m.g	AT2G13650.1	GDP-mannose transporter, putative, mRNA
0,1,1	-	MK028775|gk027960	cassava4.1_008244m.g	AT5G54630.1	uncharacterized protein LOC100787790
0,1,1	-	MK004169|gk016274	cassava4.1_017654m.g	AT1G73530.1	conserved hypothetical protein, mRNA
0,1,1	-	MK001026|gk042054	cassava4.1_028810m.g	AT5G27740.1	Manihot esculenta predicted protein
0,1,1	-	MK032604|gk029015	cassava4.1_014992m.g	AT5G01520.1	protein binding protein, putative, mRNA
0,1,1	-	MK002476|gk014177	cassava4.1_017714m.g	AT3G08980.1	PREDICTED: CTD small phosphatase-like protein 2 isoform 1; mitochondrial inner membrane protease subunit, putative
0,2,1	-	MK057531|gk009346,MK061990|gk010371	cassava4.1_009470m.g	AT5G01500.1	ADP,ATP carrier protein, putative
0,1,1	-	MK044688|gk031803	cassava4.1_019626m.g	AT5G54940.1	translation initiation factor-like protein
2,1,1	MW041388|gw002040,MW043203|gw024345	MK026656|gk027478	cassava4.1_027380m.g	AT1G71140.1	TRANSPARENT TESTA 12 protein, putative
0,1,1	-	MK002573|gk042571	cassava4.1_028389m.g	AT3G54820.1	PREDICTED: aquaporin PIP2-5-like; multidrug resistance protein 1, 2, putative
1,3,1	MW041607|gw037550	MK006828|gk044048,MK060608|gk049998,MK063409|gk050956	cassava4.1_000140m.g	AT5G04560.2	Anthranilate N-benzoyltransferase protein, putative; conserved hypothetical protein
1,2,1	MW041232|gw036875	MK007387|gk021391,MK025174|gk027071	cassava4.1_030363m.g	AT2G36010.1	E2F4,5, putative
1,1,1	MW044909|gw028123	MK035026|gk005670	cassava4.1_004154m.g	AT5G24240.1	ubiquitin, putative
0,1,1	-	MK045785|gk007367	cassava4.1_030880m.g	AT5G53030.1	Manihot esculenta predicted protein; transcription factor, putative; ubiquitin, putative
1,1,1	MW043642|gw010709	MK018821|gk003239	cassava4.1_011342m.g	AT5G41760.1	Manihot esculenta predicted protein
0,2,1	-	MK004388|gk016593,MK031823|gk028841	cassava4.1_009246m.g	AT5G13020.1	unnamed protein product
0,1,1	-	MK042001|gk031168	cassava4.1_010938m.g	AT4G37850.1	DNA binding protein, putative
0,1,1	-	MK006101|gk019234	cassava4.1_033997m.g	-	Manihot esculenta predicted protein
0,1,1	-	MK000194|gk010939	cassava4.1_023639m.g	AT1G67920.1	conserved hypothetical protein
0,1,1	-	MK026108|gk045979	cassava4.1_017189m.g	AT1G55080.1	PREDICTED: uncharacterized protein LOC100260024
0,1,1	-	MK022737|gk045739	cassava4.1_016303m.g	AT1G56690.1	pentatricopeptide repeat-containing protein, putative
0,1,1	-	MK008800|gk044646	cassava4.1_030408m.g	AT5G27860.1	PREDICTED: uncharacterized protein LOC100811105
3,1,1	MW024052|gw028290,MW040946|gw023728,MW041013|gw036516	MK011661|gk023750	cassava4.1_005794m.g	AT5G66730.1	nucleic acid binding protein, putative
1,1,1	MW009878|gw012378	MK001467|gk042211	cassava4.1_026414m.g	AT3G17120.1	conserved hypothetical protein
1,1,1	MW041472|gw037291	MK053362|gk047929	cassava4.1_007425m.g	AT5G13260.1	Manihot esculenta predicted protein
0,1,1	-	MK002307|gk000644	cassava4.1_019246m.g	AT1G56260.1	Manihot esculenta predicted protein
0,1,1	-	MK003708|gk015663	cassava4.1_034177m.g	AT3G05200.1	ring finger protein, putative
0,1,1	-	MK004331|gk016478	cassava4.1_010564m.g	AT2G47470.1	Manihot esculenta predicted protein
0,1,1	-	MK024151|gk045833	cassava4.1_006161m.g	AT1G30690.1	PREDICTED: patellin-4 isoform 1
1,1,1	MW032759|gw029666	MK003191|gk015012	cassava4.1_004120m.g	AT1G72550.1	phenylalanyl-tRNA synthetase beta chain, putative, mRNA
1,1,1	MW041878|gw038012	MK005014|gk043282	cassava4.1_026932m.g	AT5G65090.1	type I inositol polyphosphate 5-phosphatase, putative
1,2,1	MW041841|gw016838	MK048561|gk007872,MK060416|gk039216	cassava4.1_018475m.g	AT5G09570.1	conserved hypothetical protein
2,2,2	MW042540|gw027686,MW043804|gw020937	MK037596|gk030159,MK000723|gk011620	cassava4.1_006858m.g,cassava4.1_006837m.g	AT3G54950.1	Patatin T5 precursor, putative
0,1,1	-	MK047280|gk032458	cassava4.1_002308m.g	AT2G37650.1	conserved hypothetical protein
1,1,1	MW013423|gw015904	MK013918|gk024318	cassava4.1_001837m.g	AT1G07510.1	Manihot esculenta predicted protein; conserved hypothetical protein
0,1,1	-	MK007065|gk044127	cassava4.1_001253m.g	AT3G51620.2	PREDICTED: uncharacterized protein LOC100258499
0,1,1	-	MK034539|gk046554	cassava4.1_024118m.g	-	Manihot esculenta predicted protein
0,1,1	-	MK003384|gk015234	cassava4.1_022790m.g	AT5G16850.1	telomerase reverse transcriptase
0,1,1	-	MK002677|gk042622	cassava4.1_030188m.g	AT2G38560.1	transcription elongation factor s-II, putative
0,1,1	-	MK025928|gk045959	cassava4.1_010127m.g	AT2G30280.1	conserved hypothetical protein
3,1,1	MW014694|gw018763,MW020405|gw025633,MW047900|gw009074	MK000025|gk041698	cassava4.1_011779m.g	AT5G05340.1	Peroxidase 52 precursor, putative
0,1,1	-	MK002868|gk000823	cassava4.1_028502m.g	AT5G20420.1	ATP-dependent helicase, putative
3,1,1	MW010553|gw013134,MW045558|gw031070,MW046344|gw041760	MK037083|gk030052	cassava4.1_031377m.g	AT2G40390.1	conserved hypothetical protein
0,1,1	-	MK037106|gk030058	cassava4.1_018571m.g	AT2G40316.1	Manihot esculenta predicted protein
0,1,1	-	MK022122|gk045685	cassava4.1_005598m.g	AT3G14720.1	big map kinase/bmk, putative
1,1,1	MW042574|gw038966	MK051272|gk047761	cassava4.1_011945m.g	AT5G39580.1	Cationic peroxidase 2 precursor, putative; big map kinase/bmk, putative
0,1,1	-	MK022122|gk045684	cassava4.1_010636m.g	AT1G17020.1	Manihot esculenta predicted protein
0,1,1	-	MK043551|gk031502	cassava4.1_008291m.g	AT3G25250.1	heat shock protein 70 (HSP70)-interacting protein, putative; serine/threonine protein kinase, putative
0,1,1	-	MK041406|gk031011	cassava4.1_010592m.g	AT3G21220.1	Vacuolar cation/proton exchanger, putative; mitogen activated protein kinase kinase, putative
0,1,1	-	MK029536|gk028142	cassava4.1_013444m.g	AT1G16880.1	Vacuolar cation/proton exchanger, putative; amino acid binding protein, putative; mitogen activated protein kinase kinase, putative
0,1,1	-	MK034900|gk005640	cassava4.1_031654m.g	AT1G07530.1	Chitin-inducible gibberellin-responsive protein, putative; Vacuolar cation/proton exchanger, putative; amino acid binding protein, putative; mitogen activated protein kinase kinase, putative
1,1,1	MW045518|gw041118	MK034900|gk005641	cassava4.1_002718m.g	AT1G07530.1	Chitin-inducible gibberellin-responsive protein, putative; Vacuolar cation/proton exchanger, putative; amino acid binding protein, putative; mitogen activated protein kinase kinase, putative; transcription factor, putative
0,1,1	-	MK002700|gk014439	cassava4.1_011916m.g	AT5G59480.1	catalytic, putative, mRNA
0,1,1	-	MK033613|gk046508	cassava4.1_025627m.g	AT3G23750.1	PREDICTED: probable receptor protein kinase TMK1
1,1,1	MW041091|gw005016	MK003504|gk015409	cassava4.1_023622m.g	AT5G54840.1	Manihot esculenta predicted protein
3,1,1	MW017791|gw022655,MW021132|gw026435,MW046506|gw042142	MK006505|gk019848	cassava4.1_023623m.g	AT3G07930.2	conserved hypothetical protein, mRNA
1,1,1	MW043368|gw024046	MK029567|gk028155	cassava4.1_017511m.g	AT5G14680.1	Manihot esculenta predicted protein
2,3,1	MW046584|gw042357,MW047317|gw043926	MK044504|gk031751,MK005056|gk043299,MK060618|gk010091	cassava4.1_026507m.g	AT2G29120.1	glutamate receptor 2 plant, putative
0,1,1	-	MK012834|gk024054	cassava4.1_032039m.g	AT4G37445.1	calcium ion binding protein, putative
0,1,1	-	MK012834|gk044960	cassava4.1_029027m.g	AT4G37445.1	hypothetical protein RCOM_1155060
1,1,1	MW040829|gw000151	MK046871|gk032358	cassava4.1_020368m.g	AT4G37290.1	conserved hypothetical protein
2,1,1	MW014028|gw017551,MW028164|gw029027	MK032987|gk029105	cassava4.1_024006m.g	AT5G67250.1	skip-2, putative
0,1,1	-	MK048279|gk047555	cassava4.1_011111m.g	AT4G37260.1	r2r3-myb transcription factor, putative, mRNA
0,1,1	-	MK027783|gk004627	cassava4.1_033950m.g	AT4G37470.1	r2r3-myb transcription factor, putative, mRNA; sigma factor sigb regulation protein rsbq, putative
0,1,1	-	MK002548|gk014240	cassava4.1_023578m.g	AT2G41475.1	conserved hypothetical protein
0,2,1	-	MK024770|gk004170,MK011426|gk002051	cassava4.1_033854m.g	AT5G20950.1	hydrolase, hydrolyzing O-glycosyl compounds, putative
2,2,1	MW041907|gw003845,MW044302|gw016001	MK055817|gk034971,MK001662|gk000471	cassava4.1_001139m.g	AT3G03710.1	polyribonucleotide nucleotidyltransferase, putative
2,3,1	MW020839|gw035319,MW041602|gw002835	MK011415|gk023659,MK005643|gk043618,MK010498|gk023427	cassava4.1_011381m.g	AT3G03750.2	set domain protein, putative, mRNA
2,1,1	MW041683|gw037685,MW047333|gw043968	MK011434|gk044836	cassava4.1_033172m.g	AT3G62800.1	Manihot esculenta predicted protein
0,1,1	-	MK003971|gk016052	cassava4.1_016009m.g	AT2G20740.1	Manihot esculenta predicted protein
1,1,1	MW046118|gw032555	MK029113|gk028031	cassava4.1_027528m.g	AT2G23690.1	unnamed protein product
0,1,1	-	MK049324|gk032986	cassava4.1_012265m.g	AT3G51000.1	epoxide hydrolase, putative, mRNA
0,1,1	-	MK036319|gk029883	cassava4.1_019019m.g	AT1G49310.1	conserved hypothetical protein
0,1,1	-	MK030705|gk028444	cassava4.1_033282m.g	AT1G03700.1	conserved hypothetical protein
0,1,1	-	MK039576|gk030632	cassava4.1_018495m.g	AT1G11760.1	hypothetical protein VITISV_032482
0,1,1	-	MK003971|gk043036	cassava4.1_018652m.g	AT4G21720.1	conserved hypothetical protein
0,1,1	-	MK017284|gk002997	cassava4.1_026660m.g	AT3G50390.1	unnamed protein product
0,2,2	-	MK041299|gk030995,MK015792|gk045194	cassava4.1_003718m.g,cassava4.1_003688m.g	AT3G25560.1	(+)-delta-cadinene synthase isozyme A, putative; (R)-limonene synthase, putative; 1,2-diacylglycerol 3-beta-galactosyltransferase, putative; 1-aminocyclopropane-1-carboxylate; 1-phosphatidylinositol-4-phosphate 5-kinase, putative; 2,4-dienoyl-CoA reductase, putative, mRNA; 2-hydroxyacid dehydrogenase, putative; 2-oxoglutarate-dependent dioxygenase; 26S protease regulatory subunit 6B; 26S proteaso…
0,1,1	-	MK000786|gk041962	cassava4.1_033723m.g	AT5G61400.1	PREDICTED: pentatricopeptide repeat-containing protein At5g61400-like
0,1,1	-	MK056973|gk048720	cassava4.1_033238m.g	-	conserved hypothetical protein
2,2,1	MW029491|gw029391,MW042960|gw016216	MK005384|gk017754,MK041683|gk031080	cassava4.1_011879m.g	AT5G08100.1	l-asparaginase, putative
0,1,1	-	MK000780|gk000239	cassava4.1_007590m.g	AT5G60940.1	Cleavage stimulation factor 50 kDa subunit, putative
0,3,1	-	MK000786|gk011733,MK023129|gk045776,MK057847|gk049055	cassava4.1_032747m.g	AT5G61350.1	kinase, putative, mRNA
1,1,1	MW041857|gw003693	MK015846|gk024772	cassava4.1_013799m.g	AT5G61440.1	Thioredoxin II, putative
0,1,1	-	MK000779|gk011709	cassava4.1_033888m.g	AT3G02310.1	Sepallata 1-like protein
1,2,1	MW043597|gw039947	MK008084|gk044550,MK044462|gk047281	cassava4.1_028052m.g	AT5G39080.1	Anthocyanin 5-aromatic acyltransferase, putative
0,1,1	-	MK003489|gk015393	cassava4.1_028264m.g	AT4G26190.1	Anthocyanin 5-aromatic acyltransferase, putative; conserved hypothetical protein
2,1,1	MW031558|gw029566,MW047884|gw044914	MK001526|gk042232	cassava4.1_002407m.g	AT5G04130.1	ATP binding protein, putative; DNA gyrase subunit B, putative
0,1,1	-	MK015341|gk002713	cassava4.1_026565m.g	AT5G49720.1	endo-1,4-beta-glucanase, putative
0,1,1	-	MK015364|gk045164	cassava4.1_025847m.g	AT5G42120.1	endo-1,4-beta-glucanase, putative; kinase, putative
1,1,1	MW042140|gw038368	MK007339|gk021283	cassava4.1_031592m.g	AT1G12740.2	cytochrome P450, putative
1,1,1	MW042118|gw025832	MK001377|gk012504	cassava4.1_022102m.g	AT1G17285.1	conserved hypothetical protein
1,1,1	MW041634|gw037601	MK039936|gk030708	cassava4.1_023660m.g	AT2G31870.1	poly(ADP-ribose) glycohydrolase, putative
1,2,1	MW044363|gw040703	MK039917|gk030703,MK007120|gk044149	cassava4.1_025676m.g	AT2G44060.1	Late embryogenesis abundant protein Lea14-A, putative; poly(ADP-ribose) glycohydrolase, putative
2,2,2	MW020542|gw025769,MW041182|gw036782	MK026971|gk027551,MK013299|gk044990	cassava4.1_014059m.g,cassava4.1_014032m.g	AT3G09740.1	syntaxin, putative
1,1,1	MW041058|gw036603	MK002493|gk042554	cassava4.1_014877m.g	AT2G36895.1	conserved hypothetical protein
0,1,1	-	MK036223|gk029870	cassava4.1_005633m.g	AT5G03150.1	nucleic acid binding protein, putative; transcription factor, putative
0,1,1	-	MK020902|gk045575	cassava4.1_011690m.g	AT2G32600.1	PREDICTED: splicing factor 3A subunit 2
0,1,1	-	MK004134|gk016247	cassava4.1_032294m.g	AT2G38870.1	Inhibitor of trypsin and hageman factor, putative
0,1,1	-	MK004133|gk043062	cassava4.1_033581m.g	AT3G48520.1	cytochrome P450, putative
0,1,1	-	MK025319|gk027106	cassava4.1_017640m.g	AT2G43540.1	conserved hypothetical protein
0,1,1	-	MK008726|gk044638	cassava4.1_009771m.g	AT1G17020.1	Manihot esculenta predicted protein
0,1,1	-	MK008694|gk044634	cassava4.1_024276m.g	AT5G46400.1	conserved hypothetical protein, mRNA
0,1,1	-	MK062183|gk040586	cassava4.1_012482m.g	AT4G18170.1	WRKY transcription factor, putative
0,1,1	-	MK029814|gk028216	cassava4.1_027807m.g	AT1G73270.1	serine carboxypeptidase, putative
0,1,1	-	MK015509|gk024673	cassava4.1_020086m.g	AT1G49975.1	conserved hypothetical protein
0,1,1	-	MK002748|gk000789	cassava4.1_018017m.g	AT2G14580.1	Protein PRY2 precursor, putative
0,1,1	-	MK007390|gk021398	cassava4.1_006907m.g	AT1G33540.1	serine carboxypeptidase, putative
0,1,1	-	MK017503|gk003028	cassava4.1_018975m.g	-	nuclear transcription factor Y-alpha
1,1,1	MW044124|gw040489	MK020112|gk045516	cassava4.1_008499m.g	AT4G21130.1	U3 small nucleolar RNA-interacting protein, putative
0,1,1	-	MK001845|gk013147	cassava4.1_015579m.g	AT1G68185.1	conserved hypothetical protein, mRNA
0,1,1	-	MK050130|gk033114	cassava4.1_024360m.g	AT2G01170.1	conserved hypothetical protein
2,1,1	MW009045|gw011499,MW047946|gw012730	MK046562|gk007545	cassava4.1_013714m.g	AT2G40100.1	chlorophyll A/B binding protein, putative
0,1,1	-	MK045784|gk032079	cassava4.1_023555m.g	AT1G26870.1	NAC domain-containing protein, putative
0,1,1	-	MK007748|gk044405	cassava4.1_029265m.g	AT1G26660.1	protein binding protein, putative
0,1,1	-	MK059639|gk038554	cassava4.1_024946m.g	AT1G14205.1	50S ribosomal protein L18, chloroplast precursor, putative, mRNA; protein binding protein, putative
0,1,1	-	MK022374|gk003787	cassava4.1_022818m.g	AT1G43770.2	50S ribosomal protein L18, chloroplast precursor, putative, mRNA; Manihot esculenta predicted protein; protein binding protein, putative
0,1,1	-	MK022376|gk045706	cassava4.1_033323m.g	AT2G38820.2	conserved hypothetical protein
0,1,1	-	MK031382|gk046374	cassava4.1_004516m.g	AT4G35470.1	leucine-rich repeat-containing protein, putative
1,1,1	MW041901|gw038043	MK031382|gk028699	cassava4.1_004507m.g	AT2G17480.1	Manihot esculenta predicted protein
0,1,1	-	MK062239|gk050559	cassava4.1_000558m.g	AT3G15880.2	WD-repeat protein, putative
1,1,1	MW042496|gw010772	MK024532|gk026918	cassava4.1_005219m.g	AT1G04950.1	PREDICTED: transcription initiation factor TFIID subunit 6-like
0,1,1	-	MK002382|gk014018	cassava4.1_023517m.g	AT5G49130.1	multidrug resistance pump, putative
0,1,1	-	MK002023|gk013342	cassava4.1_008846m.g	AT3G06190.1	Speckle-type POZ protein, putative
3,2,2	MW047860|gw006341,MW007007|gw008895,MW045952|gw032136	MK002388|gk014033,MK031508|gk028750	cassava4.1_006080m.g,cassava4.1_005949m.g	AT3G16760.1	chaperone binding protein, putative
0,1,1	-	MK004125|gk043054	cassava4.1_033771m.g	AT5G11050.1	myb119, putative
1,1,1	MW015005|gw019323	MK012033|gk023877	cassava4.1_014907m.g	AT3G47160.1	ubiquitin-protein ligase, putative, mRNA
0,1,1	-	MK004125|gk016207	cassava4.1_013027m.g	AT1G07320.1	50S ribosomal protein L4, putative
1,1,1	MW046449|gw042002	MK033837|gk046521	cassava4.1_021146m.g	AT4G34880.1	Manihot esculenta predicted protein
0,1,1	-	MK003566|gk015462	cassava4.1_006347m.g	AT2G43980.1	Inositol-tetrakisphosphate 1-kinase, putative
0,1,1	-	MK045322|gk031963	cassava4.1_014307m.g	AT2G43910.1	Inositol-tetrakisphosphate 1-kinase, putative; Thiopurine S-methyltransferase, putative
1,1,1	MW015146|gw019543	MK021430|gk026142	cassava4.1_015745m.g	AT4G15950.1	conserved hypothetical protein
0,1,1	-	MK052568|gk033679	cassava4.1_010505m.g	AT1G73470.1	clone gHbCIRT2648 microsatellite sequence
0,1,1	-	MK038821|gk030481	cassava4.1_000518m.g	AT1G73460.1	ATP binding protein, putative
1,1,1	MW042467|gw024595	MK028170|gk004706	cassava4.1_020754m.g	AT3G22210.1	Uro-adherence factor A precursor, putative, mRNA; conserved hypothetical protein
0,1,1	-	MK047978|gk032635	cassava4.1_025324m.g	AT3G07880.1	Rho GDP-dissociation inhibitor, putative
0,1,1	-	MK003178|gk014994	cassava4.1_011056m.g	AT4G24240.1	WRKY transcription factor 26
2,1,1	MW042062|gw038259,MW041585|gw037505	MK016348|gk024872	cassava4.1_003207m.g	AT5G67200.1	receptor protein kinase, putative
0,1,1	-	MK054155|gk008676	cassava4.1_002113m.g	AT1G05120.1	DNA repair helicase rad5,16, putative
0,1,1	-	MK020580|gk025962	cassava4.1_016584m.g	AT4G14540.1	DUF26 domain-containing protein 1 precursor, putative; ccaat-binding transcription factor subunit A, putative
0,1,1	-	MK017973|gk025237	cassava4.1_026782m.g	AT1G12244.1	Manihot esculenta predicted protein
0,1,1	-	MK019048|gk025546	cassava4.1_006436m.g	AT5G40470.1	F-box/LRR-repeat protein, putative
0,1,1	-	MK007317|gk021233	cassava4.1_027882m.g	AT3G01600.1	conserved hypothetical protein, mRNA
0,1,1	-	MK021154|gk026076	cassava4.1_023740m.g	AT2G01850.1	Xyloglucan endotransglucosylase/hydrolase protein 2 precursor, putative; putative style polygalacturonase
0,1,1	-	MK025437|gk027134	cassava4.1_030445m.g	AT1G01140.3	ATP binding protein, putative
1,1,1	MW021096|gw026383	MK001384|gk012540	cassava4.1_007908m.g	AT5G07030.1	Aspartic proteinase nepenthesin-1 precursor, putative
0,1,1	-	MK032942|gk029092	cassava4.1_032757m.g	AT3G54220.1	DELLA protein GAI1, putative
0,1,1	-	MK038976|gk030511	cassava4.1_016613m.g	AT2G20142.1	Disease resistance protein RGA2, putative
0,1,1	-	MK041804|gk031118	cassava4.1_007884m.g	AT4G39140.1	ubiquitin-protein ligase, putative
1,1,1	MW045629|gw031241	MK062103|gk010404	cassava4.1_012192m.g	AT5G12380.1	annexin, putative
0,1,1	-	MK027712|gk027693	cassava4.1_016150m.g	AT3G54900.1	glutaredoxin, grx, putative
0,1,1	-	MK006179|gk019383	cassava4.1_013178m.g	AT1G31860.1	Manihot esculenta predicted protein
0,1,1	-	MK022588|gk026471	cassava4.1_028927m.g	AT2G21370.1	xylulose kinase, putative
0,1,1	-	MK016254|gk024855	cassava4.1_032539m.g	AT5G08400.2	conserved hypothetical protein, mRNA
0,1,1	-	MK003118|gk042770	cassava4.1_016214m.g	AT4G34630.1	conserved hypothetical protein
2,1,1	MW043681|gw010903,MW044835|gw041061	MK022626|gk026480	cassava4.1_000720m.g	AT4G39050.1	unnamed protein product
0,1,1	-	MK030809|gk005079	cassava4.1_010169m.g	AT5G02890.1	transferase, putative
0,1,1	-	MK002250|gk000634	cassava4.1_015746m.g	AT5G47180.1	monoxygenase, putative; vesicle-associated membrane protein, putative
0,1,1	-	MK008635|gk023003	cassava4.1_016396m.g	AT2G44065.1	50S ribosomal protein L2, putative
0,1,1	-	MK000238|gk041776	cassava4.1_020351m.g	-	conserved hypothetical protein
0,2,1	-	MK013767|gk024269,MK022000|gk026331	cassava4.1_013954m.g	AT4G37790.1	homeobox protein, putative
0,1,1	-	MK010910|gk023517	cassava4.1_022323m.g	AT1G33500.1	Manihot esculenta predicted protein
1,1,1	MW041466|gw037267	MK033320|gk029186	cassava4.1_009389m.g	AT2G30400.1	Manihot esculenta predicted protein
0,2,1	-	MK007533|gk044311,MK038216|gk046811	cassava4.1_025576m.g	AT5G45820.1	CBL-interacting serine/threonine-protein kinase, putative
0,1,1	-	MK035925|gk046650	cassava4.1_032625m.g	AT3G07390.1	Auxin-induced in root cultures protein 12 precursor, putative
0,1,1	-	MK044257|gk031685	cassava4.1_020659m.g	AT3G03341.1	conserved hypothetical protein
0,1,1	-	MK003770|gk042971	cassava4.1_012702m.g	AT1G09700.1	PREDICTED: double-stranded RNA-binding protein 4-like
0,1,1	-	MK056833|gk035900	cassava4.1_019202m.g	-	Manihot esculenta predicted protein
1,1,1	MW041587|gw003247	MK043829|gk007046	cassava4.1_004277m.g	AT1G53210.1	calcium ion binding protein, putative
2,1,1	MW012022|gw014651,MW047714|gw001462	MK003311|gk015160	cassava4.1_012134m.g	AT5G01230.1	calcium ion binding protein, putative; ribosomal RNA methyltransferase, putative
1,3,1	MW041125|gw025490	MK059634|gk049670,MK059635|gk049671,MK062977|gk050811	cassava4.1_030767m.g	AT4G27110.1	Protein COBRA precursor, putative; cc-nbs-lrr resistance protein; nbs-lrr resistance protein
0,1,1	-	MK000891|gk011843	cassava4.1_019517m.g	AT3G29170.1	Manihot esculenta predicted protein; conserved hypothetical protein
1,1,1	MW046160|gw041317	MK045855|gk032099	cassava4.1_030502m.g	AT2G38110.1	ER glycerol-phosphate acyltransferase
2,1,1	MW010821|gw033761,MW019615|gw035153	MK030029|gk046254	cassava4.1_005667m.g	AT1G70280.2	conserved hypothetical protein
1,1,1	MW040959|gw013869	MK052653|gk033698	cassava4.1_025887m.g	AT3G28455.1	CLE25, putative
2,1,1	MW008775|gw011230,MW021295|gw035423	MK026963|gk027546	cassava4.1_006158m.g	AT5G40270.1	catalytic, putative
1,1,1	MW042304|gw005028	MK003888|gk001148	cassava4.1_012307m.g	AT3G13350.1	transcription factor, putative
0,1,1	-	MK046610|gk032293	cassava4.1_020380m.g	AT3G62790.1	conserved hypothetical protein
1,1,1	MW028874|gw029279	MK003680|gk015612	cassava4.1_000205m.g	AT2G47800.1	conserved hypothetical protein; multidrug resistance-associated protein 2, 6 (mrp2, 6), abc-transoprter, putative
0,1,1	-	MK034643|gk005589	cassava4.1_000489m.g	AT1G33390.1	ATP-dependent RNA helicase, putative, mRNA
0,1,1	-	MK002648|gk014331	cassava4.1_007645m.g	AT3G62830.1	Manihot esculenta predicted protein
4,3,3	MW041983|gw004039,MW023649|gw028200,MW042096|gw026650,MW043568|gw039909	MK025649|gk027200,MK055138|gk034421,MK060882|gk050076	cassava4.1_019705m.g,cassava4.1_019698m.g,cassava4.1_002728m.g	AT3G53740.2	PREDICTED: 60S ribosomal protein L36-3-like
0,1,1	-	MK040579|gk030840	cassava4.1_014093m.g	AT2G45060.1	conserved hypothetical protein
1,1,1	MW040444|gw031013	MK046745|gk032326	cassava4.1_008687m.g	AT3G60510.1	catalytic, putative
3,1,1	MW012544|gw015141,MW013488|gw034311,MW012544|gw015142	MK003700|gk042944	cassava4.1_000184m.g	AT4G00060.1	Manihot esculenta predicted protein; cop9 complex subunit 7a, putative
0,1,1	-	MK009685|gk023240	cassava4.1_017666m.g	AT1G49000.1	Manihot esculenta predicted protein
1,1,1	MW044117|gw025549	MK026387|gk027386	cassava4.1_031631m.g	AT3G60900.1	Manihot esculenta predicted protein
2,1,1	MW012615|gw015204,MW021457|gw035465	MK002221|gk013600	cassava4.1_006093m.g	AT4G00400.1	putative glycerol-3-phosphate acyltransferase
0,1,1	-	MK003697|gk042941	cassava4.1_001450m.g	AT2G44950.1	histone ubiquitination proteins group
1,1,1	MW041304|gw005375	MK055111|gk034395	cassava4.1_017835m.g	AT3G15351.1	conserved hypothetical protein
0,1,1	-	MK000637|gk011524	cassava4.1_028836m.g	AT1G26360.1	Esterase PIR7B, putative
0,1,1	-	MK025649|gk027201	cassava4.1_008303m.g	AT1G01710.1	acyl-CoA thioesterase, putative
1,1,1	MW001639|gw032818	MK046745|gk032327	cassava4.1_031863m.g	AT2G45010.1	conserved hypothetical protein
1,1,1	MW041326|gw037018	MK026438|gk027406	cassava4.1_010310m.g	AT4G00755.1	conserved hypothetical protein, mRNA
0,3,1	-	MK025565|gk027176,MK025565|gk027177,MK030496|gk046295	cassava4.1_032007m.g	AT3G61510.1	acc synthase, putative
1,1,1	MW041226|gw001435	MK001732|gk000499	cassava4.1_016931m.g	AT4G00335.1	Beta-amylase, putative; protein binding protein, putative
0,1,1	-	MK030175|gk028327	cassava4.1_008215m.g	AT2G03590.1	Ureide permease, putative, mRNA
2,1,1	MW021019|gw026297,MW042957|gw016082	MK003152|gk014955	cassava4.1_003338m.g	AT1G02020.1	oxidoreductase, putative
0,1,1	-	MK025517|gk027163	cassava4.1_017927m.g	AT4G01150.1	Thylakoid membrane phosphoprotein 14 kDa, chloroplast precursor, putative
0,1,1	-	MK002219|gk042445	cassava4.1_000037m.g	AT2G46020.2	Chromo domain protein, putative
0,2,1	-	MK048595|gk032799,MK048596|gk007875	cassava4.1_022909m.g	AT2G19310.1	Manihot esculenta predicted protein
1,1,1	MW047319|gw043935	MK026439|gk027408	cassava4.1_017036m.g	AT3G61200.1	Manihot esculenta predicted protein
0,1,1	-	MK030179|gk028331	cassava4.1_007819m.g	AT1G13770.1	PREDICTED: UPF0420 protein C16orf58 homolog
0,1,1	-	MK029290|gk046192	cassava4.1_011637m.g	AT5G13140.1	Manihot esculenta predicted protein
0,2,1	-	MK005267|gk043419,MK002523|gk014220	cassava4.1_004861m.g	AT1G24490.1	conserved hypothetical protein
0,1,1	-	MK003329|gk015183	cassava4.1_029446m.g	AT1G24540.1	cytochrome P450
0,2,1	-	MK001604|gk000457,MK005378|gk017736	cassava4.1_026527m.g	AT1G06990.1	zinc finger protein, putative
0,1,1	-	MK028610|gk004774	cassava4.1_033061m.g	-	Manihot esculenta predicted protein
0,1,1	-	MK003329|gk042833	cassava4.1_004696m.g	AT1G13130.1	hydrolase, hydrolyzing O-glycosyl compounds, putative
0,2,1	-	MK029925|gk028242,MK029926|gk028243	cassava4.1_020974m.g	AT3G26040.1	3'-N-debenzoyl-2'-deoxytaxol N-benzoyltransferase, putative
0,1,1	-	MK028450|gk004748	cassava4.1_028147m.g	AT5G16380.1	conserved hypothetical protein
0,1,1	-	MK002159|gk013531	cassava4.1_003150m.g	AT1G67680.1	Signal recognition particle subunit srp72, putative, mRNA; heat shock protein, putative
0,1,1	-	MK002088|gk013414	cassava4.1_008419m.g	AT3G03340.1	ATP binding protein, putative
0,1,1	-	MK003453|gk015310	cassava4.1_031587m.g	AT2G43465.1	Manihot esculenta predicted protein
1,1,1	MW015093|gw019435	MK030875|gk028525	cassava4.1_028776m.g	AT2G27035.1	Early nodulin 55-2 precursor, putative; Manihot esculenta predicted protein
0,1,1	-	MK021940|gk045665	cassava4.1_030598m.g	AT1G17410.1	nucleoside diphosphate kinase, putative; ptm1, putative, mRNA
1,1,1	MW013623|gw034388	MK001917|gk042355	cassava4.1_004889m.g	AT3G18600.1	dead box ATP-dependent RNA helicase, putative
1,1,1	MW041996|gw004073	MK037027|gk030038	cassava4.1_023695m.g	AT2G38790.1	conserved hypothetical protein; dead box ATP-dependent RNA helicase, putative
0,1,1	-	MK001703|gk012938	cassava4.1_010806m.g	AT3G12340.1	Caldesmon, putative
0,1,1	-	MK017169|gk025036	cassava4.1_023457m.g	AT5G24090.1	PREDICTED: acidic endochitinase
0,1,1	-	MK054657|gk008753	cassava4.1_011620m.g	AT5G06510.1	transcription factor, putative
0,1,1	-	MK054650|gk008752	cassava4.1_018188m.g	AT3G11780.1	Phosphatidylglycerol/phosphatidylinositol transfer protein precursor, putative
0,1,1	-	MK054642|gk034175	cassava4.1_027752m.g	AT2G40210.1	mads box protein, putative
0,1,1	-	MK052153|gk047828	cassava4.1_001187m.g	AT5G22030.1	PREDICTED: ubiquitin carboxyl-terminal hydrolase 8-like
0,1,1	-	MK025183|gk027078	cassava4.1_002398m.g	AT3G28430.1	conserved hypothetical protein
0,1,1	-	MK045566|gk032022	cassava4.1_032942m.g	AT4G27790.1	Reticulocalbin-2 precursor, putative
3,4,1	MW019687|gw024923,MW002199|gw032878,MW042538|gw005828	MK026046|gk027297,MK058002|gk036985,MK058003|gk009459,MK062206|gk010437	cassava4.1_001505m.g	AT3G13990.2	conserved hypothetical protein
0,1,1	-	MK001760|gk013006	cassava4.1_009144m.g	AT1G54150.1	ubiquitin-protein ligase, putative
0,1,1	-	MK006856|gk020388	cassava4.1_032532m.g	AT1G72690.1	PREDICTED: uncharacterized protein LOC100254971
0,1,1	-	MK026025|gk004354	cassava4.1_030774m.g	AT5G14750.1	Manihot esculenta predicted protein
0,1,1	-	MK022515|gk045713	cassava4.1_025287m.g	AT2G28930.3	Manihot esculenta predicted protein
0,1,1	-	MK024518|gk026905	cassava4.1_030411m.g	AT1G55930.1	Magnesium and cobalt efflux protein corC, putative; clone Pop1-29G16, complete sequence
0,1,1	-	MK027106|gk027584	cassava4.1_004443m.g	AT2G02070.1	zinc finger protein, putative, mRNA
0,1,1	-	MK024126|gk004075	cassava4.1_031916m.g	AT1G09600.1	Manihot esculenta predicted protein
0,1,1	-	MK003058|gk014859	cassava4.1_025271m.g	AT1G09610.1	conserved hypothetical protein
0,1,1	-	MK024676|gk026956	cassava4.1_024711m.g	AT4G35785.2	Arginine/serine-rich-splicing factor, putative
0,1,1	-	MK011921|gk002167	cassava4.1_017894m.g	AT2G17710.1	conserved hypothetical protein
0,1,1	-	MK024819|gk045880	cassava4.1_000689m.g	AT2G33170.1	BRASSINOSTEROID INSENSITIVE 1 precursor, putative
0,1,1	-	MK053616|gk047967	cassava4.1_023509m.g	AT2G33250.1	conserved hypothetical protein
0,1,1	-	MK002772|gk042670	cassava4.1_024265m.g	AT4G13800.1	Non-imprinted in Prader-Willi/Angelman syndrome region protein, putative
0,1,1	-	MK002151|gk042434	cassava4.1_017292m.g	AT2G33180.1	conserved hypothetical protein
0,1,1	-	MK013558|gk002419	cassava4.1_016944m.g	AT3G25070.1	unnamed protein product
1,1,1	MW044544|gw019997	MK035768|gk029750	cassava4.1_033962m.g	AT4G13630.1	monooxygenase, putative; unnamed protein product
0,1,1	-	MK053629|gk008628	cassava4.1_002109m.g	AT1G04140.1	nucleotide binding protein, putative
0,1,1	-	MK009454|gk023177	cassava4.1_013585m.g	AT4G29330.1	Derlin-2, putative; hypothetical protein RCOM_2090500
0,1,1	-	MK052045|gk033571	cassava4.1_023783m.g	AT3G11570.1	conserved hypothetical protein
0,2,1	-	MK057807|gk036766,MK062114|gk010413	cassava4.1_001291m.g	AT3G11560.2	conserved hypothetical protein
1,1,1	MW016873|gw021751	MK004193|gk043091	cassava4.1_004974m.g	AT5G37570.1	Manihot esculenta predicted protein
0,1,1	-	MK026557|gk027447	cassava4.1_012714m.g	AT5G47230.1	Ethylene-responsive transcription factor, putative
0,1,1	-	MK002311|gk013810	cassava4.1_029256m.g	AT5G66550.1	maf protein, putative, mRNA
0,1,1	-	MK021291|gk003625	cassava4.1_024512m.g	AT5G57160.1	DNA ligase IV, putative
1,2,2	MW041553|gw002633	MK021889|gk003708,MK026108|gk027315	cassava4.1_013573m.g,cassava4.1_013546m.g	AT3G13800.1	catalytic, putative
0,1,1	-	MK059121|gk038072	cassava4.1_009549m.g	AT5G37930.1	conserved hypothetical protein; ubiquitin-protein ligase, putative
0,1,1	-	MK003774|gk015764	cassava4.1_022920m.g	AT5G38060.1	conserved hypothetical protein; ubiquitin-protein ligase, putative
0,1,1	-	MK003471|gk042875	cassava4.1_018798m.g	AT5G16160.1	conserved hypothetical protein
2,1,1	MW005178|gw007384,MW046467|gw042049	MK003478|gk042878	cassava4.1_006632m.g	AT5G38510.1	Manihot esculenta predicted protein
0,1,1	-	MK043163|gk031421	cassava4.1_008853m.g	AT3G08505.1	Makorin-1, putative
0,1,1	-	MK031651|gk028808	cassava4.1_019009m.g	AT5G20935.1	conserved hypothetical protein
0,1,1	-	MK043759|gk031559	cassava4.1_009541m.g	AT1G78680.1	Gamma-glutamyl hydrolase precursor, putative
3,1,2	MW015079|gw019421,MW020161|gw025397,MW043164|gw008841	MK045417|gk047333	cassava4.1_005808m.g,cassava4.1_006083m.g	AT1G35670.1	calcium-dependent protein kinase, putative
1,1,1	MW026038|gw028607	MK003215|gk015032	cassava4.1_011156m.g	AT3G14850.2	conserved hypothetical protein
0,4,1	-	MK010792|gk023492,MK057099|gk036123,MK057100|gk009251,MK061805|gk050383	cassava4.1_032442m.g	AT3G17700.1	Cyclic nucleotide-gated ion channel, putative, mRNA
0,1,1	-	MK009641|gk023233	cassava4.1_011272m.g	AT1G10650.1	Manihot esculenta predicted protein
0,1,1	-	MK004274|gk043107	cassava4.1_022113m.g	AT1G10657.2	Manihot esculenta predicted protein
0,1,1	-	MK052872|gk033746	cassava4.1_013215m.g	AT1G70420.1	conserved hypothetical protein
0,1,1	-	MK000656|gk011540	cassava4.1_019687m.g	AT1G70350.1	conserved hypothetical protein
0,1,1	-	MK000128|gk041740	cassava4.1_002715m.g	AT1G70460.1	ATP binding protein, putative
1,1,1	MW041738|gw003343	MK052685|gk047873	cassava4.1_005567m.g	AT3G12203.1	serine carboxypeptidase, putative
0,1,1	-	MK034817|gk029553	cassava4.1_014229m.g	AT1G21320.2	conserved hypothetical protein
0,1,1	-	MK040811|gk047012	cassava4.1_004799m.g	AT2G38080.1	laccase, putative
0,1,1	-	MK013083|gk024103	cassava4.1_027992m.g	AT1G71520.1	Transcriptional factor TINY, putative
0,1,1	-	MK001431|gk012656	cassava4.1_006821m.g	AT5G09300.1	2-oxoisovalerate dehydrogenase, putative, mRNA
0,1,1	-	MK002810|gk042686	cassava4.1_013692m.g	AT2G37770.2	aldo-keto reductase, putative, mRNA
1,1,1	MW024516|gw028365	MK008172|gk044588	cassava4.1_002931m.g	AT1G49730.1	Protein CYPRO4, putative; hypothetical protein VITISV_029977
0,1,1	-	MK029166|gk004854	cassava4.1_034462m.g	AT5G13510.1	50S ribosomal protein L10, putative
0,1,1	-	MK045068|gk031911	cassava4.1_030830m.g	AT3G19210.1	DNA repair and recombination protein RAD54B, putative
1,1,1	MW006254|gw008356	MK047655|gk047509	cassava4.1_012750m.g	AT3G19310.1	PREDICTED: PI-PLC X domain-containing protein At5g67130-like
1,1,1	MW019394|gw024549	MK002470|gk042547	cassava4.1_006268m.g	AT3G02645.1	Manihot esculenta predicted protein; PREDICTED: PI-PLC X domain-containing protein At5g67130-like
1,1,1	MW044483|gw025479	MK003815|gk015830	cassava4.1_024609m.g	AT4G37940.1	mads box protein, putative
0,1,1	-	MK003034|gk014833	cassava4.1_008848m.g	AT5G07050.1	Auxin-induced protein 5NG4, putative
0,1,1	-	MK039017|gk046882	cassava4.1_011423m.g	AT1G68620.1	catalytic, putative
1,1,1	MW042981|gw007562	MK001382|gk012519	cassava4.1_004338m.g	AT2G03220.1	Galactoside 2-alpha-L-fucosyltransferase, putative; catalytic, putative
1,1,1	MW044046|gw020334	MK000812|gk011775	cassava4.1_024798m.g	-	conserved hypothetical protein, mRNA
2,2,1	MW003738|gw005817,MW042827|gw024989	MK016043|gk002837,MK000293|gk011027	cassava4.1_011149m.g	AT4G27610.1	Manihot esculenta predicted protein
0,1,1	-	MK016056|gk045218	cassava4.1_010835m.g	AT1G64970.1	gamma-tmt mRNA for gamma-tocopherol methyltransferase, complete cds
0,1,1	-	MK002617|gk042589	cassava4.1_014728m.g	AT1G55310.3	gamma-tmt mRNA for gamma-tocopherol methyltransferase, complete cds; serine/arginine rich splicing factor, putative
0,1,1	-	MK028911|gk046158	cassava4.1_019783m.g	AT5G19830.1	conserved hypothetical protein; peptidyl-tRNA hydrolase, putative
0,1,1	-	MK049809|gk047658	cassava4.1_024761m.g	AT3G13130.1	conserved hypothetical protein
0,1,1	-	MK035342|gk046605	cassava4.1_032359m.g	AT5G35740.1	hydrolase, hydrolyzing O-glycosyl compounds, putative
0,3,1	-	MK000385|gk011185,MK007090|gk044135,MK002855|gk014624	cassava4.1_021873m.g	AT4G38180.1	PREDICTED: protein FAR1-RELATED SEQUENCE 5-like
2,1,1	MW006878|gw008796,MW047383|gw044107	MK003869|gk015915	cassava4.1_008813m.g	AT1G20925.1	Manihot esculenta predicted protein
0,1,1	-	MK012012|gk023870	cassava4.1_008707m.g	AT1G20925.1	auxin:hydrogen symporter, putative
1,1,1	MW044807|gw023595	MK002336|gk013960	cassava4.1_012731m.g	AT1G14130.1	Gibberellin 3-beta-dioxygenase, putative
0,1,1	-	MK031351|gk046371	cassava4.1_025907m.g	AT4G36470.1	Jasmonate O-methyltransferase, putative, mRNA
0,1,1	-	MK008109|gk022744	cassava4.1_026893m.g	-	Manihot esculenta predicted protein
0,1,1	-	MK024866|gk004195	cassava4.1_015473m.g	AT1G80650.1	double-stranded RNA binding protein, putative
1,1,1	MW045943|gw032101	MK006024|gk019057	cassava4.1_004066m.g	AT1G15940.1	conserved hypothetical protein
1,2,1	MW044577|gw021155	MK007185|gk020991,MK056355|gk009092	cassava4.1_033765m.g	AT5G65160.1	Tetratricopeptide repeat protein, putative
0,1,1	-	MK056046|gk009028	cassava4.1_013795m.g	AT2G23810.1	conserved hypothetical protein
0,2,1	-	MK006298|gk019540,MK035833|gk046641	cassava4.1_011801m.g	AT5G55610.1	conserved hypothetical protein
0,2,1	-	MK013526|gk002409,MK000534|gk011386	cassava4.1_003275m.g	AT5G55860.1	Paramyosin, putative
0,1,1	-	MK040592|gk030846	cassava4.1_011220m.g	AT4G17070.1	conserved hypothetical protein
0,1,1	-	MK040592|gk030847	cassava4.1_021057m.g	AT1G28710.1	pentatricopeptide repeat-containing protein, putative, mRNA
0,1,1	-	MK046617|gk047433	cassava4.1_003694m.g	AT1G02205.3	Manihot esculenta predicted protein
0,1,1	-	MK021418|gk045615	cassava4.1_005431m.g	AT5G20350.1	PREDICTED: S-acyltransferase TIP1
0,1,1	-	MK020343|gk025909	cassava4.1_005851m.g	AT4G33050.3	calmodulin binding protein, putative
1,2,1	MW041326|gw037017	MK004602|gk043218,MK057880|gk049063	cassava4.1_000141m.g	AT3G43920.2	Ribonuclease III, putative
0,1,1	-	MK018042|gk045348	cassava4.1_031623m.g	AT5G21960.1	AP2/ERF domain-containing transcription factor; Ribonuclease III, putative; erecta, putative
0,1,1	-	MK018082|gk003109	cassava4.1_014074m.g	AT5G35550.1	transcription factor MYB251
0,1,1	-	MK054318|gk034096	cassava4.1_025000m.g	AT5G09380.1	DNA binding protein, putative
0,1,1	-	MK049093|gk047615	cassava4.1_028118m.g	AT4G21090.1	adrenodoxin, putative
1,1,1	MW022260|gw027605	MK048198|gk007815	cassava4.1_011742m.g	-	conserved hypothetical protein
0,1,1	-	MK001418|gk012642	cassava4.1_004981m.g	AT1G76160.1	multicopper oxidase, putative
0,1,1	-	MK012736|gk044958	cassava4.1_033940m.g	AT1G19250.1	dimethylaniline monooxygenase, putative
0,1,1	-	MK000547|gk011404	cassava4.1_025547m.g	-	JHL18I08.5
1,1,1	MW041910|gw007716	MK016273|gk002867	cassava4.1_021691m.g	AT3G50940.1	ATP binding protein, putative
0,1,1	-	MK002939|gk042729	cassava4.1_028677m.g	AT1G14920.1	DELLA protein GAIP-B, putative
0,1,1	-	MK012915|gk024068	cassava4.1_014513m.g	AT1G20190.1	Alpha-expansin 11 precursor, putative; DELLA protein GAIP-B, putative
0,1,1	-	MK057377|gk036357	cassava4.1_002297m.g	AT1G20160.1	Cucumisin precursor, putative, mRNA
1,1,1	MW040888|gw000341	MK002623|gk014306	cassava4.1_000685m.g	AT1G20980.1	Squamosa promoter-binding protein, putative
1,1,1	MW040808|gw000106	MK000578|gk011458	cassava4.1_004923m.g	AT1G75450.1	gulonolactone oxidase, putative
0,1,1	-	MK007857|gk022234	cassava4.1_008537m.g	AT1G58470.1	DAZ-associated protein, putative
3,1,1	MW013560|gw016336,MW047080|gw043372,MW047335|gw043977	MK038865|gk006243	cassava4.1_029328m.g	AT3G50260.1	AP2/ERF domain-containing transcription factor; DNA-3-methyladenine glycosylase, putative
0,1,1	-	MK003348|gk000981	cassava4.1_024523m.g	AT1G47270.2	phosphoric diester hydrolase, putative, mRNA
0,1,1	-	MK038275|gk006156	cassava4.1_027735m.g	-	conserved hypothetical protein
0,1,1	-	MK009359|gk023138	cassava4.1_010928m.g	AT2G15730.1	conserved hypothetical protein, mRNA
3,1,1	MW041152|gw028118,MW041921|gw006603,MW044236|gw015107	MK001413|gk042192	cassava4.1_026756m.g	AT1G75820.1	Receptor protein kinase CLAVATA1 precursor, putative
1,1,1	MW042321|gw038616	MK002274|gk013684	cassava4.1_031088m.g	AT1G45160.2	kinase, putative
0,1,1	-	MK003863|gk015899	cassava4.1_031537m.g	AT1G29430.1	hypothetical protein RCOM_1600230
0,1,1	-	MK004256|gk016383	cassava4.1_011186m.g	AT3G01400.1	E3 ubiquitin ligase PUB14, putative
0,1,1	-	MK000549|gk011410	cassava4.1_023155m.g	AT5G01180.1	DNA, clone: JHL18I08, complete sequence
0,1,1	-	MK050056|gk033103	cassava4.1_030016m.g	-	Manihot esculenta predicted protein
0,1,1	-	MK055825|gk034975	cassava4.1_029783m.g	AT4G08170.2	Inositol-tetrakisphosphate 1-kinase, putative
0,1,1	-	MK060091|gk009977	cassava4.1_000290m.g	AT1G75310.1	auxilin, putative
0,1,1	-	MK004028|gk016097	cassava4.1_030186m.g	-	Manihot esculenta predicted protein
0,1,1	-	MK013932|gk045043	cassava4.1_018030m.g	AT1G47271.1	conserved hypothetical protein
0,1,1	-	MK000547|gk011403	cassava4.1_016019m.g	AT1G06060.1	JHL18I08.4
0,3,1	-	MK048174|gk032697,MK048189|gk007810,MK017103|gk002971	cassava4.1_000648m.g	AT1G47900.1	Myosin heavy chain, striated muscle, putative, mRNA
0,1,1	-	MK058879|gk009680	cassava4.1_000832m.g	AT1G27770.1	Manihot esculenta predicted protein
1,1,1	MW021136|gw035387	MK000913|gk042018	cassava4.1_006210m.g	AT4G31500.1	cytochrome P450, putative
0,1,1	-	MK003472|gk001010	cassava4.1_014807m.g	AT1G67080.1	conserved hypothetical protein
1,2,2	MW041850|gw037969	MK004933|gk043256,MK000093|gk041723	cassava4.1_025447m.g,cassava4.1_004844m.g	AT3G02850.1	clone POP014-O12, complete sequence
0,1,1	-	MK057624|gk048960	cassava4.1_017958m.g	AT2G34520.1	30S ribosomal protein S14, putative; Manihot esculenta predicted protein; clone POP014-O12, complete sequence
0,1,1	-	MK005651|gk018266	cassava4.1_024336m.g	AT3G05741.1	Pectinesterase inhibitor, putative
0,1,1	-	MK048963|gk032888	cassava4.1_006565m.g	AT5G03040.1	Pectinesterase inhibitor, putative; calmodulin binding protein, putative
0,1,1	-	MK007926|gk022367	cassava4.1_014977m.g	AT5G64460.1	catalytic, putative
2,3,2	MW042111|gw038331,MW001595|gw002826	MK046460|gk032236,MK005637|gk018236,MK016751|gk024946	cassava4.1_012974m.g,cassava4.1_012937m.g	AT3G11400.1	Manihot esculenta predicted protein
1,1,1	MW033163|gw029706	MK046460|gk047421	cassava4.1_026176m.g	AT5G02070.1	Manihot esculenta predicted protein; kinase, putative
1,2,1	MW003140|gw005112	MK056671|gk035768,MK056670|gk035767	cassava4.1_015514m.g	AT1G68000.1	phosphatidylinositol synthase, putative
0,1,1	-	MK050925|gk033313	cassava4.1_029216m.g	AT5G51200.1	hypothetical protein, mRNA
0,1,1	-	MK040009|gk030730	cassava4.1_020152m.g	AT5G20100.1	conserved hypothetical protein
0,1,1	-	MK039991|gk030726	cassava4.1_020054m.g	AT5G20180.1	Manihot esculenta predicted protein
0,1,1	-	MK040008|gk006444	cassava4.1_016206m.g	-	Manihot esculenta predicted protein; conserved hypothetical protein
4,3,1	MW005895|gw008014,MW027827|gw028924,MW020833|gw026092,MW024288|gw028332	MK011017|gk023536,MK002045|gk013376,MK003184|gk015002	cassava4.1_010748m.g	AT5G16970.1	alcohol dehydrogenase, putative
1,1,1	MW040989|gw020537	MK042327|gk006829	cassava4.1_018611m.g	AT1G08880.1	PREDICTED: histone H2AX
2,2,1	MW042451|gw038822,MW008005|gw033412	MK042514|gk047150,MK005297|gk017540	cassava4.1_000876m.g	AT1G70620.3	PREDICTED: uncharacterized protein LOC100799464; hydrolase, acting on ester bonds, putative
0,1,1	-	MK055859|gk048322	cassava4.1_002273m.g	AT1G77280.1	ATP binding protein, putative
0,1,1	-	MK000820|gk011781	cassava4.1_031008m.g	AT1G77020.1	ATP binding protein, putative; Manihot esculenta predicted protein
1,1,1	MW022562|gw027835	MK028673|gk046142	cassava4.1_007291m.g	AT2G43820.1	Manihot esculenta predicted protein
0,1,1	-	MK028681|gk004781	cassava4.1_010919m.g	AT3G03080.1	hypothetical protein VITISV_035662
0,1,1	-	MK024810|gk045879	cassava4.1_030865m.g	AT3G53840.1	ATP binding protein, putative
0,1,1	-	MK007190|gk020999	cassava4.1_021990m.g	AT4G33820.1	hydrolase, hydrolyzing O-glycosyl compounds, putative
0,1,1	-	MK006453|gk019773	cassava4.1_011199m.g	AT3G63250.1	homocysteine s-methyltransferase
0,1,1	-	MK003298|gk042822	cassava4.1_017460m.g	AT3G22600.1	lipid binding protein, putative
0,1,1	-	MK002667|gk000763	cassava4.1_030712m.g	AT2G48140.1	lipid binding protein, putative
3,1,1	MW046729|gw042634,MW041250|gw001511,MW041250|gw022373	MK002671|gk014386	cassava4.1_032967m.g	AT3G63290.1	hypothetical protein RCOM_0646070
0,1,1	-	MK027883|gk027757	cassava4.1_003003m.g	AT1G07630.1	Manihot esculenta predicted protein
1,1,1	MW041149|gw027568	MK044234|gk047272	cassava4.1_003871m.g	AT5G16610.2	conserved hypothetical protein
1,1,1	MW000222|gw000323	MK050874|gk033293	cassava4.1_025005m.g	AT3G07040.1	Disease resistance protein RPM1, putative
0,1,1	-	MK001444|gk012671	cassava4.1_027907m.g	AT2G41475.1	conserved hypothetical protein
0,1,1	-	MK002701|gk014450	cassava4.1_012856m.g	AT5G59400.1	conserved hypothetical protein
2,5,2	MW041069|gw000871,MW043462|gw011895	MK060794|gk010114,MK024522|gk045854,MK013437|gk002394,MK013440|gk024160,MK007645|gk021856	cassava4.1_002141m.g,cassava4.1_002105m.g	AT5G55480.1	glycerophosphoryl diester phosphodiesterase, putative
0,1,1	-	MK024525|gk026914	cassava4.1_023184m.g	AT5G55380.1	unnamed protein product
1,1,1	MW043264|gw008541	MK002318|gk042498	cassava4.1_011266m.g	AT4G36400.1	d-lactate dehydrognease 2, putative, mRNA
0,1,1	-	MK000356|gk011111	cassava4.1_015606m.g	AT5G66450.2	conserved hypothetical protein
0,1,1	-	MK002310|gk013807	cassava4.1_017161m.g	AT4G36660.1	unnamed protein product
2,1,1	MW042039|gw023553,MW045910|gw032012	MK000359|gk041837	cassava4.1_022572m.g	AT3G50950.1	Disease resistance protein RGA2, putative
1,1,1	MW042039|gw025200	MK000359|gk011119	cassava4.1_018239m.g	AT2G18160.1	Manihot esculenta predicted protein
0,0,1	-	-	cassava4.1_008596m.g	AT2G18280.1	phosphoric diester hydrolase, putative
2,3,1	MW004108|gw006198,MW043075|gw016898	MK056433|gk048550,MK061505|gk050278,MK053211|gk033817	cassava4.1_014666m.g	AT3G10260.3	conserved hypothetical protein
0,1,1	-	MK031346|gk028659	cassava4.1_034261m.g	AT3G50930.1	ATP binding protein, putative
0,0,1	-	-	cassava4.1_006873m.g	AT4G18905.1	WD-repeat protein, putative
0,1,1	-	MK036914|gk030022	cassava4.1_014701m.g	AT4G33000.2	contig VV78X030233.10, whole genome shotgun sequence
1,1,1	MW044400|gw040727	MK017643|gk045321	cassava4.1_029457m.g	AT3G15130.1	PREDICTED: putative pentatricopeptide repeat-containing protein At3g15130
0,1,1	-	MK040769|gk030893	cassava4.1_004295m.g	AT3G53700.1	pentatricopeptide repeat-containing protein, putative
0,1,1	-	MK020469|gk003498	cassava4.1_030939m.g	AT4G30993.2	conserved hypothetical protein
2,2,2	MW041392|gw002049,MW041392|gw002050	MK022057|gk003731,MK014368|gk002577	cassava4.1_031107m.g,cassava4.1_010113m.g	AT4G19810.1	chitinase, putative; two-component system sensor histidine kinase/response regulator, putative
0,1,1	-	MK021307|gk026115	cassava4.1_003849m.g	AT2G24300.2	calmodulin-binding protein
1,1,1	MW011480|gw014112	MK001312|gk012389	cassava4.1_003728m.g	AT5G35180.1	lipid binding protein, putative
2,1,1	MW043980|gw012568,MW019321|gw024437	MK051583|gk008316	cassava4.1_001810m.g	AT2G18900.1	wd40 protein, putative
0,1,1	-	MK000801|gk011760	cassava4.1_017295m.g	AT5G17070.1	conserved hypothetical protein, mRNA
0,1,1	-	MK000290|gk041789	cassava4.1_014379m.g	AT4G17900.1	Manihot esculenta predicted protein
0,1,1	-	MK015998|gk002824	cassava4.1_032642m.g	AT1G64940.1	cytochrome P450, putative
0,2,1	-	MK036646|gk029982,MK036652|gk005923	cassava4.1_021087m.g	AT1G79990.3	Manihot esculenta predicted protein
0,1,1	-	MK053127|gk033796	cassava4.1_002011m.g	AT1G21980.1	phosphatidylinositol-4-phosphate 5-kinase, putative, mRNA
0,1,1	-	MK002723|gk014509	cassava4.1_009039m.g	-	PREDICTED: queuine tRNA-ribosyltransferase
1,1,1	MW041573|gw013081	MK053178|gk047917	cassava4.1_028570m.g	-	conserved hypothetical protein
1,1,1	MW019317|gw024435	MK003586|gk015488	cassava4.1_011240m.g	AT1G09700.1	conserved hypothetical protein
0,1,1	-	MK045949|gk007409	cassava4.1_032059m.g	AT1G78160.1	conserved hypothetical protein
1,1,1	MW019848|gw025082	MK050556|gk008153	cassava4.1_011955m.g	AT1G44835.2	Manihot esculenta predicted protein
0,1,1	-	MK004309|gk016447	cassava4.1_022532m.g	AT1G22130.1	mads box protein, putative
0,1,1	-	MK052438|gk008441	cassava4.1_015449m.g	AT1G28200.1	Manihot esculenta predicted protein
0,1,1	-	MK003628|gk015552	cassava4.1_011924m.g	AT4G08980.1	ubiquitin-protein ligase, putative, mRNA
1,2,1	MW042712|gw039085	MK005833|gk043709,MK029834|gk028226	cassava4.1_010752m.g	AT5G05210.1	Manihot esculenta predicted protein
0,1,1	-	MK019977|gk003426	cassava4.1_004041m.g	AT1G36990.1	conserved hypothetical protein, mRNA
0,1,1	-	MK002723|gk014506	cassava4.1_018788m.g	-	Manihot esculenta predicted protein; conserved hypothetical protein, mRNA
0,1,1	-	MK019926|gk025793	cassava4.1_015093m.g	AT1G34780.1	unnamed protein product
0,1,1	-	MK019997|gk003430	cassava4.1_021170m.g	AT1G22170.1	phosphoglycerate mutase, putative
0,1,1	-	MK056153|gk048432	cassava4.1_021150m.g	AT1G22330.1	RNA-binding region-containing protein, putative
0,1,1	-	MK005717|gk018410	cassava4.1_024108m.g	AT5G14320.1	Manihot esculenta predicted protein
0,1,1	-	MK045071|gk031912	cassava4.1_015381m.g	AT3G52940.1	Manihot esculenta predicted protein
0,1,1	-	MK059759|gk049710	cassava4.1_029804m.g	AT1G05950.1	hypothetical protein, mRNA
0,1,1	-	MK025232|gk045909	cassava4.1_022957m.g	AT2G01640.1	conserved hypothetical protein, mRNA; hypothetical protein, mRNA
1,3,1	MW041122|gw001073	MK002225|gk013616,MK005794|gk018575,MK018919|gk025522	cassava4.1_007166m.g	AT3G22330.1	dead box ATP-dependent RNA helicase, putative
0,1,1	-	MK002249|gk013645	cassava4.1_004584m.g	AT4G16790.1	conserved hypothetical protein
0,1,1	-	MK001818|gk013086	cassava4.1_010192m.g	AT3G60340.1	Palmitoyl-protein thioesterase 1 precursor, putative, mRNA; conserved hypothetical protein
0,1,1	-	MK002249|gk013640	cassava4.1_010176m.g	AT5G47240.1	Protein-tyrosine phosphatase mitochondrial 1, mitochondrial precursor, putative; mutt domain protein, putative
0,1,1	-	MK001818|gk013087	cassava4.1_033639m.g	AT5G53110.1	conserved hypothetical protein
0,1,1	-	MK002249|gk013641	cassava4.1_015479m.g	AT5G47310.1	conserved hypothetical protein
1,1,1	MW043739|gw011234	MK001021|gk012018	cassava4.1_025931m.g	AT2G41520.1	conserved hypothetical protein
1,1,1	MW019746|gw024986	MK043244|gk031437	cassava4.1_024791m.g	AT4G20990.1	carbonic anhydrase, putative; conserved hypothetical protein
0,1,1	-	MK060429|gk039222	cassava4.1_011457m.g	AT2G26850.1	conserved hypothetical protein
0,1,1	-	MK007485|gk021581	cassava4.1_000097m.g	AT3G22790.1	protein binding protein, putative
2,1,2	MW041611|gw037565,MW043324|gw021123	MK001257|gk012351	cassava4.1_002761m.g,cassava4.1_023420m.g	AT5G27600.1	contig VV78X136493.8, whole genome shotgun sequence
0,1,1	-	MK007485|gk021582	cassava4.1_004896m.g	AT4G14770.1	tso1, putative, mRNA
0,3,1	-	MK037779|gk030212,MK037783|gk006082,MK041571|gk047063	cassava4.1_028309m.g	AT4G13260.1	monooxygenase, putative
0,1,1	-	MK041518|gk006680	cassava4.1_019327m.g	AT1G60660.1	uncharacterized protein LOC100527821
0,1,1	-	MK000074|gk010797	cassava4.1_011132m.g	AT1G35190.1	2-oxoglutarate-dependent dioxygenase
0,1,1	-	MK037798|gk006085	cassava4.1_024671m.g	AT3G24500.1	Manihot esculenta predicted protein
0,1,1	-	MK019095|gk003289	cassava4.1_020066m.g	AT4G29660.1	Manihot esculenta predicted protein
0,1,1	-	MK004345|gk043137	cassava4.1_024777m.g	AT4G14480.1	Desacetoxyvindoline 4-hydroxylase, putative; cellulose synthase, putative
0,1,1	-	MK030231|gk004982	cassava4.1_019073m.g	AT4G14455.1	Manihot esculenta predicted protein
1,1,1	MW041681|gw024229	MK030225|gk028340	cassava4.1_034115m.g	AT4G14465.1	DNA binding protein, putative, mRNA; Manihot esculenta predicted protein
1,1,1	MW043762|gw011329	MK016561|gk045236	cassava4.1_003337m.g	AT4G18010.1	type I inositol polyphosphate 5-phosphatase, putative
1,1,1	MW047707|gw008839	MK018727|gk025446	cassava4.1_013689m.g	AT5G46860.1	Manihot esculenta predicted protein
0,1,1	-	MK002334|gk013938	cassava4.1_002781m.g	AT2G17580.1	poly(A) polymerase, putative
0,1,1	-	MK031382|gk028703	cassava4.1_001249m.g	AT2G17520.1	kinase, putative
1,1,1	MW041730|gw011414	MK000366|gk011149	cassava4.1_029491m.g	AT1G75750.1	conserved hypothetical protein, mRNA; kinase, putative
2,1,1	MW047011|gw043181,MW047944|gw013161	MK002334|gk013950	cassava4.1_009752m.g	AT2G17036.1	conserved hypothetical protein
1,3,1	MW009441|gw011881	MK011958|gk002174,MK057283|gk036248,MK061883|gk040314	cassava4.1_009918m.g	AT3G51430.1	Adipocyte plasma membrane-associated protein, putative
0,1,1	-	MK040717|gk030880	cassava4.1_022402m.g	-	conserved hypothetical protein, mRNA
0,1,1	-	MK022900|gk045754	cassava4.1_019896m.g	AT1G78790.1	PREDICTED: uncharacterized protein LOC100253596
1,1,1	MW045899|gw031985	MK009454|gk023174	cassava4.1_009573m.g	AT5G61530.1	Manihot esculenta predicted protein
2,2,1	MW041653|gw037632,MW043303|gw039665	MK005520|gk018027,MK051363|gk008290	cassava4.1_015001m.g	AT4G32175.1	Manihot esculenta predicted protein
1,1,1	MW042250|gw004893	MK007039|gk020711	cassava4.1_032038m.g	AT5G13090.1	conserved hypothetical protein
0,1,1	-	MK009450|gk023172	cassava4.1_022948m.g	AT4G25140.1	oleosin I
2,1,1	MW046956|gw043004,MW047670|gw000390	MK059697|gk038591	cassava4.1_012285m.g	AT5G61760.1	inositol hexaphosphate kinase, putative
0,1,1	-	MK015873|gk002792	cassava4.1_026820m.g	AT3G47710.1	DNA binding protein, putative
0,1,1	-	MK009502|gk001756	cassava4.1_013309m.g	AT5G51760.1	protein phosphatase 2c, putative
0,1,1	-	MK022976|gk026581	cassava4.1_014609m.g	-	conserved hypothetical protein
0,1,1	-	MK006494|gk019826	cassava4.1_025541m.g	-	Manihot esculenta predicted protein
0,1,1	-	MK001487|gk000432	cassava4.1_006776m.g	AT3G48440.1	nucleic acid binding protein, putative
0,1,1	-	MK001488|gk012723	cassava4.1_011991m.g	AT3G48420.1	2-deoxyglucose-6-phosphate phosphatase, putative; nucleic acid binding protein, putative
0,1,1	-	MK001503|gk012759	cassava4.1_002890m.g	AT5G62760.3	nuclear protein zap, putative
1,1,1	MW043281|gw012630	MK041160|gk030966	cassava4.1_002547m.g	AT4G25450.1	ATNAP8, putative
1,1,1	MW041621|gw002936	MK050788|gk008205	cassava4.1_021205m.g	AT2G26730.1	serine-threonine protein kinase, plant-type, putative
0,0,1	-	-	cassava4.1_005087m.g	AT5G62640.1	Epstein-Barr nuclear antigen, putative
0,1,1	-	MK004112|gk043051	cassava4.1_012138m.g	AT5G62940.1	f-box family protein
0,1,1	-	MK023049|gk045772	cassava4.1_024318m.g	AT3G47620.1	transcription factor, putative
1,1,1	MW023430|gw028158	MK041086|gk006613	cassava4.1_026264m.g	AT1G01730.1	conserved hypothetical protein, mRNA; transcription factor, putative
0,1,1	-	MK039334|gk030579	cassava4.1_021841m.g	AT4G25440.1	F-box and wd40 domain protein, putative
0,1,1	-	MK061935|gk050422	cassava4.1_004848m.g	AT1G56110.1	nucleolar protein nop56, putative
1,1,1	MW040822|gw036206	MK000793|gk041974	cassava4.1_026548m.g	AT1G18870.1	isochorismate synthase, putative; nucleolar protein nop56, putative
0,1,1	-	MK038217|gk030343	cassava4.1_031417m.g	AT5G45830.1	conserved hypothetical protein
0,1,1	-	MK040888|gk030919	cassava4.1_005586m.g	AT4G19670.1	zinc finger protein, putative, mRNA
0,1,1	-	MK008086|gk022688	cassava4.1_024919m.g	AT1G71160.1	beta-ketoacyl-coa synthase family protein
0,1,1	-	MK048904|gk032871	cassava4.1_027286m.g	AT3G07530.1	beta-ketoacyl-coa synthase family protein; conserved hypothetical protein, mRNA
1,1,1	MW041694|gw010684	MK021643|gk045636	cassava4.1_013483m.g	-	conserved hypothetical protein
0,1,1	-	MK021647|gk045639	cassava4.1_010862m.g	AT3G58830.1	catalytic, putative; conserved hypothetical protein
2,4,1	MW018813|gw023750,MW042693|gw027735	MK031323|gk028644,MK054736|gk008772,MK054738|gk008773,MK006014|gk019038	cassava4.1_006479m.g	AT2G42810.2	protein phosphatase-5, putative, mRNA
2,3,3	MW042619|gw039007,MW044754|gw041009	MK030128|gk046262,MK014876|gk024548,MK053546|gk008605	cassava4.1_018622m.g,cassava4.1_018536m.g,cassava4.1_003384m.g	AT2G31200.1	PREDICTED: actin-depolymerizing factor
1,1,1	MW041553|gw037440	MK043775|gk031568	cassava4.1_005070m.g	AT5G14850.1	glycosyltransferase, putative
0,1,1	-	MK017127|gk045271	cassava4.1_002207m.g	AT2G19130.1	s-receptor kinase, putative
0,1,1	-	MK029775|gk028201	cassava4.1_001723m.g	AT4G34260.1	conserved hypothetical protein
0,1,1	-	MK026264|gk027354	cassava4.1_019317m.g	AT3G19615.1	conserved hypothetical protein
0,2,1	-	MK046204|gk007465,MK032417|gk028974	cassava4.1_015568m.g	AT5G65270.1	Manihot esculenta predicted protein
0,1,1	-	MK044435|gk007151	cassava4.1_006105m.g	AT3G02250.1	conserved hypothetical protein
0,1,1	-	MK044450|gk007157	cassava4.1_029259m.g	AT3G30210.1	r2r3-myb transcription factor, putative
3,2,2	MW047815|gw004626,MW020460|gw025694,MW041688|gw009460	MK032223|gk028935,MK036131|gk029839	cassava4.1_032125m.g,cassava4.1_015901m.g	AT3G17100.1	transcription factor, putative
0,1,1	-	MK048530|gk007865	cassava4.1_033935m.g	AT2G47480.1	conserved hypothetical protein
1,1,1	MW040832|gw000172	MK031370|gk028677	cassava4.1_003824m.g	AT5G66130.1	cell cycle checkpoint protein rad17, putative, mRNA
1,1,1	MW021720|gw035506	MK022007|gk045678	cassava4.1_001145m.g	AT5G65710.1	Receptor protein kinase CLAVATA1 precursor, putative
0,1,1	-	MK013052|gk024094	cassava4.1_028488m.g	AT4G09970.1	Manihot esculenta predicted protein
0,1,1	-	MK000496|gk011332	cassava4.1_009933m.g	AT1G71691.2	zinc finger protein, putative
0,2,1	-	MK002255|gk013652,MK007183|gk020988	cassava4.1_014103m.g	AT3G29270.1	ubiquitin-protein ligase, putative
0,1,1	-	MK044794|gk031844	cassava4.1_020918m.g	AT1G30890.1	Protein YIF1A, putative
0,1,1	-	MK060075|gk049823	cassava4.1_002441m.g	AT5G57940.1	Cyclic nucleotide-gated ion channel, putative
0,2,1	-	MK008478|gk001601,MK008480|gk022967	cassava4.1_007069m.g	AT4G30610.1	serine carboxypeptidase, putative
0,3,1	-	MK059488|gk049615,MK059489|gk038425,MK062911|gk041228	cassava4.1_010052m.g	AT3G52210.3	PREDICTED: mRNA cap guanine-N7 methyltransferase 2-like
0,1,1	-	MK008338|gk044605	cassava4.1_030953m.g	AT2G28105.1	conserved hypothetical protein
0,1,1	-	MK000740|gk011634	cassava4.1_029221m.g	AT3G45050.2	conserved hypothetical protein; unnamed protein product
0,1,1	-	MK002491|gk014188	cassava4.1_005956m.g	AT2G36970.1	PREDICTED: UDP-glycosyltransferase 86A1
0,1,1	-	MK007238|gk021090	cassava4.1_027078m.g	AT2G28130.1	conserved hypothetical protein, mRNA
2,3,1	MW042310|gw005059,MW044016|gw020789	MK022492|gk026450,MK022493|gk003818,MK006861|gk020396	cassava4.1_010470m.g	AT3G07890.1	conserved hypothetical protein
0,1,1	-	MK003803|gk042983	cassava4.1_032105m.g	AT1G15530.1	conserved hypothetical protein; serine-threonine protein kinase, plant-type, putative
2,2,1	MW041702|gw005814,MW042174|gw010644	MK019656|gk025717,MK001266|gk012358	cassava4.1_015207m.g	AT4G13040.3	DNA binding protein, putative, mRNA
0,2,1	-	MK006730|gk020168,MK000816|gk011776	cassava4.1_001689m.g	AT3G01610.1	DNA binding protein, putative, mRNA; Protein cdcH, putative
1,1,1	MW042212|gw004789	MK016089|gk024831	cassava4.1_011585m.g	AT4G03210.1	protein translocase, putative
1,1,1	MW044184|gw014583	MK037652|gk006068	cassava4.1_013738m.g	AT3G54420.1	Manihot esculenta predicted protein; hypothetical protein VITISV_012616
0,1,1	-	MK026214|gk045984	cassava4.1_029949m.g	AT2G28810.1	f-box family protein
1,1,1	MW033148|gw036004	MK035902|gk029790	cassava4.1_023642m.g	AT5G48490.1	lipid binding protein, putative
0,2,1	-	MK007066|gk020761,MK014548|gk024461	cassava4.1_008120m.g	AT1G48570.1	PREDICTED: zinc finger protein VAR3, chloroplastic-like
0,1,1	-	MK001523|gk012795	cassava4.1_020817m.g	AT4G12735.1	whole genome shotgun sequence, contig VV78X215150.12, clone ENTAV 115
0,1,1	-	MK005539|gk043562	cassava4.1_022294m.g	AT1G03620.1	conserved hypothetical protein
0,1,1	-	MK051907|gk033533	cassava4.1_019978m.g	AT2G20820.1	Manihot esculenta predicted protein
1,1,1	MW040982|gw036452	MK002383|gk042521	cassava4.1_033420m.g	AT5G44180.1	homeobox protein, putative
0,1,1	-	MK002384|gk014023	cassava4.1_011376m.g	AT1G03760.1	conserved hypothetical protein
0,1,1	-	MK000594|gk041915	cassava4.1_001819m.g	AT5G08450.1	endonuclease, putative
0,1,1	-	MK002384|gk014022	cassava4.1_004534m.g	AT2G20650.1	protein binding protein, putative, mRNA
0,1,1	-	MK038471|gk030403	cassava4.1_018162m.g	AT1G03650.1	Manihot esculenta predicted protein
0,1,1	-	MK031709|gk028816	cassava4.1_032389m.g	AT5G46090.1	conserved hypothetical protein
0,1,1	-	MK001409|gk042183	cassava4.1_031670m.g	AT3G22430.1	conserved hypothetical protein
0,1,1	-	MK013805|gk024280	cassava4.1_030353m.g	AT3G20898.1	Manihot esculenta predicted protein
1,2,1	MW043932|gw040298	MK020963|gk045582,MK000476|gk041879	cassava4.1_021964m.g	AT5G23150.1	Manihot esculenta predicted protein; conserved hypothetical protein
0,2,1	-	MK005892|gk018785,MK005892|gk018784	cassava4.1_032786m.g	AT1G17840.1	white-brown-complex ABC transporter family
3,1,1	MW025744|gw028561,MW032311|gw029632,MW038778|gw030316	MK009842|gk023281	cassava4.1_011531m.g	AT5G64250.2	PREDICTED: probable nitronate monooxygenase
0,1,1	-	MK045258|gk031950	cassava4.1_018068m.g	AT1G68630.1	PREDICTED: probable nitronate monooxygenase; conserved hypothetical protein, mRNA
1,1,1	MW046562|gw042308	MK033926|gk029321	cassava4.1_012105m.g	AT1G75080.1	Manihot esculenta predicted protein
0,1,1	-	MK033922|gk046527	cassava4.1_005519m.g	AT5G66730.1	PREDICTED: uncharacterized protein LOC100806404
0,1,1	-	MK000953|gk042037	cassava4.1_009529m.g	AT1G53910.1	ethylene response factor
0,1,1	-	MK044833|gk031860	cassava4.1_016373m.g	AT1G22790.1	conserved hypothetical protein
0,1,1	-	MK045533|gk007335	cassava4.1_004689m.g	AT1G54610.2	Cell division protein kinase, putative
0,1,1	-	MK005472|gk043528	cassava4.1_017734m.g	AT1G43560.1	Manihot esculenta predicted protein; thioredoxin m(mitochondrial)-type, putative
1,1,1	MW042298|gw020578	MK026986|gk004502	cassava4.1_025392m.g	AT2G46150.1	conserved hypothetical protein
1,1,1	MW021027|gw026308	MK023808|gk004022	cassava4.1_023977m.g	AT2G01600.1	clathrin assembly protein, putative
0,1,1	-	MK045929|gk032121	cassava4.1_011180m.g	AT5G47540.1	Calcium-binding protein, putative
0,1,1	-	MK002147|gk013512	cassava4.1_010184m.g	AT5G08740.1	NADH dehydrogenase, putative, mRNA
0,2,1	-	MK055000|gk034300,MK060764|gk050062	cassava4.1_033327m.g	AT3G52950.1	Manihot esculenta predicted protein; NADH dehydrogenase, putative, mRNA
0,1,1	-	MK001705|gk012942	cassava4.1_019704m.g	AT5G56940.1	mitochondrial ribosomal protein S16, putative
2,1,1	MW043530|gw039866,MW007857|gw009758	MK032000|gk028877	cassava4.1_024214m.g	AT1G68390.1	conserved hypothetical protein
1,1,1	MW044582|gw020459	MK031958|gk028858	cassava4.1_016676m.g	AT3G59800.1	nucleic acid binding protein, putative
1,1,1	MW044823|gw024544	MK031989|gk028868	cassava4.1_018742m.g	AT3G18240.1	conserved hypothetical protein
0,1,1	-	MK002321|gk013876	cassava4.1_018992m.g	AT1G77370.1	glutaredoxin-1, grx1, putative
2,1,1	MW007105|gw008975,MW020662|gw025875	MK036541|gk029941	cassava4.1_004564m.g	AT1G79270.1	yth domain-containing protein, putative, mRNA
0,1,1	-	MK000465|gk011301	cassava4.1_010269m.g	AT5G38520.1	Manihot esculenta predicted protein
0,1,1	-	MK031371|gk028687	cassava4.1_013404m.g	AT4G35000.1	peroxisome type ascorbate peroxidase
2,2,1	MW047198|gw043677,MW041052|gw020702	MK015762|gk002769,MK003194|gk015017	cassava4.1_021054m.g	AT3G25640.1	Manihot esculenta predicted protein; conserved hypothetical protein; serine-threonine protein kinase, plant-type, putative
0,1,1	-	MK038015|gk030291	cassava4.1_002202m.g	AT2G32700.6	WD-repeat protein, putative, mRNA
0,2,1	-	MK019277|gk025613,MK056598|gk048596	cassava4.1_023070m.g	AT2G27035.1	Manihot esculenta predicted protein
0,1,1	-	MK012300|gk044929	cassava4.1_011842m.g	AT4G22890.1	conserved hypothetical protein
0,0,1	-	-	cassava4.1_007509m.g	AT4G34480.1	Glucan endo-1,3-beta-glucosidase precursor, putative
1,1,1	MW040891|gw021410	MK018807|gk025491	cassava4.1_014302m.g	AT4G23630.1	ATP binding protein, putative, mRNA; PREDICTED: uncharacterized protein LOC100815589
2,3,2	MW041162|gw001215,MW043720|gw040081	MK061188|gk039772,MK062760|gk010571,MK055722|gk008955	cassava4.1_014240m.g,cassava4.1_012058m.g	AT5G59440.3	thymidylate kinase, putative
0,1,1	-	MK027228|gk027598	cassava4.1_001904m.g	AT5G41610.1	Na+/H+ antiporter-like protein
0,1,1	-	MK028382|gk027864	cassava4.1_024699m.g	AT3G27030.1	Manihot esculenta predicted protein
0,1,1	-	MK001984|gk013291	cassava4.1_028958m.g	AT4G23030.1	multidrug resistance pump, putative
2,1,1	MW014204|gw017836,MW042791|gw023764	MK018807|gk025488	cassava4.1_021700m.g	AT2G46150.1	conserved hypothetical protein
1,1,1	MW042216|gw006144	MK002099|gk013434	cassava4.1_023648m.g	AT1G67330.1	conserved hypothetical protein
0,1,1	-	MK018802|gk025487	cassava4.1_002033m.g	AT4G23640.1	Potassium transporter, putative, mRNA
0,1,1	-	MK050877|gk033296	cassava4.1_018482m.g	AT1G62790.2	Potassium transporter, putative, mRNA; lipid binding protein, putative
0,2,1	-	MK036402|gk029902,MK057668|gk036598	cassava4.1_025079m.g	AT5G58890.1	Potassium transporter, putative, mRNA; conserved hypothetical protein; lipid binding protein, putative
1,1,1	MW011525|gw033932	MK039342|gk046906	cassava4.1_031675m.g	AT3G26130.1	hydrolase, hydrolyzing O-glycosyl compounds, putative
0,1,1	-	MK018799|gk003230	cassava4.1_027496m.g	AT1G01490.1	metal ion binding protein, putative
0,1,1	-	MK006346|gk019615	cassava4.1_029728m.g	-	Manihot esculenta predicted protein
2,1,1	MW020992|gw035350,MW041789|gw037858	MK001376|gk042163	cassava4.1_000644m.g	AT1G72300.1	Leucine-rich repeat receptor protein kinase EXS precursor, putative; Manihot esculenta predicted protein
0,1,1	-	MK019646|gk025712	cassava4.1_034404m.g	AT5G54010.1	Manihot esculenta predicted protein
0,1,1	-	MK001972|gk000546	cassava4.1_003177m.g	AT1G63430.1	receptor kinase, putative, mRNA
0,1,1	-	MK001536|gk042235	cassava4.1_027429m.g	AT3G59040.1	pentatricopeptide repeat-containing protein, putative
0,1,1	-	MK013992|gk024346	cassava4.1_019885m.g	AT5G57860.1	Manihot esculenta predicted protein
0,1,1	-	MK015545|gk024682	cassava4.1_033578m.g	AT1G08080.1	carbonic anhydrase, putative
0,1,1	-	MK000735|gk000217	cassava4.1_005458m.g	AT1G72650.1	conserved hypothetical protein
0,1,1	-	MK010227|gk044755	cassava4.1_030110m.g	AT3G19800.1	PREDICTED: uncharacterized protein LOC100253004
2,2,1	MW045988|gw032227,MW046603|gw042411	MK014357|gk024427,MK059894|gk038760	cassava4.1_001392m.g	AT4G21700.1	conserved hypothetical protein
0,1,1	-	MK018359|gk025348	cassava4.1_010601m.g	AT5G46560.1	conserved hypothetical protein
0,1,1	-	MK000607|gk000183	cassava4.1_014594m.g	AT2G38740.1	Manihot esculenta predicted protein; conserved hypothetical protein
0,1,1	-	MK014325|gk024421	cassava4.1_025300m.g	AT1G32730.1	Manihot esculenta predicted protein
0,1,1	-	MK046296|gk032193	cassava4.1_034008m.g	AT5G60440.1	Manihot esculenta predicted protein; mads box protein, putative
0,1,1	-	MK036151|gk029846	cassava4.1_011987m.g	AT1G73090.1	conserved hypothetical protein
1,1,1	MW042029|gw006627	MK038093|gk030317	cassava4.1_012156m.g	AT5G22340.1	Manihot esculenta predicted protein
0,1,1	-	MK038046|gk046796	cassava4.1_029857m.g	AT2G04160.1	Xylem serine proteinase 1 precursor, putative
0,1,1	-	MK038078|gk030306	cassava4.1_004244m.g	AT1G08350.2	hypothetical protein VITISV_004804
1,1,1	MW016273|gw021054	MK000953|gk011943	cassava4.1_009232m.g	AT1G53900.1	translation initiation factor eif-2b alpha subunit, putative
0,1,1	-	MK047267|gk032455	cassava4.1_006201m.g	AT1G47670.1	amino acid transporter, putative
0,1,1	-	MK032941|gk046468	cassava4.1_030736m.g	AT5G13990.1	protein binding protein, putative
2,1,1	MW042714|gw023628,MW047014|gw043193	MK011451|gk023672	cassava4.1_013561m.g	AT5G18130.1	conserved hypothetical protein
0,1,1	-	MK016372|gk024876	cassava4.1_027713m.g	AT2G44480.1	beta-glucosidase, putative
0,1,1	-	MK016870|gk024972	cassava4.1_007129m.g	AT5G67030.1	zeaxanthin epoxidase, putative
0,1,1	-	MK016866|gk002945	cassava4.1_023831m.g	AT2G32840.1	unnamed protein product
1,1,1	MW017354|gw022253	MK006931|gk020517	cassava4.1_013395m.g	AT4G31050.1	Manihot esculenta predicted protein
1,1,1	MW042491|gw038880	MK001809|gk042326	cassava4.1_015636m.g	AT4G22550.1	sphingosine-1-phosphate phosphohydrolase, putative
0,1,1	-	MK026504|gk046000	cassava4.1_024833m.g	AT4G22600.1	conserved hypothetical protein
0,1,1	-	MK035075|gk046593	cassava4.1_006459m.g	AT1G06110.1	Manihot esculenta predicted protein
0,1,1	-	MK008298|gk022939	cassava4.1_018895m.g	AT5G56020.1	Protein transport protein SFT2, putative
0,1,1	-	MK000347|gk011099	cassava4.1_005890m.g	AT3G18080.1	PII protein; hypothetical protein MTR_3g064150
1,1,1	MW042041|gw023308	MK022251|gk003768	cassava4.1_004719m.g	AT4G21900.1	multidrug resistance pump, putative
0,1,1	-	MK030894|gk028535	cassava4.1_007173m.g	AT2G34090.1	conserved hypothetical protein
0,1,1	-	MK016566|gk002899	cassava4.1_026260m.g	AT1G06330.1	conserved hypothetical protein; copper ion binding protein, putative
0,1,1	-	MK027446|gk027635	cassava4.1_000169m.g	AT2G47410.1	PREDICTED: uncharacterized protein LOC100248563
0,1,1	-	MK009605|gk001779	cassava4.1_015585m.g	AT1G28200.1	conserved hypothetical protein
0,1,1	-	MK009593|gk001775	cassava4.1_007962m.g	AT3G62080.2	Manihot esculenta predicted protein
3,1,1	MW013498|gw016143,MW041738|gw013474,MW047158|gw043595	MK009593|gk001773	cassava4.1_004987m.g	AT4G01690.1	Manihot esculenta predicted protein
3,1,1	MW041305|gw036995,MW042745|gw024105,MW046555|gw042287	MK003899|gk015950	cassava4.1_002458m.g	AT1G02660.1	Manihot esculenta predicted protein; triacylglycerol lipase, putative
0,1,1	-	MK000125|gk010870	cassava4.1_010303m.g	AT5G63140.1	Phosphatase DCR2, putative
0,1,1	-	MK034625|gk029480	cassava4.1_031432m.g	-	nutrient reservoir, putative, mRNA
0,1,1	-	MK005910|gk018832	cassava4.1_009530m.g	AT4G01840.1	Calcium-activated outward-rectifying potassium channel, putative
0,1,1	-	MK053712|gk033967	cassava4.1_029778m.g	AT1G59650.1	conserved hypothetical protein, mRNA
4,2,2	MW043512|gw027746,MW047931|gw009554,MW042318|gw013229,MW044506|gw024847	MK024317|gk026867,MK003607|gk015510	cassava4.1_014818m.g,cassava4.1_013285m.g	AT1G69780.1	Curved DNA-binding protein, putative; homeobox protein, putative
2,1,1	MW041149|gw036724,MW045570|gw031101	MK045884|gk032106	cassava4.1_029799m.g	AT1G70170.1	Metalloendoproteinase 1 precursor, putative
0,1,1	-	MK045848|gk047378	cassava4.1_032934m.g	AT1G45170.1	conserved hypothetical protein
0,1,1	-	MK053714|gk033968	cassava4.1_016677m.g	AT1G69935.1	Manihot esculenta predicted protein
5,1,1	MW041874|gw003727,MW047542|gw044482,MW047542|gw044483,MW047542|gw044484,MW047542|gw044485	MK038681|gk030450	cassava4.1_024592m.g	AT1G60990.1	fad oxidoreductase, putative, mRNA
1,1,1	MW001477|gw002596	MK004440|gk016633	cassava4.1_017056m.g	AT1G32550.1	Ferredoxin-2, putative
0,1,1	-	MK003129|gk014930	cassava4.1_025411m.g	AT4G17960.1	conserved hypothetical protein
0,1,1	-	MK041640|gk031073	cassava4.1_034283m.g	AT5G11090.1	Manihot esculenta predicted protein
0,1,1	-	MK024699|gk026965	cassava4.1_023904m.g	-	Manihot esculenta predicted protein; mixed-lineage leukemia protein, mll, putative
2,2,1	MW043508|gw039839,MW046424|gw041957	MK001652|gk012905,MK054494|gk034140	cassava4.1_013068m.g	AT4G17800.1	ESC, putative
0,1,1	-	MK028864|gk027986	cassava4.1_031184m.g	AT4G19140.1	conserved hypothetical protein, mRNA
2,1,1	MW031764|gw029583,MW000003|gw000005	MK003273|gk015119	cassava4.1_005662m.g	AT4G17970.1	conserved hypothetical protein
0,1,1	-	MK045578|gk032027	cassava4.1_020015m.g	AT5G53045.1	conserved hypothetical protein, mRNA
0,1,1	-	MK050971|gk033328	cassava4.1_014001m.g	AT3G07565.1	hypothetical protein ARALYDRAFT_478080
0,1,1	-	MK010497|gk001921	cassava4.1_018864m.g	AT3G27340.1	conserved hypothetical protein, mRNA
0,1,1	-	MK057752|gk036706	cassava4.1_028453m.g	AT5G14340.1	Manihot esculenta predicted protein
0,2,1	-	MK059650|gk009880,MK007144|gk020907	cassava4.1_005080m.g	AT3G01710.2	Manihot esculenta predicted protein; conserved hypothetical protein
0,1,1	-	MK010477|gk001916	cassava4.1_004692m.g	AT3G27330.1	Manihot esculenta predicted protein; conserved hypothetical protein; ubiquitin-protein ligase, putative, mRNA
0,1,1	-	MK024084|gk026815	cassava4.1_014210m.g	AT2G20142.1	Synaptic glycoprotein SC2, putative; conserved hypothetical protein
0,1,1	-	MK022238|gk026395	cassava4.1_019879m.g	AT2G27775.1	Manihot esculenta predicted protein
0,1,1	-	MK002169|gk000603	cassava4.1_026194m.g	AT2G33470.1	Glycolipid transfer protein, putative
0,1,1	-	MK002170|gk042435	cassava4.1_021031m.g	AT3G23360.1	protein phosphatase 2c, putative
0,1,1	-	MK053570|gk008613	cassava4.1_027108m.g	AT5G46050.1	PREDICTED: peptide transporter PTR3-A
0,1,1	-	MK009941|gk023302	cassava4.1_001166m.g	AT3G08800.1	conserved hypothetical protein
0,1,1	-	MK000156|gk000046	cassava4.1_012188m.g	AT3G08780.1	conserved hypothetical protein
1,1,1	MW042617|gw006132	MK009949|gk001834	cassava4.1_030036m.g	-	conserved hypothetical protein
0,1,1	-	MK009958|gk001840	cassava4.1_024661m.g	AT3G08880.1	conserved hypothetical protein
0,1,1	-	MK002612|gk014293	cassava4.1_028871m.g	-	Manihot esculenta predicted protein
0,1,1	-	MK047629|gk032551	cassava4.1_024895m.g	AT5G20950.1	hydrolase, hydrolyzing O-glycosyl compounds, putative
0,1,1	-	MK043668|gk007019	cassava4.1_021500m.g	AT2G29420.1	Manihot esculenta predicted protein
0,1,1	-	MK002796|gk042683	cassava4.1_010457m.g	AT5G12330.4	transcription factor, putative
0,1,1	-	MK010353|gk001898	cassava4.1_017706m.g	AT2G01755.1	conserved hypothetical protein; two-component sensor histidine kinase bacteria, putative
3,1,1	MW013530|gw016241,MW046487|gw042096,MW047111|gw043474	MK003464|gk015332	cassava4.1_018831m.g	-	conserved hypothetical protein
0,1,1	-	MK003775|gk015773	cassava4.1_026359m.g	AT3G48590.1	ccaat-binding transcription factor, putative; conserved hypothetical protein
0,1,1	-	MK003464|gk015330	cassava4.1_032507m.g	AT1G66810.1	ccaat-binding transcription factor, putative; conserved hypothetical protein; zinc finger protein, putative
2,1,1	MW047380|gw044099,MW047381|gw044100	MK044293|gk031699	cassava4.1_026551m.g	AT1G71140.1	TRANSPARENT TESTA 12 protein, putative; ccaat-binding transcription factor, putative; conserved hypothetical protein; zinc finger protein, putative
0,1,1	-	MK002195|gk000611	cassava4.1_027234m.g	AT1G31240.1	Manihot esculenta predicted protein
1,1,1	MW045828|gw031834	MK026147|gk027325	cassava4.1_024132m.g	AT1G51915.1	conserved hypothetical protein
0,2,2	-	MK038492|gk030406,MK021809|gk026260	cassava4.1_007608m.g,cassava4.1_006009m.g	AT3G16480.1	Manihot esculenta predicted protein
0,1,1	-	MK002986|gk014781	cassava4.1_006017m.g	AT3G16230.2	PREDICTED: uncharacterized protein LOC100785531
0,1,1	-	MK038522|gk046840	cassava4.1_023624m.g	AT4G12540.1	conserved hypothetical protein
0,3,1	-	MK007253|gk021120,MK057850|gk009420,MK062138|gk010416	cassava4.1_028552m.g	AT1G78380.1	Manihot esculenta predicted protein
0,1,1	-	MK024481|gk026895	cassava4.1_017690m.g	AT5G12180.1	PREDICTED: sorcin-like isoform 1
0,1,1	-	MK003733|gk042961	cassava4.1_032227m.g	AT3G56710.1	conserved hypothetical protein
0,1,1	-	MK003732|gk015709	cassava4.1_012381m.g	AT2G20410.1	conserved hypothetical protein
0,1,1	-	MK058536|gk037542	cassava4.1_007149m.g	AT5G29000.2	DNA binding protein, putative
0,1,1	-	MK005507|gk018005	cassava4.1_008821m.g	AT1G08750.1	Manihot esculenta predicted protein
1,1,1	MW043911|gw027710	MK000316|gk000100	cassava4.1_027337m.g	AT2G14045.1	Manihot esculenta predicted protein
0,1,1	-	MK060523|gk010064	cassava4.1_018523m.g	-	conserved hypothetical protein
0,1,1	-	MK049088|gk032920	cassava4.1_027947m.g	AT1G21880.1	LysM domain GPI-anchored protein 1 precursor, putative
0,1,1	-	MK025390|gk004259	cassava4.1_017866m.g	AT5G01300.1	phosphatidylethanolamine binding protein, putative
0,1,1	-	MK032481|gk028990	cassava4.1_012159m.g	AT5G01340.1	Manihot esculenta predicted protein
0,1,1	-	MK019141|gk045435	cassava4.1_016594m.g	AT5G64810.1	WRKY transcription factor 16
0,1,1	-	MK023242|gk003966	cassava4.1_017989m.g	AT1G16840.1	Manihot esculenta predicted protein
0,1,1	-	MK049233|gk032958	cassava4.1_033151m.g	AT5G56970.1	Manihot esculenta predicted protein; gulonolactone oxidase, putative
0,1,1	-	MK031244|gk028619	cassava4.1_031355m.g	AT3G49070.1	conserved hypothetical protein
1,2,1	MW017875|gw034933	MK031243|gk028616,MK002218|gk013590	cassava4.1_002825m.g	AT5G23980.1	ferric-chelate reductase, putative; ferric-chelate reductase, putative, mRNA
0,1,1	-	MK054356|gk034107	cassava4.1_028182m.g	AT2G01870.1	conserved hypothetical protein
0,1,1	-	MK001565|gk000450	cassava4.1_015007m.g	AT3G12930.1	Protein Iojap, putative
2,1,1	MW009036|gw011493,MW012357|gw014967	MK023006|gk045767	cassava4.1_010257m.g	AT3G20820.1	serine-threonine protein kinase, plant-type, putative
0,1,1	-	MK003840|gk015869	cassava4.1_007576m.g	AT5G53180.1	polypyrimidine tract binding protein, putative
0,1,1	-	MK018302|gk025330	cassava4.1_011127m.g	AT5G53340.1	Beta-1,3-galactosyltransferase sqv-2, putative
0,1,1	-	MK018374|gk003143	cassava4.1_013381m.g	AT5G52780.1	Beta-1,3-galactosyltransferase sqv-2, putative; conserved hypothetical protein, mRNA
1,1,1	MW041511|gw024813	MK005161|gk043350	cassava4.1_029006m.g	AT4G33550.2	lipid binding protein, putative
0,1,1	-	MK019229|gk045449	cassava4.1_008877m.g	AT1G51140.1	DNA binding protein, putative; lipid binding protein, putative
0,1,1	-	MK039187|gk046892	cassava4.1_009214m.g	AT3G13062.2	phosphatidylcholine transfer protein, putative
0,1,1	-	MK001114|gk000335	cassava4.1_002958m.g	AT1G50920.1	nucleolar GTP-binding protein, putative
0,1,1	-	MK004970|gk043274	cassava4.1_010894m.g	AT5G53140.1	protein phosphatase 2C
1,1,1	MW040815|gw000129	MK023200|gk026631	cassava4.1_007524m.g	AT1G80600.1	acetylornithine aminotransferase, putative
1,1,1	MW042635|gw006250	MK032925|gk029084	cassava4.1_010378m.g	AT5G57660.1	zinc finger protein, putative
0,1,1	-	MK051811|gk033508	cassava4.1_019440m.g	AT3G59650.1	60S ribosomal protein L51, putative
0,3,1	-	MK019498|gk025684,MK007737|gk022029,MK019497|gk025683	cassava4.1_011703m.g	AT1G73180.1	Eukaryotic translation initiation factor 3 subunit, putative
0,1,1	-	MK007555|gk044322	cassava4.1_008107m.g	AT3G19740.1	PREDICTED: uncharacterized protein LOC100252512
2,1,1	MW046007|gw032284,MW011484|gw014118	MK021968|gk045674	cassava4.1_022271m.g	AT2G34930.1	leucine-rich repeat receptor protein kinase exs precursor, putative
0,1,1	-	MK002108|gk013448	cassava4.1_023471m.g	AT5G48170.1	F-box protein SNE, putative
0,1,1	-	MK022799|gk026534	cassava4.1_019485m.g	AT2G05310.1	conserved hypothetical protein
2,1,1	MW041724|gw037747,MW042287|gw025565	MK059417|gk038340	cassava4.1_011752m.g	AT3G14110.1	FLU, putative
2,1,1	MW041415|gw037165,MW013783|gw034440	MK001371|gk042158	cassava4.1_000415m.g	AT1G72390.1	DNA binding protein, putative
0,1,1	-	MK005417|gk017821	cassava4.1_017255m.g	AT2G45360.1	conserved hypothetical protein
1,1,1	MW042059|gw038251	MK001738|gk012986	cassava4.1_014972m.g	AT3G08740.1	Manihot esculenta predicted protein
0,1,1	-	MK017814|gk025195	cassava4.1_030528m.g	AT5G19480.1	PREDICTED: uncharacterized protein LOC100244629
3,3,2	MW013691|gw016805,MW025631|gw028545,MW041297|gw036982	MK008056|gk022631,MK000714|gk011611,MK048609|gk047577	cassava4.1_024473m.g,cassava4.1_000889m.g	AT4G29920.1	conserved hypothetical protein; ubiquitin carboxyl-terminal hydrolase isozyme L5, putative, mRNA
0,2,1	-	MK004988|gk016855,MK049917|gk033083	cassava4.1_008178m.g	AT1G76050.2	Manihot esculenta predicted protein
3,2,2	MW043453|gw015838,MW041681|gw024223,MW043128|gw013572	MK030232|gk004984,MK062438|gk040839	cassava4.1_018143m.g,cassava4.1_017106m.g	AT4G14420.1	conserved hypothetical protein
1,1,1	MW041900|gw016371	MK050937|gk033323	cassava4.1_008330m.g	AT3G55730.1	Myb transcription factor; nut2, putative
0,1,1	-	MK003284|gk042820	cassava4.1_031769m.g	AT4G20090.1	Manihot esculenta predicted protein
0,1,1	-	MK005593|gk043584	cassava4.1_001770m.g	AT2G35800.1	mitochondrial carrier protein, putative
0,1,1	-	MK026718|gk004474	cassava4.1_000396m.g	AT3G18290.1	zinc finger protein, putative
0,1,1	-	MK001847|gk013149	cassava4.1_034401m.g	AT1G68430.1	conserved hypothetical protein; conserved hypothetical protein, mRNA
1,1,1	MW020501|gw025738	MK001211|gk012316	cassava4.1_009393m.g	AT5G19850.1	alpha/beta hydrolase, putative
0,1,1	-	MK059588|gk049657	cassava4.1_007017m.g	AT2G03200.1	Aspartic proteinase nepenthesin-1 precursor, putative
0,1,1	-	MK041689|gk047077	cassava4.1_000541m.g	AT2G25050.1	DNA binding protein, putative
0,1,1	-	MK031221|gk028608	cassava4.1_021385m.g	AT5G19460.1	Manihot esculenta predicted protein
0,1,1	-	MK041640|gk031072	cassava4.1_006176m.g	AT4G32060.1	calcium ion binding protein, putative; conserved hypothetical protein
1,1,1	MW042272|gw004946	MK032259|gk028941	cassava4.1_023373m.g	AT5G11320.1	CBL-interacting serine/threonine-protein kinase, putative; monooxygenase, putative
1,1,1	MW043763|gw025954	MK002114|gk013455	cassava4.1_008496m.g	AT2G24530.1	conserved hypothetical protein; nucleic acid binding protein, putative
0,1,1	-	MK003251|gk015097	cassava4.1_017270m.g	AT4G32020.1	conserved hypothetical protein; homeobox protein knotted-1, putative
0,2,1	-	MK041796|gk006744,MK006627|gk020017	cassava4.1_006709m.g	AT3G24330.1	Glucan endo-1,3-beta-glucosidase precursor, putative
0,1,1	-	MK058985|gk009705	cassava4.1_029234m.g	AT1G45616.1	hypothetical protein VITISV_022039
0,1,1	-	MK044091|gk031645	cassava4.1_033633m.g	AT1G80060.1	conserved hypothetical protein
1,1,1	MW042341|gw022968	MK044547|gk007180	cassava4.1_023383m.g	AT1G52720.1	conserved hypothetical protein
2,1,1	MW005744|gw007883,MW043424|gw009163	MK044314|gk031708	cassava4.1_005144m.g	AT3G15620.1	JHL25H03.11
0,1,1	-	MK044310|gk047275	cassava4.1_003604m.g	AT5G11240.1	conserved hypothetical protein
0,1,1	-	MK056722|gk035808	cassava4.1_030070m.g	AT1G80370.1	Manihot esculenta predicted protein; PREDICTED: protein TIF31 homolog
0,2,1	-	MK005169|gk017201,MK044301|gk031701	cassava4.1_007895m.g	AT1G80210.1	PREDICTED: uncharacterized protein LOC100253140
1,1,1	MW026313|gw035769	MK016987|gk025001	cassava4.1_007959m.g	AT5G58370.2	GTP binding protein, putative
0,1,1	-	MK037329|gk030108	cassava4.1_020231m.g	AT5G58375.1	unnamed protein product
0,1,1	-	MK044779|gk031839	cassava4.1_018037m.g	AT3G57870.1	DNA, clone: JHL03K20, complete sequence
0,1,1	-	MK006513|gk019854	cassava4.1_007878m.g	AT5G10790.1	Ubiquitin carboxyl-terminal hydrolase, putative
0,1,1	-	MK025275|gk004239	cassava4.1_006812m.g	AT5G20410.1	1,2-diacylglycerol 3-beta-galactosyltransferase, putative; Ubiquitin carboxyl-terminal hydrolase, putative
0,1,1	-	MK000931|gk000281	cassava4.1_024516m.g	AT1G28510.1	Manihot esculenta predicted protein
1,1,1	MW041092|gw018369	MK005479|gk017955	cassava4.1_014733m.g	AT4G33000.2	calcineurin B-like protein 6
0,1,1	-	MK057595|gk009364	cassava4.1_012830m.g	AT5G24090.1	Manihot esculenta predicted protein; calcineurin B-like protein 6
0,1,1	-	MK051899|gk033530	cassava4.1_020217m.g	AT4G28300.1	Manihot esculenta predicted protein
0,1,1	-	MK026555|gk004439	cassava4.1_027804m.g	AT4G17490.1	Ethylene-responsive transcription factor, putative
2,1,1	MW000854|gw001381,MW000854|gw001382	MK001990|gk013294	cassava4.1_017028m.g	AT4G22830.2	Manihot esculenta predicted protein
0,1,1	-	MK030287|gk028345	cassava4.1_030130m.g	AT4G19830.1	vinifera hypothetical protein LOC100262776 (LOC100262776), mRNA
1,1,1	MW047740|gw005729	MK017259|gk025072	cassava4.1_009627m.g	AT4G38710.2	translation initiation factor, putative; vinifera hypothetical protein LOC100262776 (LOC100262776), mRNA
1,1,1	MW041779|gw008829	MK001489|gk012724	cassava4.1_010580m.g	AT5G63160.1	Ocs element-binding factor, putative; protein binding protein, putative
1,1,1	MW044439|gw018628	MK014230|gk024405	cassava4.1_021421m.g	AT4G13830.2	chaperone protein DNAj, putative
1,1,1	MW042123|gw038348	MK049343|gk008001	cassava4.1_029557m.g	AT4G04980.1	Manihot esculenta predicted protein
1,1,1	MW040860|gw036262	MK043741|gk007027	cassava4.1_014811m.g	AT1G07090.1	Manihot esculenta predicted protein
0,1,1	-	MK014448|gk024443	cassava4.1_018926m.g	AT3G07930.3	conserved hypothetical protein
0,1,1	-	MK013137|gk024110	cassava4.1_020775m.g	AT4G14145.1	deformity associated satellite DNA II, Punjab, India, complete sequence
0,1,1	-	MK061102|gk010162	cassava4.1_029961m.g	AT4G14104.1	Manihot esculenta predicted protein
1,1,1	MW045997|gw041241	MK020231|gk045528	cassava4.1_031612m.g	AT1G55540.2	nuclear pore complex protein nup153, putative
0,1,1	-	MK002313|gk042490	cassava4.1_015076m.g	AT3G23600.1	cation-transporting atpase plant, putative; cation-transporting atpase plant, putative, mRNA; endo-1,3-1,4-beta-d-glucanase, putative
0,1,1	-	MK000400|gk011214	cassava4.1_030646m.g	AT3G05420.2	acyl-CoA binding protein, putative
0,1,1	-	MK001222|gk042114	cassava4.1_026091m.g	-	nutrient reservoir, putative
0,1,1	-	MK026886|gk027526	cassava4.1_029205m.g	-
0,1,1	-	MK002650|gk000745	cassava4.1_017133m.g	AT4G02450.1	contig VV78X056160.19, whole genome shotgun sequence
1,1,1	MW047313|gw043913	MK062838|gk010583	cassava4.1_015265m.g	AT3G01170.1	60S ribosomal protein L34, putative; conserved hypothetical protein
0,1,1	-	MK014545|gk045103	cassava4.1_020717m.g	AT1G18270.3
0,1,1	-	MK013487|gk045002	cassava4.1_004030m.g	AT5G55660.1	transporter, putative
0,1,1	-	MK044750|gk031827	cassava4.1_020370m.g	AT5G54640.1	histone H2A, partial
2,1,2	MW042684|gw006423,MW012200|gw014846	MK025504|gk027154	cassava4.1_016979m.g,cassava4.1_017001m.g	AT1G01360.1	conserved hypothetical protein
0,1,1	-	MK030204|gk028336	cassava4.1_028997m.g	AT4G02070.1	ATP binding protein, putative
0,1,1	-	MK053481|gk033882	cassava4.1_032052m.g	AT3G22790.1	protein binding protein, putative
0,1,1	-	MK052318|gk033622	cassava4.1_023140m.g	AT3G14205.1	Manihot esculenta predicted protein
0,1,1	-	MK028056|gk027785	cassava4.1_002071m.g	AT3G46850.1	Cucumisin precursor, putative; multicopper oxidase, putative
0,1,1	-	MK026832|gk027521	cassava4.1_025573m.g	AT1G61390.1	S-locus-specific glycoprotein S6 precursor, putative, mRNA
0,1,1	-	MK005039|gk016942	cassava4.1_023153m.g	AT1G51760.1	iaa-amino acid hydrolase 11; serine-threonine protein kinase, plant-type, putative, mRNA
0,1,1	-	MK003837|gk015861	cassava4.1_020633m.g	AT5G24165.1	PREDICTED: uncharacterized protein LOC100265804
0,1,1	-	MK034059|gk029361	cassava4.1_024236m.g	-
0,1,1	-	MK018747|gk025453	cassava4.1_015085m.g	AT4G11600.1	glutathione peroxidase, putative
0,1,1	-	MK048990|gk032900	cassava4.1_030583m.g	AT1G67710.1	type-b response regulator
0,1,1	-	MK028088|gk004692	cassava4.1_026825m.g	AT1G04110.1	JMS10C05.2; Xylem serine proteinase 1 precursor, putative
0,1,1	-	MK059335|gk038276	cassava4.1_030762m.g	AT3G13380.1	serine-threonine protein kinase, plant-type, putative
1,1,1	MW042903|gw039307	MK027728|gk004618	cassava4.1_000556m.g	AT1G14790.1	rna-dependent RNA polymerase
0,1,1	-	MK020458|gk045538	cassava4.1_026248m.g	AT4G27220.1	Disease resistance protein RPS2, putative
0,1,1	-	MK060313|gk039105	cassava4.1_034046m.g	AT1G79570.1	Speckle-type POZ protein, putative; cultivar TME3 chloroplast, complete genome
0,1,1	-	MK035310|gk005712	cassava4.1_020212m.g	-
0,1,1	-	MK019770|gk025754	cassava4.1_014388m.g	AT2G20340.1	aromatic amino acid decarboxylase, putative, mRNA
1,2,1	MW041695|gw037710	MK019337|gk003337,MK019339|gk003338	cassava4.1_019734m.g	AT4G39150.1	Chaperone protein dnaJ, putative
0,1,1	-	MK004489|gk043192	cassava4.1_020913m.g	AT1G12700.1	Manihot esculenta predicted protein
0,1,1	-	MK052624|gk033687	cassava4.1_033887m.g	AT4G16260.1	Lichenase precursor, putative
0,1,1	-	MK006545|gk019902	cassava4.1_026460m.g	AT1G05780.1	Manihot esculenta predicted protein; transcription factor, putative
0,1,1	-	MK039632|gk046933	cassava4.1_018273m.g	AT4G33950.1	PREDICTED: serine/threonine-protein kinase SRK2E-like isoform 1
0,1,1	-	MK047819|gk007743	cassava4.1_032958m.g	AT1G65480.1	FcFT mRNA for flowering locus T-like protein, complete cds
0,1,1	-	MK046658|gk032305	cassava4.1_025307m.g	AT1G70610.1	ABC transporter family protein
0,1,1	-	MK048605|gk032802	cassava4.1_023095m.g	AT2G35330.1	Manihot esculenta predicted protein
0,1,1	-	MK022275|gk045699	cassava4.1_026582m.g	AT5G49690.1	ATP binding protein, putative; UDP-glucosyltransferase, putative; lipid binding protein, putative, mRNA; protein phosphatase 2c, putative
0,1,1	-	MK039174|gk046891	cassava4.1_032545m.g	-	ATP binding protein, putative; UDP-glucosyltransferase, putative; conserved hypothetical protein; lipid binding protein, putative, mRNA; protein phosphatase 2c, putative
0,1,1	-	MK000024|gk041697	cassava4.1_025912m.g	AT2G30300.1	Manihot esculenta predicted protein
0,1,1	-	MK010752|gk023488	cassava4.1_032349m.g	AT2G41590.1	hypothetical protein MTR_5g043410
0,1,1	-	MK045739|gk047359	cassava4.1_027789m.g	AT2G24840.1	mads box protein, putative
0,1,1	-	MK022990|gk045763	cassava4.1_027345m.g	AT5G47000.1	Peroxidase 65 precursor, putative
0,1,1	-	MK052420|gk008437	cassava4.1_010357m.g	AT5G05600.1	Leucoanthocyanidin dioxygenase, putative
0,1,1	-	MK025567|gk027178	cassava4.1_032536m.g	AT1G61720.1	vinifera hypothetical protein LOC100243145 (LOC100243145), mRNA
0,1,1	-	MK021018|gk003588	cassava4.1_031897m.g	-	Manihot esculenta predicted protein
0,1,1	-	MK030569|gk005042	cassava4.1_030242m.g	-	Manihot esculenta predicted protein
0,1,1	-	MK001663|gk012912	cassava4.1_008896m.g	AT5G17850.1	Sodium/potassium/calcium exchanger 6 precursor, putative
[truncated: 26,304 more rows]
