# Supplementary material for: Cassava genome from a wild ancestor to cultivated varieties
Source: Nat Commun. 2014 Oct 10;5:5110. doi: 10.1038/ncomms6110 (PMC4214410; doi:10.1038/ncomms6110)
Supplement: Supplementary Data 2 — Structural variation and expression profiling of genes for light reaction pathway. [file ncomms6110-s3.xlsx]

## Sheet: light reaction 
Supplementary Data 2. Structural variation and expression profiling of genes for light rection pathway.
					RPKM								Relative expression							SNP frequency							SV frequency							CNV
gene_id	Gene	Arabidopsis homolog	Short description	Mapman functional category	Arg7 R	KU50 R	W14 R	Arg7 L	KU50 L	W14 L	Max RPKM		Arg7 R	KU50 R	W14 R	Arg7 L	KU50 L	W14 L		W14_Promoter	W14_Gene	W14_CDS	KU50_Promoter	KU50_Gene	KU50_CDS		W14_Promoter	W14_Gene	W14_CDS	KU50_Promoter	KU50_Gene	KU50_CDS
cassava4.1_020972m	PAC:17978205	AT4G32260.1	ATPase, F0 complex, subunit B/B\', bacterial/chloroplast	'PS.lightreaction.ATP synthase.subunit B_ (ATPX)'	67.0087	20.176	24.9314	1327.12	857.489	181.96	1327.12		5.04918	1.52028	1.87861	100	64.6128	13.7109		0.020604	0.0190454	0.0157368	0.00566216	0.00367141	0.00214592		0.00330293	0.0043598	0.00286123	0.00204467	0.0043598	0.00286123		1,1,2	cassava4.1_020972m|PACid:17978205	MW043815|gw040184	MK003248|gk015084,MK029797|gk046228
cassava4.1_025967m	PAC:17979216	AT2G31040.1	ATP synthase protein I -related	'PS.lightreaction.ATP synthase'	3.27315	2.12236	3.6811	143.575	56.4404	43.9131	143.575		2.27975	1.47822	2.56389	100	39.3107	30.5855		0.0233756	0.0226624	0.0291165	0.0130703	0.0164512	0.0120482		0.00289054	0.00302166	0.00100402	0.00213648	0.00302166	0.00100402		2,2,3	cassava4.1_010979m|PACid:17993092,cassava4.1_025967m|PACid:17979216	MW041401|gw003861,MW045797|gw031762	MK053215|gk008547,MK055864|gk048327,MK061256|gk039811
cassava4.1_015235m	PAC:17975737	AT4G09650.1	ATP synthase delta-subunit gene	'PS.lightreaction.ATP synthase.delta chain'	25.6409	6.42862	16.5968	1097.98	430.609	166.138	1097.98		2.33528	0.585495	1.51158	100	39.2183	15.1312		0.0208934	0.0103093	0.0154639	0.00252161	0	0		0.00180115	0.00128866	0.00128866	0.000720461	0.00128866	0.00128866		1,1,2	cassava4.1_015235m|PACid:17975737	MW042599|gw010039	MK001712|gk012958,MK006116|gk019262
cassava4.1_014115m	PAC:17985695	AT4G32260.1	ATPase, F0 complex, subunit B/B\', bacterial/chloroplast	'PS.lightreaction.ATP synthase.subunit B_ (ATPX)'	8.05378	12.4239	3.55732	183.38	14.2182	2.78416	183.38		4.39185	6.77495	1.93986	100	7.75341	1.51825		0.00658351	0.013544	0.013544	0.00762301	0.00564334	0.00564334		0.0017325	0.003386	0.003386	0.0010395	0.003386	0.003386
cassava4.1_014868m	PAC:17988171	AT4G09650.1	ATP synthase delta-subunit gene	'PS.lightreaction.ATP synthase.delta chain'	9.96443	16.355	14.6061	374.299	241.376	165.053	374.299		2.66216	4.3695	3.90225	100	64.4875	44.0966		0.0147404	0.0152284	0.0213198	0.00234506	0	0.00101523		0.00167504	0	0	0.00134003	0	0		1,1,1	cassava4.1_014868m|PACid:17988171	MW046589|gw042371	MK045464|gk031993
cassava4.1_009836m	PAC:17991543	AT4G04640.1	ATPase, F1 complex, gamma subunit protein	'PS.lightreaction.ATP synthase.gamma chain'	13.9673	1.93003	8.72938	573.292	750.367	197.09	750.367		1.8614	0.257211	1.16335	76.4015	100	26.2658		0.0127813	0.0175109	0.0181363	0.0127813	0.0168856	0.0181363		0.00222284	0.00312695	0.00375235	0.00138927	0.00312695	0.00375235		1,1,1	cassava4.1_009836m|PACid:17991543	MW046984|gw043093	MK005629|gk018213
cassava4.1_013335m	PAC:17983341	AT3G15840.1	post-illumination chlorophyll fluorescence increase	'PS.lightreaction.cyclic electron flow-chlororespiration'	48.741	0.436025	4.5674	1672.74	188.179	127.491	1672.74		2.91384	0.0260665	0.273049	100	11.2497	7.62169		0.0172025	0.0187305	0.0141643	0.00880606	0.0107527	0.0092068		0.00327667	0.00346861	0	0.00163834	0.00346861	0		1,2,1	cassava4.1_013335m|PACid:17983341	MW041196|gw001324,MW046581|gw042347	MK037313|gk030105
cassava4.1_019355m	PAC:17962208	AT2G05620.1	proton gradient regulation 5	'PS.lightreaction.cyclic electron flow-chlororespiration'	117.846	0.373712	13.3891	3989.96	273.042	146.261	3989.96		2.95356	0.00936631	0.33557	100	6.84323	3.66573		0.0193811	0.0208507	0.0176871	0.00531416	0.00500417	0.00408163		0.00250078	0.00166806	0.00136054	0.00125039	0.00166806	0.00136054		2,2,5	cassava4.1_019321m|PACid:17993403,cassava4.1_019355m|PACid:17962208	MW016875|gw021754,MW041173|gw001243	MK006778|gk020253,MK007366|gk021353,MK007732|gk044392,MK030004|gk028286,MK053580|gk008618
cassava4.1_019321m	PAC:17993403	AT2G05620.1	proton gradient regulation 5	'PS.lightreaction.cyclic electron flow-chlororespiration'	185.809	1.1984	20.5245	4549.19	992.794	416.318	4549.19		4.08444	0.0263432	0.451168	100	21.8235	9.15148		0.0199257	0.0114464	0.0118243	0.00675447	0.00104058	0.00168919		0.00371496	0.00416233	0	0.00168862	0.00416233	0		2,2,5	cassava4.1_019321m|PACid:17993403,cassava4.1_019355m|PACid:17962208	MW016875|gw021754,MW041173|gw001243	MK006778|gk020253,MK007366|gk021353,MK007732|gk044392,MK030004|gk028286,MK053580|gk008618
cassava4.1_011842m	PAC:17966712	AT4G22890.1	PGR5-LIKE A	'PS.lightreaction.cyclic electron flow-chlororespiration'	11.279	0.437386	3.43995	462.429	669.171	90.5443	669.171		1.68552	0.0653624	0.514061	69.1048	100	13.5308		0.0164711	0.0161008	0.0133829	0.00226477	0.00210011	0.00148699		0.00288244	0.00315016	0.00297398	0.00144122	0.00315016	0.00297398		1,0,1	cassava4.1_011842m|PACid:17966712	-	MK012300|gk044929
cassava4.1_023664m	PAC:17980114	ATCG01100.1	NADH dehydrogenase family protein	'PS.lightreaction.cyclic electron flow-chlororespiration'	83.2066	13.1925	214.992	25.6845	23.7876	259.407	259.407		32.0757	5.08564	82.8783	9.90124	9.16999	100		0.00986105	0	0	0.0076199	0	0		0.00224115	0	0	0.00134469	0	0
cassava4.1_015488m	PAC:17974599	AT4G03280.1	photosynthetic electron transfer C	'PS.lightreaction.cytochrome b6/f'	42.3165	10.1024	9.73794	1040.18	315.652	158.127	1040.18		4.06819	0.971217	0.936178	100	30.3459	15.2019		0.0140562	0.0197421	0.0152526	0.0122713	0.00483481	0.00285987		0.00245426	0.00362611	0.00285987	0.0015618	0.00362611	0.00285987		2,1,1	cassava4.1_015488m|PACid:17974599,cassava4.1_015502m|PACid:17974600	MW047403|gw044148	MK001564|gk012845
cassava4.1_019278m	PAC:17977710	AT2G26500.1	cytochrome b6f complex subunit (petM), putative	'PS.lightreaction.cytochrome b6/f'	18.7762	2.82394	6.56898	385.612	519.744	159.275	519.744		3.61259	0.543333	1.26389	74.1927	100	30.6449		0.0250374	0.0177515	0.0411184	0.0115845	0.00887574	0.0164474		0.00261584	0.00443787	0.00493421	0.00186846	0.00443787	0.00493421		2,1,1	cassava4.1_019273m|PACid:17977711,cassava4.1_019278m|PACid:17977710	MW042047|gw004215	MK029027|gk004835
cassava4.1_020607m	PAC:17975267	ATCG00730.1	photosynthetic electron transfer D	'PS.lightreaction.cytochrome b6/f.subunit 4 (PETD)'	31.2138	0.870316	144.592	37.1446	10.1061	368.163	368.163		8.47826	0.236394	39.2739	10.0892	2.74501	100		0.0198956	0.0131332	0.112554	0.0104371	0.0196998	0.017316		0.00130463	0.00281426	0.004329	0.000652316	0.00281426	0.004329
cassava4.1_015547m	PAC:17966986	AT5G58260.1	oxidoreductases, acting on NADH or NADPH, quinone or similar compound as acceptor	'PS.lightreaction.NADH DH'	6.10567	0.173509	3.83799	505.463	75.5053	71.2386	505.463		1.20794	0.0343267	0.759302	100	14.9378	14.0937		0.00861301	0.0153621	0.0135528	0.004455	0.00365764	0.00387222		0.001188	0.000731529	0.000968054	0.001485	0.000731529	0.000968054		1,0,0	cassava4.1_015547m|PACid:17966986	-	-
cassava4.1_015240m	PAC:17991367	AT4G37925.1	subunit NDH-M of NAD(P)H:plastoquinone dehydrogenase complex	'PS.lightreaction.NADH DH'	27.7597	0.212666	4.69475	1134.21	249.492	123.797	1134.21		2.44749	0.0187501	0.413922	100	21.997	10.9148		0.010459	0.0159501	0.0133929	0.00668216	0.00901526	0.00803571		0.00116212	0.00138696	0	0.00145264	0.00138696	0		1,0,0	cassava4.1_015240m|PACid:17991367	-	-
cassava4.1_017061m	PAC:17969704	AT1G70760.1	inorganic carbon transport protein-related	'PS.lightreaction.NADH DH'	4.41165	0.315158	4.40742	160.986	167.836	123.122	167.836		2.62855	0.187777	2.62603	95.9186	100	73.3585		0.0181873	0.0238645	0.026455	0.00697181	0.00692841	0.0116402		0.00242498	0.00230947	0.0021164	0.00151561	0.00230947	0.0021164		1,1,1	cassava4.1_017061m|PACid:17969704	MW044595|gw000258	MK007347|gk021308
cassava4.1_017073m	PAC:17988190	AT1G34000.1	one-helix protein 2	'PS.lightreaction.photosystem I.LHC-I'	10.2183	19.848	13.8343	290.881	183.868	34.5047	290.881		3.51288	6.82341	4.756	100	63.2107	11.8621		0.0125483	0.0191231	0.014827	0.00627413	0.0051306	0		0.00241313	0.00326493	0.00164745	0.00168919	0.00326493	0.00164745		2,3,2	cassava4.1_017046m|PACid:17960041,cassava4.1_017073m|PACid:17988190	MW004801|gw033092,MW019914|gw025142,MW040846|gw021359	MK044833|gk047310,MK057502|gk009340
cassava4.1_014906m	PAC:17983484	AT3G54890.1	photosystem I light harvesting complex gene 1	'PS.lightreaction.photosystem I.LHC-I'	39.2256	2.11355	10.3308	1587.03	772.811	41.4082	1587.03		2.47164	0.133176	0.650952	100	48.6954	2.60916		0.0208696	0.0131034	0.0134228	0.00463768	0.00275862	0.00191755		0.00173913	0.00137931	0.000958773	0.00173913	0.00137931	0.000958773		3,4,3	cassava4.1_014906m|PACid:17983484,cassava4.1_014926m|PACid:17973765,cassava4.1_017025m|PACid:17983485	MW007974|gw009941,MW011172|gw013823,MW021077|gw026361,MW046250|gw041495	MK037591|gk030157,MK059719|gk038615,MK063012|gk041310
cassava4.1_017046m	PAC:17960041	AT1G34000.1	one-helix protein 2	'PS.lightreaction.photosystem I.LHC-I'	12.3007	2.2717	4.06286	552.515	173.08	49.2055	552.515		2.22631	0.411156	0.735339	100	31.3258	8.90573		0.016044	0.0131189	0.0240385	0.0066468	0.00592467	0.0120192		0.0025212	0.00253915	0.00240385	0.0016044	0.00253915	0.00240385		1,1,1	cassava4.1_017046m|PACid:17960041	MW040846|gw021359	MK044833|gk047310
cassava4.1_012195m	PAC:17968993	AT3G47470.1	light-harvesting chlorophyll-protein complex I subunit A4	'PS.lightreaction.photosystem I.LHC-I'	33.3677	1.62095	10.1658	1304.8	530.692	171.905	1304.8		2.5573	0.12423	0.779108	100	40.6723	13.1748		0.0167471	0.0151018	0.0188989	0	0	0		0.00227079	0.000656599	0.000821693	0.000567698	0.000656599	0.000821693		2,1,2	cassava4.1_012195m|PACid:17968993,cassava4.1_014559m|PACid:17974105	MW046643|gw042484	MK001509|gk012774,MK015846|gk024770
cassava4.1_014559m	PAC:17974105	AT3G47470.1	light-harvesting chlorophyll-protein complex I subunit A4	'PS.lightreaction.photosystem I.LHC-I'	37.6084	1.70329	14.1644	1853.98	1553.67	214.745	1853.98		2.02852	0.0918721	0.764	100	83.8019	11.5829		0.0188014	0.0121083	0.0214876	0.00411281	0.00498575	0.00661157		0.00146886	0.000712251	0.000826446	0.00117509	0.000712251	0.000826446		2,1,2	cassava4.1_012195m|PACid:17968993,cassava4.1_014559m|PACid:17974105	MW046643|gw042484	MK001509|gk012774,MK015846|gk024770
cassava4.1_013957m	PAC:17977913	AT3G61470.1	photosystem I light harvesting complex gene 2	'PS.lightreaction.photosystem I.LHC-I'	229.007	3.41134	48.0626	8303.62	2935.79	306.453	8303.62		2.75792	0.0410826	0.578815	100	35.3555	3.6906		0.014342	0.0173522	0.0128558	0.000281215	0	0		0.00140607	0.00192802	0.00183655	0.00112486	0.00192802	0.00183655		2,1,1	cassava4.1_013957m|PACid:17977913,cassava4.1_016878m|PACid:17977914	MW047809|gw004300	MK062813|gk050756
cassava4.1_013684m	PAC:17991633	AT1G61520.1	photosystem I light harvesting complex gene 3	'PS.lightreaction.photosystem I.LHC-I'	76.8774	6.14234	37.3479	2687.19	3890.52	340.654	3890.52		1.97602	0.15788	0.959972	69.0702	100	8.756		0.0104074	0.0132062	0.0126156	0.00654178	0.00220103	0.00252313		0.000892061	0.00146735	0.00168209	0.000892061	0.00146735	0.00168209		1,2,1	cassava4.1_013684m|PACid:17991633	MW047010|gw043173,MW047531|gw044452	MK004091|gk016156
cassava4.1_014926m	PAC:17973765	AT3G54890.1	photosystem I light harvesting complex gene 1	'PS.lightreaction.photosystem I.LHC-I'	56.7394	2.21432	11.6334	1595.16	2358.68	110.603	2358.68		2.40556	0.0938796	0.493217	67.6294	100	4.68919		0.0233236	0.0132867	0.00382775	0	0	0		0.00379009	0.0027972	0.000956938	0.00145773	0.0027972	0.000956938		3,4,3	cassava4.1_014906m|PACid:17983484,cassava4.1_014926m|PACid:17973765,cassava4.1_017025m|PACid:17983485	MW007974|gw009941,MW011172|gw013823,MW021077|gw026361,MW046250|gw041495	MK037591|gk030157,MK059719|gk038615,MK063012|gk041310
cassava4.1_013916m	PAC:17961619	AT3G61470.1	photosystem I light harvesting complex gene 2	'PS.lightreaction.photosystem I.LHC-I'	27.9803	1.56824	19.5977	1052.92	1593.71	98.8495	1593.71		1.75567	0.0984018	1.22969	66.0672	100	6.20248		0.00900394	0.011583	0.0106195	0.00337648	0.00514801	0.00530973		0.00253236	0.002574	0.00176991	0.00168824	0.002574	0.00176991		1,1,2	cassava4.1_013916m|PACid:17961619	MW044545|gw020031	MK002042|gk013371,MK059282|gk038244
cassava4.1_019060m	PAC:17976523	AT1G30380.1	photosystem I subunit K	'PS.lightreaction.photosystem I.PSI polypeptide subunits'	25.4073	0.818393	7.03749	875.58	600.493	61.1253	875.58		2.90177	0.0934687	0.803752	100	68.5823	6.98112		0.0135629	0.00817884	0.0265211	0.0161711	0.0152672	0.0171607		0.00208659	0.00218103	0	0.00156495	0.00218103	0		3,1,2	cassava4.1_019060m|PACid:17976523,cassava4.1_019108m|PACid:17991141,cassava4.1_020046m|PACid:17991142	MW047909|gw008710	MK001837|gk013137,MK050040|gk047671
cassava4.1_016312m	PAC:17982044	AT1G03130.1	photosystem I subunit D-2	'PS.lightreaction.photosystem I.PSI polypeptide subunits'	36.0746	12.8603	12.311	2578.76	1085.84	114.929	2578.76		1.39891	0.498701	0.4774	100	42.1071	4.45675		0.0131712	0.0104058	0.0280957	0.00236407	0.0062435	0.00728408		0.00202634	0.00104058	0.00312175	0.00101317	0.00104058	0.00312175		2,2,2	cassava4.1_016312m|PACid:17982044,cassava4.1_016411m|PACid:17961900	MW041611|gw018164,MW044909|gw027841	MK030933|gk028539,MK057299|gk009297
cassava4.1_018334m	PAC:17980808	AT1G55670.1	photosystem I subunit G	'PS.lightreaction.photosystem I.PSI polypeptide subunits'	26.5143	10.5654	19.042	3581.92	2481.59	139.439	3581.92		0.740226	0.294965	0.531614	100	69.281	3.89286		0.00834598	0.0110063	0.0110063	0.000379363	0.00157233	0.00157233		0.000758725	0	0	0.000379363	0	0		1,0,1	cassava4.1_018334m|PACid:17980808	-	MK002536|gk014229
cassava4.1_018335m	PAC:17983842	AT1G08380.1	photosystem I subunit O	'PS.lightreaction.photosystem I.PSI polypeptide subunits'	116.791	1.4086	16.6708	3047.39	2003.56	185.17	3047.39		3.83249	0.0462232	0.547052	100	65.7468	6.07635		0.0163599	0.0139186	0.012894	0.00715746	0.00963597	0.00573066		0.00170416	0.00214133	0.00286533	0.000340832	0.00214133	0.00286533		1,1,0	cassava4.1_018335m|PACid:17983842	MW046969|gw043034	-
cassava4.1_018492m	PAC:17971684	AT2G20260.1	photosystem I subunit E-2	'PS.lightreaction.photosystem I.PSI polypeptide subunits'	38.0637	1.17948	17.3112	2680.77	1063.26	236.985	2680.77		1.41988	0.0439978	0.645755	100	39.6625	8.84018		0.0210824	0.0195246	0.0139949	0.00881057	0.00169779	0.00127226		0.00283197	0.00169779	0.00254453	0.00251731	0.00169779	0.00254453		2,1,2	cassava4.1_018492m|PACid:17971684,cassava4.1_018544m|PACid:17984333	MW042105|gw038320	MK001172|gk012244,MK039091|gk046887
cassava4.1_018584m	PAC:17983716	AT3G16140.1	photosystem I subunit H-1	'PS.lightreaction.photosystem I.PSI polypeptide subunits'	52.0153	10.1019	15.2187	3595.57	1503.89	239.891	3595.57		1.44665	0.280954	0.423263	100	41.8262	6.67185		0.0209192	0.0138528	0.0348259	0.00348653	0.004329	0.00621891		0.00253566	0.0034632	0.00497512	0.00158479	0.0034632	0.00497512		3,1,3	cassava4.1_018584m|PACid:17983716,cassava4.1_018592m|PACid:17984107,cassava4.1_018595m|PACid:17984106	MW042481|gw019080	MK002933|gk014725,MK056021|gk035155,MK061324|gk039860
cassava4.1_016411m	PAC:17961900	AT1G03130.1	photosystem I subunit D-2	'PS.lightreaction.photosystem I.PSI polypeptide subunits'	39.4953	1.36733	16.0591	2297.37	1711.27	254.572	2297.37		1.71915	0.0595172	0.699021	100	74.4882	11.081		0.0163352	0.0122549	0.0220588	0.0102983	0.00857843	0.0147059		0.00319602	0.00245098	0.00367647	0.00213068	0.00245098	0.00367647		2,2,2	cassava4.1_016312m|PACid:17982044,cassava4.1_016411m|PACid:17961900	MW041611|gw018164,MW044909|gw027841	MK030933|gk028539,MK057299|gk009297
cassava4.1_018544m	PAC:17984333	AT2G20260.1	photosystem I subunit E-2	'PS.lightreaction.photosystem I.PSI polypeptide subunits'	31.3979	34.6093	46.6617	2318.96	1197.47	282.657	2318.96		1.35396	1.49245	2.01218	100	51.6382	12.189		0.0101892	0.015331	0.0134409	0.00436681	0.00209059	0.00134409		0.00174672	0.00278746	0.00134409	0.0014556	0.00278746	0.00134409		2,1,2	cassava4.1_018492m|PACid:17971684,cassava4.1_018544m|PACid:17984333	MW042105|gw038320	MK001172|gk012244,MK039091|gk046887
cassava4.1_019108m	PAC:17991141	AT1G30380.1	photosystem I subunit K	'PS.lightreaction.photosystem I.PSI polypeptide subunits'	57.1676	10.4128	55.2948	1509.21	1391.82	318.141	1509.21		3.78792	0.68995	3.66382	100	92.2218	21.08		0.0216718	0.0187431	0.0223776	0.00859993	0.00551268	0.00979021		0.00309598	0.00110254	0.0027972	0.00309598	0.00110254	0.0027972		1,1,1	cassava4.1_019108m|PACid:17991141	MW047909|gw008710	MK050040|gk047671
cassava4.1_017374m	PAC:17975566	AT2G46820.1	photosystem I P subunit	'PS.lightreaction.photosystem I.PSI polypeptide subunits'	229.669	2.02428	24.9111	7146.27	2006.99	355.477	7146.27		3.21383	0.0283264	0.348589	100	28.0844	4.9743		0.0137387	0.0154821	0.0121816	0.0111079	0.00281492	0.00110742		0.00175387	0.00422238	0.00332226	0.00146156	0.00422238	0.00332226		1,1,1	cassava4.1_017374m|PACid:17975566	MW047430|gw044218	MK061291|gk010204
cassava4.1_030348m	PAC:17982170	AT4G12800.1	photosystem I subunit l	'PS.lightreaction.photosystem I.PSI polypeptide subunits'	600.984	9.88945	118.172	29476.4	4947.23	896.609	29476.4		2.03886	0.0335504	0.400904	100	16.7837	3.04179		0.00200642	0.00813008	0.00813008	0	0	0		0.000401284	0	0	0	0	0		1,1,1	cassava4.1_030348m|PACid:17982170	MW027177|gw035809	MK007960|gk022449
cassava4.1_017616m	PAC:17973681	AT5G64040.1	photosystem I reaction center subunit PSI-N, chloroplast, putative / PSI-N, putative (PSAN)	'PS.lightreaction.photosystem I.PSI polypeptide subunits'	59.1612	1.8012	21.0393	1098.03	1385.35	283.793	1385.35		4.27049	0.130018	1.5187	79.2601	100	20.4853		0.0151934	0.0167411	0.0251748	0.00138122	0.00223214	0.0027972		0.00172652	0.00111607	0	0.000690608	0.00111607	0		1,1,1	cassava4.1_017616m|PACid:17973681	MW019879|gw025110	MK022433|gk045711
cassava4.1_018595m	PAC:17984106	AT1G52230.1	photosystem I subunit H2	'PS.lightreaction.photosystem I.PSI polypeptide subunits'	27.3199	1.82772	31.189	910.429	1710.39	250.013	1710.39		1.59729	0.10686	1.8235	53.2293	100	14.6173		0.0215385	0.0183784	0.0363636	0.0126496	0.00756757	0.031405		0.00205128	0.00324324	0.00165289	0.000683761	0.00324324	0.00165289		3,1,3	cassava4.1_018584m|PACid:17983716,cassava4.1_018592m|PACid:17984107,cassava4.1_018595m|PACid:17984106	MW042481|gw019080	MK002933|gk014725,MK056021|gk035155,MK061324|gk039860
cassava4.1_015490m	PAC:17973362	AT1G31330.1	photosystem I subunit F	'PS.lightreaction.photosystem I.PSI polypeptide subunits'	16.5866	2.74131	38.3265	739.561	2385.57	208.899	2385.57		0.695289	0.114912	1.6066	31.0014	100	8.75678		0.00860695	0.0219877	0.0192893	0.00669429	0.0123131	0.0101523		0.0012751	0.00263852	0.00304569	0.000318776	0.00263852	0.00304569		2,1,1	cassava4.1_015483m|PACid:17973363,cassava4.1_015490m|PACid:17973362	MW046494|gw042113	MK001392|gk012589
cassava4.1_027296m	PAC:17972344	ATCG00350.1	Photosystem I, PsaA/PsaB protein	'PS.lightreaction.photosystem I.PSI polypeptide subunits'	8.71306	0.770083	47.6368	45.4447	1.85017	205.166	205.166		4.24683	0.375346	23.2187	22.1502	0.901792	100		0.00777874	0.00203943	0.0035461	0.00605013	0.00203943	0.0035461		0.000576203	0	0	0.000864304	0	0		1,2,2	cassava4.1_027296m|PACid:17972344	MW044095|gw026067,MW046494|gw042112	MK004524|gk043205,MK055588|gk008927
cassava4.1_029388m	PAC:17972333	ATCG00340.1	Photosystem I, PsaA/PsaB protein	'PS.lightreaction.photosystem I.PSI polypeptide subunits'	7.79637	1.10633	46.8726	31.2718	1.82067	185.362	185.362		4.20602	0.596848	25.2871	16.8707	0.982224	100		0.00135962	0.00424628	0.00424628	0.00101971	0.00318471	0.00318471		0	0	0	0	0	0		1,1,1	cassava4.1_029388m|PACid:17972333	MW044095|gw026068	MK055588|gk008928
cassava4.1_022954m	PAC:17965852	ATCG00350.1	Photosystem I, PsaA/PsaB protein	'PS.lightreaction.photosystem I.PSI polypeptide subunits'	22.4364	0.841962	150.149	20.3444	2.84282	338.571	338.571		6.62679	0.248681	44.3479	6.0089	0.839653	100		0.024622	0.0253968	0.0253968	0.00863931	0.0031746	0.0031746		0.00561555	0.0031746	0.0031746	0.00259179	0.0031746	0.0031746
cassava4.1_014117m	PAC:17979760	AT5G54270.1	light-harvesting chlorophyll B-binding protein 3	'PS.lightreaction.photosystem II.LHC-II'	33.5421	3.05529	26.4377	2115.17	2049.05	234.388	2115.17		1.58579	0.144447	1.24991	100	96.874	11.0813		0.0109014	0.0130608	0.0152091	0.00505185	0.00795003	0.00304183		0.00159532	0.0028393	0.000760456	0.00159532	0.0028393	0.000760456		1,1,1	cassava4.1_014117m|PACid:17979760	MW044695|gw021752	MK031628|gk028801
cassava4.1_012460m	PAC:17964086	AT2G34430.1	light-harvesting chlorophyll-protein complex II subunit B1	'PS.lightreaction.photosystem II.LHC-II'	121.1	3.96858	51.2692	3726.01	3504.62	814.117	3726.01		3.25013	0.10651	1.37598	100	94.0583	21.8496		0.0155519	0.0168722	0.0248514	0.00603956	0.0043262	0.00540249		0.00196286	0.00173048	0.00162075	0.00166088	0.00173048	0.00162075		2,2,3	cassava4.1_012460m|PACid:17964086,cassava4.1_012483m|PACid:17964087	MW047780|gw003161,MW047780|gw003164	MK013884|gk002495,MK059940|gk038805,MK063112|gk041397
cassava4.1_014040m	PAC:17964052	AT2G34430.1	light-harvesting chlorophyll-protein complex II subunit B1	'PS.lightreaction.photosystem II.LHC-II'	76.5162	4.36737	30.1731	2123.56	1524.31	630.486	2123.56		3.6032	0.205663	1.42087	100	71.7809	29.69		0.0113599	0.013876	0.013876	0.00194742	0	0		0.00032457	0	0	0.00064914	0	0
cassava4.1_013714m	PAC:17989165	AT2G40100.1	light harvesting complex photosystem II	'PS.lightreaction.photosystem II.LHC-II'	39.1976	1.68794	9.00569	2164.49	488.195	97.1896	2164.49		1.81094	0.0779833	0.416065	100	22.5547	4.49018		0.00939227	0.0197531	0.0211907	0.00331492	0.00617284	0.00201816		0.0019337	0.00246914	0.00100908	0.00165746	0.00246914	0.00100908		1,0,1	cassava4.1_013714m|PACid:17989165	-	MK046562|gk007545
cassava4.1_010951m	PAC:17965185	AT1G76570.1	Chlorophyll A-B binding family protein	'PS.lightreaction.photosystem II.LHC-II'	12.8746	12.521	3.81906	182.077	207.543	60.7755	207.543		6.20334	6.03297	1.84013	87.7298	100	29.2833		0.0131808	0.0174106	0.014419	0.00814111	0.00759734	0.00339271		0.0021322	0.00253245	0.000848176	0.00096918	0.00253245	0.000848176		2,2,1	cassava4.1_010951m|PACid:17965185,cassava4.1_011453m|PACid:17965186	MW012036|gw034058,MW042350|gw017520	MK010431|gk023406
cassava4.1_014055m	PAC:17967728	AT2G05100.1	photosystem II light harvesting complex gene 2.1	'PS.lightreaction.photosystem II.LHC-II'	58.4239	2.30808	65.1353	1511.86	1943.31	435.191	1943.31		3.00641	0.118771	3.35177	77.7982	100	22.3943		0.0156114	0.0123372	0.0141196	0.00722752	0.000685401	0.00166113		0.00289101	0.00479781	0.00332226	0.0014455	0.00479781	0.00332226
cassava4.1_013632m	PAC:17967970	AT1G15820.1	light harvesting complex photosystem II subunit 6	'PS.lightreaction.photosystem II.LHC-II'	26.9274	1.73088	41.753	642.837	1380.36	506.647	1380.36		1.95075	0.125393	3.02479	46.5702	100	36.704		0.0118417	0.019024	0.019024	0.00934871	0.00330852	0.00330852		0.00218136	0.00248139	0.00248139	0.00186974	0.00248139	0.00248139		4,1,1	cassava4.1_013632m|PACid:17967970,cassava4.1_014391m|PACid:17967971,cassava4.1_016158m|PACid:17967972,cassava4.1_016185m|PACid:17967973	MW042569|gw006897	MK014243|gk045077
cassava4.1_013294m	PAC:17980352	AT3G08940.2	light harvesting complex photosystem II	'PS.lightreaction.photosystem II.LHC-II'	17.5758	1.72721	21.0089	853.088	2068.96	253.675	2068.96		0.849499	0.083482	1.01543	41.2327	100	12.261		0.0104487	0.0167464	0.0137339	0.00276583	0.000797448	0.000858369		0.000921942	0.000797448	0.000858369	0.00122926	0.000797448	0.000858369		1,1,1	cassava4.1_013294m|PACid:17980352	MW043315|gw019881	MK002477|gk014179
cassava4.1_017598m	PAC:17971738	AT1G03600.1	photosystem II family protein	'PS.lightreaction.photosystem II.PSII polypeptide subunits'	2.51011	0.392716	1.79851	296.131	245.388	24.1882	296.131		0.847635	0.132616	0.607336	100	82.8647	8.16807		0.0320678	0.0224404	0.0224404	0.00995208	0.00420757	0.00420757		0.00258017	0.00280505	0.00280505	0.00184298	0.00280505	0.00280505		1,1,1	cassava4.1_017598m|PACid:17971738	MW046342|gw041753	MK019775|gk025756
cassava4.1_016854m	PAC:17962291	AT1G67740.1	photosystem II BY	'PS.lightreaction.photosystem II.PSII polypeptide subunits'	31.5498	1.14473	25.6231	1290.88	1064.12	138.926	1290.88		2.44405	0.0886783	1.98493	100	82.4337	10.7621		0.0186423	0.0130486	0.0225386	0.00809005	0	0.00118624		0.00140696	0.00118624	0.00118624	0.00140696	0.00118624	0.00118624		1,0,1	cassava4.1_016854m|PACid:17962291	-	MK002523|gk014219
cassava4.1_016692m	PAC:17985275	AT5G51545.1	low psii accumulation2	'PS.lightreaction.photosystem II.PSII polypeptide subunits'	8.11615	14.3614	6.54788	104.572	82.6272	21.3597	104.572		7.7613	13.7335	6.2616	100	79.0147	20.4258		0.0189843	0.0216802	0.0274463	0	0	0		0.00142383	0.000903342	0.00238663	0.000711913	0.000903342	0.00238663		1,1,1	cassava4.1_016692m|PACid:17985275	MW008104|gw010209	MK003168|gk014988
cassava4.1_017410m	PAC:17971665	AT4G28660.1	photosystem II reaction center PSB28 protein	'PS.lightreaction.photosystem II.PSII polypeptide subunits'	13.1293	19.7047	5.86302	215.317	158.953	55.3574	215.317		6.09766	9.15148	2.72297	100	73.8228	25.7097		0.00846468	0.0140252	0.0131894	0.00350263	0.00420757	0.00479616		0.00175131	0.00210379	0.00239808	0.00175131	0.00210379	0.00239808		2,1,4	cassava4.1_017367m|PACid:17968333,cassava4.1_017410m|PACid:17971665	MW041376|gw001992	MK014962|gk002666,MK058060|gk037035,MK058061|gk037037,MK062235|gk040637
cassava4.1_018914m	PAC:17986220	AT2G30570.1	photosystem II reaction center W	'PS.lightreaction.photosystem II.PSII polypeptide subunits'	16.7445	0.264592	13.9187	682.143	438.869	81.9076	682.143		2.45469	0.0387883	2.04044	100	64.3368	12.0074		0.017569	0.017744	0.0229555	0.010398	0.00633714	0.00860832		0.00286841	0.00253485	0.00286944	0.00143421	0.00253485	0.00286944		1,1,1	cassava4.1_018914m|PACid:17986220	MW022211|gw027555	MK003289|gk000958
cassava4.1_014216m	PAC:17993099	AT1G06680.1	photosystem II subunit P-1	'PS.lightreaction.photosystem II.PSII polypeptide subunits'	83.247	13.7787	49.2507	4215.69	2434.51	249.824	4215.69		1.97469	0.326843	1.16827	100	57.7488	5.92605		0.012722	0.0118443	0.0110294	0.00397562	0.00282008	0.00367647		0.00503578	0.00225606	0.00367647	0.00265041	0.00225606	0.00367647		1,0,1	cassava4.1_014216m|PACid:17993099	-	MK004314|gk016457
cassava4.1_018830m	PAC:17985096	AT1G79040.1	photosystem II subunit R	'PS.lightreaction.photosystem II.PSII polypeptide subunits'	91.8442	9.2668	154.139	2061.03	1165.07	22.1972	2061.03		4.45623	0.44962	7.47874	100	56.5285	1.077		0.0152174	0.0107692	0.038961	0.0143478	0.0107692	0.00974026		0.00369565	0.00307692	0.00649351	0.00195652	0.00307692	0.00649351		3,2,1	cassava4.1_018756m|PACid:17973443,cassava4.1_018830m|PACid:17985096,cassava4.1_019122m|PACid:17985097	MW042746|gw039134,MW047969|gw020179	MK022150|gk026368
cassava4.1_013872m	PAC:17984511	AT1G77090.1	Mog1/PsbP/DUF1795-like photosystem II reaction center PsbP family protein	'PS.lightreaction.photosystem II.PSII polypeptide subunits'	7.58033	0.293239	1.92222	217.605	105.125	38.5311	217.605		3.48353	0.134757	0.883353	100	48.31	17.7069		0.0177946	0.016969	0.0164093	0.0110542	0.00819193	0.00579151		0.000808843	0.000585138	0.000965251	0.00107846	0.000585138	0.000965251		1,1,1	cassava4.1_013872m|PACid:17984511	MW045955|gw032145	MK006964|gk020577
cassava4.1_017367m	PAC:17968333	AT4G28660.1	photosystem II reaction center PSB28 protein	'PS.lightreaction.photosystem II.PSII polypeptide subunits'	6.9476	5.07533	9.82433	173.563	75.6772	32.275	173.563		4.00293	2.9242	5.66038	100	43.6022	18.5956		0.00892857	0.0202465	0.0181818	0.0028699	0.00616197	0.00574163		0.00127551	0.00264085	0.00287081	0.00127551	0.00264085	0.00287081		2,1,4	cassava4.1_017367m|PACid:17968333,cassava4.1_017410m|PACid:17971665	MW041376|gw001992	MK014962|gk002666,MK058060|gk037035,MK058061|gk037037,MK062235|gk040637
cassava4.1_019464m	PAC:17983903	AT5G02120.1	one helix protein	'PS.lightreaction.photosystem II.PSII polypeptide subunits'	32.9501	14.7244	29.2308	663.133	250.333	102.662	663.133		4.96885	2.22043	4.40798	100	37.75	15.4814		0.00725389	0.0189944	0.0205882	0.00276339	0.00223464	0.00294118		0.00172712	0.00446927	0.00294118	0.00172712	0.00446927	0.00294118		1,1,2	cassava4.1_019464m|PACid:17983903	MW044084|gw020430	MK008003|gk044517,MK056075|gk048411
cassava4.1_011470m	PAC:17992234	AT3G50820.1	photosystem II subunit O-2	'PS.lightreaction.photosystem II.PSII polypeptide subunits'	27.2457	2.19512	11.8254	911.702	305.282	77.8257	911.702		2.98844	0.240772	1.29707	100	33.4848	8.53631		0.0241505	0.0160154	0.0136766	0.0084246	0.00384369	0.00402253		0.00196574	0.00128123	0.000804505	0.00196574	0.00128123	0.000804505		5,2,3	cassava4.1_011470m|PACid:17992234,cassava4.1_011539m|PACid:17987338,cassava4.1_013013m|PACid:17987339,cassava4.1_013817m|PACid:17987340,cassava4.1_015718m|PACid:17987341	MW043307|gw019352,MW047075|gw043360	MK044123|gk031652,MK060576|gk039328,MK063394|gk041617
cassava4.1_019773m	PAC:17971364	AT1G51400.1	Photosystem II 5 kD protein	'PS.lightreaction.photosystem II.PSII polypeptide subunits'	11.3192	3.40142	2.81595	338.676	87.3723	18.9358	338.676		3.34219	1.00433	0.831458	100	25.7982	5.59113		0.0254753	0.015873	0.0333333	0.00874525	0.00793651	0.0111111		0.00228137	0.0031746	0.0031746	0.00190114	0.0031746	0.0031746		2,2,2	cassava4.1_019738m|PACid:17966768,cassava4.1_019773m|PACid:17971364	MW041439|gw005285,MW041511|gw020298	MK001112|gk012152,MK012497|gk002266
cassava4.1_018756m	PAC:17973443	AT1G79040.1	photosystem II subunit R	'PS.lightreaction.photosystem II.PSII polypeptide subunits'	1522.18	9.2152	158.197	32276.9	6342.72	3402.9	32276.9		4.716	0.0285504	0.490125	100	19.651	10.5428		0.00461741	0.00775194	0.00928793	0.00395778	0.00290698	0.00309598		0.00230871	0.00678295	0.00464396	0.00197889	0.00678295	0.00464396		1,1,1	cassava4.1_018756m|PACid:17973443	MW047969|gw020179	MK022150|gk026368
cassava4.1_011539m	PAC:17987338	AT5G66570.1	PS II oxygen-evolving complex 1	'PS.lightreaction.photosystem II.PSII polypeptide subunits'	322.686	3.27841	53.3248	15836	2519.72	628.637	15836		2.03767	0.0207023	0.336731	100	15.9113	3.96967		0.0110283	0.0162362	0.014867	0.00834575	0.00738007	0.00782473		0.000894188	0.00147601	0.000782473	0.000298063	0.00147601	0.000782473		5,2,3	cassava4.1_011470m|PACid:17992234,cassava4.1_011539m|PACid:17987338,cassava4.1_013013m|PACid:17987339,cassava4.1_013817m|PACid:17987340,cassava4.1_015718m|PACid:17987341	MW043307|gw019352,MW047075|gw043360	MK044123|gk031652,MK060576|gk039328,MK063394|gk041617
cassava4.1_019738m	PAC:17966768	AT1G51400.1	Photosystem II 5 kD protein	'PS.lightreaction.photosystem II.PSII polypeptide subunits'	125.957	6.78923	41.042	4742.91	627.332	240.463	4742.91		2.65569	0.143145	0.865334	100	13.2267	5.06995		0.0267994	0.0228758	0.0343137	0.00957121	0.00326797	0.00980392		0.00153139	0.00326797	0.00326797	0.00114855	0.00326797	0.00326797		2,2,2	cassava4.1_019738m|PACid:17966768,cassava4.1_019773m|PACid:17971364	MW041439|gw005285,MW041511|gw020298	MK001112|gk012152,MK012497|gk002266
cassava4.1_019040m	PAC:17989403	AT2G30570.1	photosystem II reaction center W	'PS.lightreaction.photosystem II.PSII polypeptide subunits'	536.445	2.90101	76.2769	23553.1	2529.69	543.326	23553.1		2.2776	0.0123169	0.323851	100	10.7404	2.30681		0.0149413	0.0110974	0.016129	0.00462469	0.00369914	0.00537634		0.00355745	0.00493218	0.00672043	0.00213447	0.00493218	0.00672043		3,2,5	cassava4.1_018917m|PACid:17965849,cassava4.1_019040m|PACid:17989403,cassava4.1_019253m|PACid:17989404	MW042543|gw005841,MW046389|gw041887	MK055485|gk048219,MK057154|gk036155,MK057155|gk036161,MK061080|gk050130,MK061830|gk040276
cassava4.1_018917m	PAC:17965849	AT2G30570.1	photosystem II reaction center W	'PS.lightreaction.photosystem II.PSII polypeptide subunits'	509.118	17.9928	66.5522	14023.2	580.377	218.847	14023.2		3.63054	0.128307	0.474586	100	4.13869	1.56061		0.0171131	0.0218023	0.0277778	0	0	0		0.00111607	0.00290698	0.00326797	0.000372024	0.00290698	0.00326797		3,2,5	cassava4.1_018917m|PACid:17965849,cassava4.1_019040m|PACid:17989403,cassava4.1_019253m|PACid:17989404	MW042543|gw005841,MW046389|gw041887	MK055485|gk048219,MK057154|gk036155,MK057155|gk036161,MK061080|gk050130,MK061830|gk040276
cassava4.1_014010m	PAC:17979136	AT1G06680.1	photosystem II subunit P-1	'PS.lightreaction.photosystem II.PSII polypeptide subunits'	3.53254	0.256305	5.41838	228.337	124.722	23.2938	228.337		1.54707	0.112249	2.37298	100	54.6219	10.2015		0.0155334	0.0177054	0.0240214	0	0	0		0.00263775	0.00424929	0.0044484	0.000586166	0.00424929	0.0044484		1,3,2	cassava4.1_014010m|PACid:17979136	MW004108|gw006197,MW043075|gw016899,MW047565|gw044531	MK056433|gk035524,MK061505|gk040008
cassava4.1_016712m	PAC:17963429	AT1G67740.1	photosystem II BY	'PS.lightreaction.photosystem II.PSII polypeptide subunits'	35.7091	1.23166	23.0056	1356.71	1550.67	249.055	1550.67		2.30282	0.0794276	1.48359	87.4919	100	16.0611		0.0160849	0.0140998	0.021692	0.00958248	0.00650759	0.0119306		0.00308008	0.0021692	0.0032538	0.00136893	0.0021692	0.0032538		1,0,2	cassava4.1_016712m|PACid:17963429	-	MK055595|gk034771,MK061123|gk039719
cassava4.1_015521m	PAC:17989273	AT4G05180.1	photosystem II subunit Q-2	'PS.lightreaction.photosystem II.PSII polypeptide subunits'	53.0313	5.73452	59.0922	2183.26	2504.99	323.088	2504.99		2.11703	0.228924	2.35898	87.1564	100	12.8978		0.0129706	0.0172265	0.019937	0.0139196	0.00430663	0.00419727		0.00126542	0.00172265	0.00104932	0.00221449	0.00172265	0.00104932		1,1,1	cassava4.1_015521m|PACid:17989273	MW041975|gw004024	MK046940|gk007605
cassava4.1_013735m	PAC:17960921	AT1G44575.1	Chlorophyll A-B binding family protein	'PS.lightreaction.photosystem II.PSII polypeptide subunits'	96.0558	5.02135	40.6695	3825.57	4838.72	968.582	4838.72		1.98515	0.103774	0.840501	79.0616	100	20.0173		0.0109165	0.0170191	0.0136656	0.00304646	0.00257865	0.00160772		0.00253872	0.00464157	0.00241158	0.00152323	0.00464157	0.00241158		1,2,0	cassava4.1_013735m|PACid:17960921	MW021349|gw026684,MW044049|gw040405	-
cassava4.1_019328m	PAC:17990711	AT2G06520.1	photosystem II subunit X	'PS.lightreaction.photosystem II.PSII polypeptide subunits'	12.1335	0.886559	9.72299	337.423	539.881	61.8158	539.881		2.24744	0.164214	1.80095	62.4995	100	11.4499		0.0186813	0.0232877	0.0369863	0.0025641	0	0.00136986		0.0021978	0.00136986	0.00410959	0.0010989	0.00136986	0.00410959		2,1,3	cassava4.1_019275m|PACid:17982120,cassava4.1_019328m|PACid:17990711	MW042795|gw006816	MK035181|gk029636,MK059220|gk009773,MK062782|gk041122
cassava4.1_017065m	PAC:17963163	AT1G14150.1	PsbQ-like 2	'PS.lightreaction.photosystem II.PSII polypeptide subunits'	2.14992	0.548248	0.299227	97.6121	268.602	6.72992	268.602		0.800411	0.204112	0.111402	36.3408	100	2.50554		0.0154753	0.0154062	0.0113086	0.00773766	0.00980392	0.00807754		0.00257922	0.00280112	0.00323102	0.00221076	0.00280112	0.00323102		1,1,2	cassava4.1_017065m|PACid:17963163	MW013609|gw016551	MK047718|gk007729,MK047720|gk032562
cassava4.1_019275m	PAC:17982120	AT2G06520.1	photosystem II subunit X	'PS.lightreaction.photosystem II.PSII polypeptide subunits'	13.9555	1.98741	55.2109	338.903	1144.71	195.525	1144.71		1.21913	0.173617	4.82313	29.606	100	17.0807		0.0140741	0.0142857	0.0142857	0.0174074	0.00857143	0.00857143		0.00185185	0.00428571	0.00428571	0.00259259	0.00428571	0.00428571		2,1,3	cassava4.1_019275m|PACid:17982120,cassava4.1_019328m|PACid:17990711	MW042795|gw006816	MK035181|gk029636,MK059220|gk009773,MK062782|gk041122
cassava4.1_031110m	PAC:17972343	ATCG00270.1	photosystem II reaction center protein D	'PS.lightreaction.photosystem II.PSII polypeptide subunits'	49.8339	3.32907	110.881	340.717	4.0953	1348.6	1348.6		3.69523	0.246854	8.22193	25.2645	0.30367	100		0.0262927	0	0	0.0223488	0	0		0.000438212	0	0	0.000876424	0	0
cassava4.1_029271m	PAC:17990875	ATCG00680.1	photosystem II reaction center protein B	'PS.lightreaction.photosystem II.PSII polypeptide subunits'	36.1922	0	64.2557	39.3742	4.87447	510.055	510.055		7.09574	0	12.5978	7.7196	0.955675	100		0.00179533	0	0	0.00807899	0	0		0.000897666	0	0	0.000448833	0	0
cassava4.1_031236m	PAC:17972345	ATCG00020.1	photosystem II reaction center protein A	'PS.lightreaction.photosystem II.PSII polypeptide subunits'	81.0334	4.92419	305.33	271.173	51.2937	9018.81	9018.81		0.898493	0.0545991	3.38548	3.00675	0.568741	100		0.00262467	0.0034965	0	0.00393701	0.0034965	0		0	0	0	0	0	0		1,2,1	cassava4.1_031236m|PACid:17972345	MW011166|gw013810,MW044095|gw026075	MK006871|gk020417
cassava4.1_031990m	PAC:17985630	ATCG00680.1	photosystem II reaction center protein B	'PS.lightreaction.photosystem II.PSII polypeptide subunits'	1.80414	1.15789	32.8518	6.93556	0.837317	387.873	387.873		0.465137	0.298523	8.46973	1.7881	0.215874	100		0.0288428	0.0415184	0.0227273	0.020401	0.0225386	0.0113636		0.00422089	0.00237248	0	0.00140696	0.00237248	0
cassava4.1_004477m	PAC:17969175	AT1G68830.1	STT7 homolog STN7	'PS.lightreaction.state transition'	6.85916	2.9923	2.73414	84.9718	100.417	44.4856	100.417		6.83068	2.97987	2.72279	84.6189	100	44.3009		0.0223208	0.018991	0.0149758	0.00457507	0.00402839	0.00289855		0.00166366	0.0013428	0.00144928	0.00152502	0.0013428	0.00144928		2,2,2	cassava4.1_004476m|PACid:17962772,cassava4.1_004477m|PACid:17969175	MW028883|gw029280,MW040968|gw000526	MK000766|gk011666,MK040753|gk047008
cassava4.1_004476m	PAC:17962772	AT1G68830.1	STT7 homolog STN7	'PS.lightreaction.state transition'	6.84449	2.89031	5.6143	171.777	245.421	193.35	245.421		2.78888	1.17769	2.28762	69.9928	100	78.783		0.0181649	0.018014	0.0145631	0.0107126	0.00900698	0.00776699		0.00310511	0.00225175	0.000970874	0.00186306	0.00225175	0.000970874		2,2,2	cassava4.1_004476m|PACid:17962772,cassava4.1_004477m|PACid:17969175	MW028883|gw029280,MW040968|gw000526	MK000766|gk011666,MK040753|gk047008
Only the genes that have RPKM > 100 in anyone of the lines were shown in heatmap
