# Supplementary material for: Cassava genome from a wild ancestor to cultivated varieties
Source: Nat Commun. 2014 Oct 10;5:5110. doi: 10.1038/ncomms6110 (PMC4214410; doi:10.1038/ncomms6110)
Supplement: Supplementary Data 3 — Structural variation and expression profiling of genes involved in Calvin cycle. [file ncomms6110-s4.xlsx]

## Sheet: Calvin cycle
	Supplementary Data 3. Structural variation and expression profiling of genes involved in Calvin cycle.
					RPKM								Relative expression							SNP frequency							SV frequency						CNV
gene_id	Gene	Arabidopsis homolog	Short description	Mapman functional category	Arg7 R	KU50 R	W14 R	Arg7 L	KU50 L	W14 L	Max RPKM		Arg7 R	KU50 R	W14 R	Arg7 L	KU50 L	W14 L		W14_Promoter	W14_Gene	W14_CDS	KU50_Promoter	KU50_Gene	KU50_CDS		W14_Promoter	W14_Gene	W14_CDS	KU50_Promoter	KU50_Gene	KU50_CDS
cassava4.1_010561m	PAC:17967257	AT4G26530.1	Aldolase superfamily protein	'PS.calvin cycle.aldolase'	10.6515	1.23833	2.15541	298.407	358.987	42.938	358.987		2.9671	0.344951	0.600414	83.1247	100	11.9609		0.0192199	0.0188557	0.0241465	0.0127191	0.0169051	0.0158201		0.00197852	0.00130039	0.00166528	0.00197852	0.00130039	0.00166528	1,1,1	cassava4.1_010561m|PACid:17967257	MW009780|gw012282	MK013184|gk024119
cassava4.1_009140m	PAC:17966251	AT4G38970.1	fructose-bisphosphate aldolase 2	'PS.calvin cycle.aldolase'	142.494	2.34377	19.7954	5573.04	705.894	369.846	5573.04		2.55685	0.0420555	0.355199	100	12.6662	6.63634		0.0187812	0.0186356	0.0186567	0	0	0		0.0025974	0.00199667	0.000466418	0.000599401	0.00199667	0.000466418	4,2,3	cassava4.1_009140m|PACid:17966251,cassava4.1_009143m|PACid:17961139,cassava4.1_009163m|PACid:17979258,cassava4.1_010757m|PACid:17966252	MW012074|gw014730,MW041753|gw005934	MK000364|gk011137,MK056299|gk048490,MK061443|gk039954
cassava4.1_009143m	PAC:17961139	AT4G38970.1	fructose-bisphosphate aldolase 2	'PS.calvin cycle.aldolase'	762.137	54.3162	107.182	23344.6	7032.98	1455.97	23344.6		3.26473	0.232671	0.45913	100	30.1268	6.23686		0.0169014	0.0132743	0.0175211	0.00751174	0.00176991	0.00519143		0.00164319	0.00132743	0.00129786	0.000704225	0.00132743	0.00129786	4,2,3	cassava4.1_009140m|PACid:17966251,cassava4.1_009143m|PACid:17961139,cassava4.1_009163m|PACid:17979258,cassava4.1_010757m|PACid:17966252	MW012074|gw014730,MW041753|gw005934	MK000364|gk011137,MK056299|gk048490,MK061443|gk039954
cassava4.1_008668m	PAC:17959729	AT3G54050.1	high cyclic electron flow 1	'PS.calvin cycle.FBPase'	14.8411	0.480937	7.12363	635.492	455.345	220.217	635.492		2.33537	0.0756795	1.12096	100	71.6524	34.653		0.0112024	0.0153694	0.0111654	0.00721932	0.00842836	0.00837404		0.000995768	0.000991572	0.000697837	0.00149365	0.000991572	0.000697837	2,1,1	cassava4.1_008668m|PACid:17959729,cassava4.1_030397m|PACid:17986365	MW009586|gw012052	MK018945|gk003262
cassava4.1_007476m	PAC:17990090	AT1G42970.1	glyceraldehyde-3-phosphate dehydrogenase B subunit	'PS.calvin cycle.GAP'	38.7488	0.514917	7.04554	1554.39	234.409	153.935	1554.39		2.49286	0.0331266	0.453267	100	15.0804	9.90324		0.0189155	0.0148658	0.0201541	0.000210172	0.000362582	0.000592768		0.000420345	0	0	0.000420345	0	0	3,3,4	cassava4.1_007468m|PACid:17967140,cassava4.1_007476m|PACid:17990090,cassava4.1_007523m|PACid:17967141	MW007470|gw009274,MW041795|gw023244,MW046207|gw041386	MK003867|gk001145,MK055611|gk034788,MK055612|gk034798,MK061132|gk039734
cassava4.1_007468m	PAC:17967140	AT1G42970.1	glyceraldehyde-3-phosphate dehydrogenase B subunit	'PS.calvin cycle.GAP'	219.377	1.37813	25.8968	10506	636.771	412.498	10506		2.08811	0.0131176	0.246495	100	6.06102	3.92631		0.0227552	0.023975	0.0257023	0	0	0		0.00205002	0.00173732	0.00119546	0.000820008	0.00173732	0.00119546	3,3,4	cassava4.1_007468m|PACid:17967140,cassava4.1_007476m|PACid:17990090,cassava4.1_007523m|PACid:17967141	MW007470|gw009274,MW041795|gw023244,MW046207|gw041386	MK003867|gk001145,MK055611|gk034788,MK055612|gk034798,MK061132|gk039734
cassava4.1_008960m	PAC:17963056	AT1G12900.1	glyceraldehyde 3-phosphate dehydrogenase A subunit 2	'PS.calvin cycle.GAP'	44.083	1.36991	22.1952	2591.39	941.622	478.082	2591.39		1.70113	0.0528639	0.856498	100	36.3366	18.4489		0.0112872	0.0110906	0.00831734	0	0	0		0.00120077	0.00138632	0.00127959	0.000480307	0.00138632	0.00127959	2,2,2	cassava4.1_008960m|PACid:17963056,cassava4.1_008965m|PACid:17977017	MW041848|gw003642,MW047348|gw044013	MK027776|gk027724,MK044787|gk031841
cassava4.1_008965m	PAC:17977017	AT1G12900.1	glyceraldehyde 3-phosphate dehydrogenase A subunit 2	'PS.calvin cycle.GAP'	112.013	1.71252	28.2305	4548.09	1499.28	524.299	4548.09		2.46286	0.0376536	0.620711	100	32.965	11.5279		0.0168242	0.0196665	0.0147651	0.00460936	0.00555793	0.00201342		0.00115234	0.000855066	0	0.000230468	0.000855066	0	2,2,2	cassava4.1_008960m|PACid:17963056,cassava4.1_008965m|PACid:17977017	MW041848|gw003642,MW047348|gw044013	MK027776|gk027724,MK044787|gk031841
cassava4.1_006596m	PAC:17974342	AT3G12780.1	phosphoglycerate kinase 1	'PS.calvin cycle.phosphoglycerate kinase'	19.3299	15.5189	25.9268	115.26	26.9945	22.126	115.26		16.7707	13.4643	22.4942	100	23.4205	19.1966		0.00992811	0.0140552	0.0113996	0.0046217	0.00494534	0.00443319		0.00154057	0.00208225	0.000633312	0.00154057	0.00208225	0.000633312	4,2,3	cassava4.1_006596m|PACid:17974342,cassava4.1_006605m|PACid:17968275,cassava4.1_008146m|PACid:17968276,cassava4.1_008680m|PACid:17968277	MW021436|gw026800,MW044464|gw021918	MK014788|gk024525,MK058630|gk037616,MK062513|gk040890
cassava4.1_006605m	PAC:17968275	AT3G12780.1	phosphoglycerate kinase 1	'PS.calvin cycle.phosphoglycerate kinase'	29.3215	23.9908	37.494	351.854	572.271	176.325	572.271		5.12371	4.19221	6.55179	61.4838	100	30.8115		0.0154684	0.0162646	0.0201745	0.00193356	0.00189753	0.00218103		0.00351556	0.00379507	0.00381679	0.00228511	0.00379507	0.00381679	4,2,3	cassava4.1_006596m|PACid:17974342,cassava4.1_006605m|PACid:17968275,cassava4.1_008146m|PACid:17968276,cassava4.1_008680m|PACid:17968277	MW021436|gw026800,MW044464|gw021918	MK014788|gk024525,MK058630|gk037616,MK062513|gk040890
cassava4.1_008849m	PAC:17984172	AT1G32060.1	phosphoribulokinase	'PS.calvin cycle.PRK'	46.3849	1.63545	10.3207	2104.07	700.643	134.416	2104.07		2.20453	0.0777279	0.490511	100	33.2994	6.38838		0.0135525	0.0139944	0.0160395	0.00710953	0.00559776	0.00308452		0.00199956	0.00239904	0.00123381	0.000888691	0.00239904	0.00123381	2,1,1	cassava4.1_008849m|PACid:17984172,cassava4.1_008894m|PACid:17973923	MW047701|gw002062	MK006992|gk020618
cassava4.1_008894m	PAC:17973923	AT1G32060.1	phosphoribulokinase	'PS.calvin cycle.PRK'	66.3189	2.90114	14.5268	2511	627.226	317.138	2511		2.64114	0.115537	0.578526	100	24.9791	12.6299		0.0121049	0.0154409	0.0120887	0.00650078	0.00690776	0.00402955		0.00358664	0.00487607	0.00335796	0.00179332	0.00487607	0.00335796	2,0,1	cassava4.1_008849m|PACid:17984172,cassava4.1_008894m|PACid:17973923	-	MK006992|gk020618
cassava4.1_013281m	PAC:17989399	AT3G04790.1	Ribose 5-phosphate isomerase, type A protein	'PS.calvin cycle.Rib5P Isomerase'	16.8456	6.68221	14.9189	437.162	149.442	71.1906	437.162		3.8534	1.52854	3.41267	100	34.1846	16.2847		0.0132097	0.0154044	0.0179718	0	0	0		0.00112423	0.000641849	0.000641849	0.000562114	0.000641849	0.000641849	1,1,1	cassava4.1_013281m|PACid:17989399	MW041940|gw038083	MK047190|gk047474
cassava4.1_013479m	PAC:17974027	AT5G61410.1	D-ribulose-5-phosphate-3-epimerase	'PS.calvin cycle.RPE'	41.548	17.632	31.8068	1066.3	393.524	235.973	1066.3		3.89646	1.65357	2.98291	100	36.9056	22.1301		0.0181199	0.0200375	0.0159305	0.00817439	0.00730337	0.0057929		0.00340599	0.00430712	0.000724113	0.0013624	0.00430712	0.000724113	3,3,2	cassava4.1_013469m|PACid:17974028,cassava4.1_013479m|PACid:17974027,cassava4.1_015043m|PACid:17974029	MW041375|gw019192,MW047308|gw043906,MW047422|gw044197	MK055283|gk034540,MK059810|gk049725
cassava4.1_006796m	PAC:17983894	AT2G39730.1	rubisco activase	'PS.calvin cycle.rubisco interacting'	11.1253	24.4045	23.5938	352.243	555.929	403.237	555.929		2.00121	4.38986	4.24403	63.3611	100	72.5339		0.0131932	0.0165858	0.0133566	0.00447227	0.00121359	0.00058072		0.0015653	0.00161812	0.00058072	0.00111807	0.00161812	0.00058072	3,1,3	cassava4.1_006796m|PACid:17983894,cassava4.1_006803m|PACid:17960670,cassava4.1_007872m|PACid:17960671	MW017373|gw022282	MK038133|gk030322,MK055017|gk034323,MK060797|gk039506
cassava4.1_006803m	PAC:17960670	AT2G39730.1	rubisco activase	'PS.calvin cycle.rubisco interacting'	504.387	7.3492	130.381	25301.8	3247.05	3370.94	25301.8		1.99348	0.0290462	0.515303	100	12.8333	13.3229		0.0155989	0.0138848	0.0166763	0.00482823	0.00206795	0.000575043		0.00167131	0.00118168	0.00115009	0.00222841	0.00118168	0.00115009	3,1,3	cassava4.1_006796m|PACid:17983894,cassava4.1_006803m|PACid:17960670,cassava4.1_007872m|PACid:17960671	MW017373|gw022282	MK038133|gk030322,MK055017|gk034323,MK060797|gk039506
cassava4.1_017170m	PAC:17963041	AT1G67090.1	ribulose bisphosphate carboxylase small chain 1A	'PS.calvin cycle.rubisco small subunit'	993.699	23.8118	219.716	56711.2	13671.7	1324.16	56711.2		1.75221	0.0419878	0.38743	100	24.1076	2.33492		0.0109378	0.00510725	0.0137131	0.00364594	0.00306435	0.00421941		0.000810209	0.000680967	0.0021097	0.00101276	0.000680967	0.0021097	4,1,3	cassava4.1_017170m|PACid:17963041,cassava4.1_017243m|PACid:17990746,cassava4.1_017372m|PACid:17963042,cassava4.1_018735m|PACid:17990747	MW018689|gw023585	MK005168|gk017199,MK045044|gk031908,MK049076|gk032916
cassava4.1_017243m	PAC:17990746	AT5G38430.1	Ribulose bisphosphate carboxylase (small chain) family protein	'PS.calvin cycle.rubisco small subunit'	311.607	7.58874	127.144	19685	10457.5	2157.73	19685		1.58297	0.0385509	0.645893	100	53.1242	10.9613		0.0185651	0.0186757	0.0226757	0	0	0		0.00377596	0.00594228	0.00793651	0.000314663	0.00594228	0.00793651	4,1,3	cassava4.1_017170m|PACid:17963041,cassava4.1_017243m|PACid:17990746,cassava4.1_017372m|PACid:17963042,cassava4.1_018735m|PACid:17990747	MW018689|gw023585	MK005168|gk017199,MK045044|gk031908,MK049076|gk032916
cassava4.1_009395m	PAC:17991593	AT3G55800.1	sedoheptulose-bisphosphatase	'PS.calvin cycle.seduheptulose bisphosphatase'	3.79666	0.393083	0.894133	157.145	322.784	15.1596	322.784		1.17622	0.121779	0.277007	48.6843	100	4.69652		0.0193624	0.0179891	0.0124138	0.0101702	0.00835207	0.00689655		0.00078232	0.000963701	0.00137931	0.00136906	0.000963701	0.00137931	3,2,1	cassava4.1_009376m|PACid:17988724,cassava4.1_009395m|PACid:17991593,cassava4.1_011368m|PACid:17988725	MW010805|gw013415,MW044000|gw012700	MK003668|gk001080
cassava4.1_009376m	PAC:17988724	AT3G55800.1	sedoheptulose-bisphosphatase	'PS.calvin cycle.seduheptulose bisphosphatase'	16.8164	0.756172	11.0101	472.469	575.116	342.509	575.116		2.924	0.131482	1.91441	82.1519	100	59.5548		0.0175979	0.0157109	0.0183799	0.0134184	0.0109976	0.0108918		0.00131984	0.000785546	0.000680735	0.00219974	0.000785546	0.000680735	3,2,1	cassava4.1_009376m|PACid:17988724,cassava4.1_009395m|PACid:17991593,cassava4.1_011368m|PACid:17988725	MW010805|gw013415,MW044000|gw012700	MK003668|gk001080
cassava4.1_012016m	PAC:17981009	AT2G21170.1	triosephosphate isomerase	'PS.calvin cycle.TPI'	47.0312	41.0303	68.3637	340.443	194.738	64.4293	340.443		13.8147	12.052	20.0808	100	57.2014	18.9251		0.022516	0.0278418	0.0148554	0.00759262	0.0097535	0.00703675		0.00314177	0.00407874	0.00234558	0.00222542	0.00407874	0.00234558	1,1,0	cassava4.1_012016m|PACid:17981009	MW016929|gw021809	-
cassava4.1_002307m	PAC:17988755	AT2G45290.1	Transketolase	'PS.calvin cycle.transketolase'	91.7393	124.322	81.3636	338.861	584.556	166.688	584.556		15.6938	21.2678	13.9189	57.969	100	28.5153		0.0193122	0.0174225	0.01348	0.0064374	0.00153728	0.00141894		0.00271049	0.00128107	0.00106421	0.00135524	0.00128107	0.00106421	1,1,3	cassava4.1_002307m|PACid:17988755	MW047796|gw003766	MK058973|gk037935,MK058974|gk037936,MK062673|gk041025
																				0.0161525	0.0165522	0.0163447	0.0050534	0.00439373	0.00377873		0.001954	0.00201038	0.00155714	0.00122648	0.00201038	0.00155714
Only the genes that have RPKM > 100 in anyone of the lines were shown in heatmap
