# Supplementary material for: Cassava genome from a wild ancestor to cultivated varieties
Source: Nat Commun. 2014 Oct 10;5:5110. doi: 10.1038/ncomms6110 (PMC4214410; doi:10.1038/ncomms6110)
Supplement: Supplementary Data 4 — Structural variation and expression profiling of genes involved in Sucrose synthesis. [file ncomms6110-s5.xlsx]

## Sheet: Sucrose synthesis
Supplementary Data 4. Structural variation and expression profiling of genes involved in Sucrose synthesis.
				RPKM								Relative expression							SNP frequency							SV frequency							CNV
gene_id	Gene	Arabidopsis homolog	Mapman functional category	Arg7 R	KU50 R	W14 R	Arg7 L	KU50 L	W14 L	Max RPKM		Arg7 R	KU50 R	W14 R	Arg7 L	KU50 L	W14 L		W14_Promoter	W14_Gene	W14_CDS	KU50_Promoter	KU50_Gene	KU50_CDS		W14_Promoter	W14_Gene	W14_CDS	KU50_Promoter	KU50_Gene	KU50_CDS
cassava4.1_008804m	PAC:17970021	AT5G46110.1	major CHO metabolism.degradation..transporter'	16.9181	26.5861	4.07808	471.298	526.57	103.668	526.57	TPT	3.21289	5.04892	0.774461	89.5034	100	19.6874		0.017042	0.015705	0.0103964	0.00568067	0.00614544	0.00324886		0.00243457	0.00204848	0.00194932	0.00182593	0.00204848	0.00194932		2,2,2	cassava4.1_008804m|PACid:17970021,cassava4.1_008825m|PACid:17989209	MW020798|gw026020,MW042721|gw006538	MK000929|gk011895,MK006987|gk020613
cassava4.1_008825m	PAC:17989209	AT5G46110.1	major CHO metabolism.degradation..transporter'	24.1289	0.715083	17.9704	802.205	408.306	293.6	802.205	TPT	3.00782	0.0891397	2.24013	100	50.898	36.5991		0.0192196	0.0212631	0.0110461	0.00834789	0.0107902	0.00129955		0.00310619	0.00222152	0.000649773	0.00135896	0.00222152	0.000649773		2,2,2	cassava4.1_008804m|PACid:17970021,cassava4.1_008825m|PACid:17989209	MW020798|gw026020,MW042721|gw006538	MK000929|gk011895,MK006987|gk020613
cassava4.1_026789m	PAC:17960064	AT1G43670.1	'major CHO metabolism.synthesis.sucrose.FBPase'	9.54185	0	1.75776	234.069	1112.1	32.3743	1112.1	synthesis.sucrose.FBPase'	0.858003	0	0.158058	21.0475	100	2.9111		0.008428	0.0205761	0.0151515	0.00586295	0.0192044	0.00378788		0.00146574	0.00137174	0	0.000366435	0.00137174	0		1,0,0	cassava4.1_026789m|PACid:17960064	-	-
cassava4.1_014243m	PAC:17960085	AT1G43670.1	'major CHO metabolism.synthesis.sucrose.FBPase'	5.00379	0.0835894	0.883517	173.501	230.923	10.4941	230.923	synthesis.sucrose.FBPase'	2.16687	0.036198	0.382602	75.1337	100	4.54442		0.0190712	0.018837	0.0115911	0.00653364	0.00546001	0.00105374		0.00406145	0.003003	0	0.000706339	0.003003	0
cassava4.1_011197m	PAC:17981706	AT1G43670.1	'major CHO metabolism.synthesis.sucrose.FBPase'	63.9665	56.0209	56.3225	281.917	242.95	259.258	281.917	synthesis.sucrose.FBPase'	22.6898	19.8714	19.9784	100	86.1778	91.9625		0.0142857	0.016476	0.00789096	0.00533752	0.00480549	0.00286944		0.00251177	0.00343249	0	0.000784929	0.00343249	0		2,3,3	cassava4.1_011197m|PACid:17981706,cassava4.1_014243m|PACid:17960085	MW006657|gw008651,MW013559|gw016330,MW041788|gw037853	MK004102|gk016164,MK006709|gk020146,MK034790|gk029548
cassava4.1_008177m	PAC:17992276	AT2G35840.1	'major CHO metabolism.synthesis.sucrose.SPP'	12.0019	7.01256	12.0175	12.4602	44.8551	16.3492	44.8551	synthesis.sucrose.SPP'	26.757	15.6338	26.7918	27.7788	100	36.4489		0.0148608	0.0180941	0.014218	0.0082769	0.00723764	0.00473934		0.00225734	0.00271411	0.0013541	0.001693	0.00271411	0.0013541		2,1,3	cassava4.1_008177m|PACid:17992276,cassava4.1_009570m|PACid:17992277	MW042039|gw004171	MK004520|gk001337,MK004884|gk001560,MK054616|gk048027
cassava4.1_000839m	PAC:17965412	AT4G10120.1	'major CHO metabolism.synthesis.sucrose.SPS'	1.36295	0.355693	1.14219	49.6576	37.7676	35.1577	49.6576	synthesis.sucrose.SPS'	2.7447	0.716291	2.30013	100	76.056	70.8002		0.016204	0.018315	0.0102708	0.00113314	0	0		0.00271955	0.00351648	0.00186741	0.00135977	0.00351648	0.00186741		1,1,2	cassava4.1_000839m|PACid:17965412	MW014315|gw034548	MK010909|gk023516,MK060461|gk039241
