# Supplementary material for: Cassava genome from a wild ancestor to cultivated varieties
Source: Nat Commun. 2014 Oct 10;5:5110. doi: 10.1038/ncomms6110 (PMC4214410; doi:10.1038/ncomms6110)
Supplement: Supplementary Data 5 — Structural variation and expression profiling of genes involved in starch biosynthesis. [file ncomms6110-s6.xlsx]

## Sheet: starch biosynthesis
Supplementary Data 5. Structural variation and expression profiling of genes involved in starch biosynthesis.
					RPKM							Relative expression							SNP frequency							SV frequency						CNV
gene_id	Gene	Arabidopsis homolog			Arg7 R	KU50 R	W14 R	Arg7 L	KU50 L	W14 L	max RPKM	Arg7 R	KU50 R	W14 R	Arg7 L	KU50 L	W14 L		W14_Promoter	W14_Gene	W14_CDS	KU50_Promoter	KU50_Gene	KU50_CDS		W14_Promoter	W14_Gene	W14_CDS	KU50_Promoter	KU50_Gene	KU50_CDS
cassava4.1_014638m	PAC:17984520	AT1G21460.1	SWEET-a	sucrose efflux transporter	146.344	172.942	313.011	16.8138	43.466	11.2078	313.011	46.7536	55.2511	100	5.37163	13.8864	3.58064		0.0110625	0.0162463	0.0188822	0.00460936	0.00684053	0.0060423		0.00322655	0.00555793	0.00151057	0.00161327	0.00555793	0.00151057	1,1,1	cassava4.1_014638m|PACid:17984520	MW041499|gw025639	MK007256|gk021129
cassava4.1_015143m	PAC:17961841	AT4G15920.1	SWEET-b	sucrose efflux transporter	21.1078	3.11456	168.903	50.6769	26.1327	6.89677	168.903	12.497	1.84399	100	30.0036	15.472	4.08327		0.0274361	0.0291202	0.0174978	0.012299	0.0133209	0.00524934		0.00354778	0.0027881	0.00262467	0.00165563	0.0027881	0.00262467	2,1,5	cassava4.1_014996m|PACid:17979615,cassava4.1_015143m|PACid:17961841	MW042277|gw004958	MK057949|gk036926,MK057950|gk049097,MK059499|gk049621,MK062186|gk050537,MK062916|gk050794
cassava4.1_014650m	PAC:17968659	AT1G21460.1	SWEET-c	sucrose efflux transporter	83.0356	119.673	134.894	1.57275	2.82059	0.10689	134.894	61.5562	88.7163	100	1.16592	2.09097	0.07924		0.00968523	0.0163075	0.0126582	0.00564972	0.00815376	0.00805524		0.00242131	0.00407688	0	0.00161421	0.00407688	0	1,1,1	cassava4.1_014650m|PACid:17968659	MW042228|gw038501	MK015324|gk024627
cassava4.1_014640m	PAC:17979154	AT4G15920.1	SWEET-d	sucrose efflux transporter	1.98528	1.93991	106.892	93.4337	103.045	69.1511	106.892	1.85728	1.81483	100	87.4094	96.401	64.6925		0.0115771	0.0190779	0.0180412	0.00591716	0.00688924	0.00601375		0.00205814	0.00264971	0.000859107	0.00180087	0.00264971	0.000859107	1,1,2	cassava4.1_014640m|PACid:17979154	MW041717|gw024466	MK006486|gk019821,MK031310|gk028640
cassava4.1_028141m	PAC:17970770	AT4G10850.1	SWEET-e	sucrose efflux transporter	0.88378	1.48526	37.6273	0.597094	0.706663	0.0329317	37.6273	2.34877	3.94729	100	1.58686	1.87806	0.0875208		0.018705	0.0189831	0.0141026	0.00489209	0.00338983	0.00384615		0.00374101	0.00271186	0.00128205	0.00230216	0.00271186	0.00128205	2,3,1	cassava4.1_014231m|PACid:17984968,cassava4.1_028141m|PACid:17970770	MW028745|gw035886,MW040876|gw036281,MW043327|gw039695	MK001049|gk000310
cassava4.1_015602m	PAC:17967416	AT5G50790.1	SWEET-f	sucrose efflux transporter	11.2485	8.01615	64.6034	9.27742	49.0603	72.5935	72.5935	15.4952	11.0425	88.9934	12.78	67.5822	100		0.0153291	0.0135644	0.0140845	0.00691313	0.00226074	0.00108342		0.00390742	0.00452148	0.00325027	0.002104	0.00452148	0.00325027	1,1,0	cassava4.1_015602m|PACid:17967416	MW041555|gw005343	-
cassava4.1_014587m	PAC:17966012	AT4G15920.1	SWEET-g	sucrose efflux transporter	26.4793	75.014	38.572	56.7264	19.3752	10.6989	75.014	35.2991	100	51.4197	75.6211	25.8288	14.2625		0.0182417	0.0169492	0.0149597	0.00658728	0.00719055	0.00805524		0.00557385	0.0046225	0.0023015	0.00253357	0.0046225	0.0023015
cassava4.1_015227m	PAC:17990062	AT3G14770.1	SWEET-h	sucrose efflux transporter	27.2244	22.6992	4.17823	71.8503	26.5557	15.1611	71.8503	37.8904	31.5924	5.81519	100	36.9598	21.101		0.0205914	0.0244449	0.0221113	0.00495433	0.00470958	0.00499287		0.00216752	0.00291545	0.0021398	0.00123858	0.00291545	0.0021398	1,1,1	cassava4.1_015227m|PACid:17990062	MW044001|gw012701	MK003850|gk015883
cassava4.1_006202m	PAC:17960965	AT1G09960.1	SUT-a	sucrose transporter	28.1911	41.0485	15.7629	13.8972	21.7867	24.2641	41.0485	68.6775	100	38.4007	33.8556	53.0755	59.1108		0.0197867	0.0211357	0.0112858	0.00560624	0.00436804	0.00403063		0.00296801	0.00338171	0.000806127	0.00252831	0.00338171	0.000806127	8,1,4	cassava4.1_006194m|PACid:17960967,cassava4.1_006197m|PACid:17960966,cassava4.1_006202m|PACid:17960965,cassava4.1_006880m|PACid:17968514,cassava4.1_006887m|PACid:17968516,cassava4.1_006892m|PACid:17968515,cassava4.1_007910m|PACid:17960968,cassava4.1_007925m|PACid:17968517	MW044143|gw014720	MK000687|gk011579,MK055790|gk008971,MK055791|gk048306,MK061220|gk010188
cassava4.1_006880m	PAC:17968514	AT1G09960.1	SUT-b	sucrose transporter	9.82463	24.0622	10.4564	5.59762	7.78387	8.71509	24.0622	40.8301	100	43.4557	23.2631	32.349	36.219		0.0185404	0.0204215	0.0105867	0.00284024	0.00196721	0.00132333		0.00252465	0.00271663	0.00176445	0.00086785	0.00271663	0.00176445	8,1,4	cassava4.1_006194m|PACid:17960967,cassava4.1_006197m|PACid:17960966,cassava4.1_006202m|PACid:17960965,cassava4.1_006880m|PACid:17968514,cassava4.1_006887m|PACid:17968516,cassava4.1_006892m|PACid:17968515,cassava4.1_007910m|PACid:17960968,cassava4.1_007925m|PACid:17968517	MW044143|gw014720	MK000687|gk011579,MK055790|gk008971,MK055791|gk048306,MK061220|gk010188
cassava4.1_001840m	PAC:17981623	AT4G02280.1	SUT-c	sucrose transporter	35.0691	64.4425	45.2601	12.9993	41.0256	43.7837	64.4425	54.4192	100	70.2333	20.1719	63.6623	67.9423		0.022977	0.0206877	0.0106845	0.004773	0.00442288	0.00300501		0.003663	0.00413754	0.00200334	0.001998	0.00413754	0.00200334	2,1,1	cassava4.1_001840m|PACid:17981623,cassava4.1_002238m|PACid:17981624	MW047329|gw043954	MK034627|gk029486
cassava4.1_001867m	PAC:17992793	AT3G43190.1	Susy-a	sucrose synthase	129.292	431.823	162.15	13.1938	10.5062	4.63687	431.823	29.941	100	37.5501	3.05537	2.43299	1.07379		0.0195379	0.0175579	0.0102941	0.00484883	0.00478851	0.00404412		0.00313748	0.00219473	0.000735294	0.00171135	0.00219473	0.000735294	5,2,3	cassava4.1_001864m|PACid:17992794,cassava4.1_001867m|PACid:17992793,cassava4.1_001871m|PACid:17965267,cassava4.1_001912m|PACid:17965268,cassava4.1_002265m|PACid:17965269	MW043583|gw010229,MW044633|gw025653	MK005481|gk017963,MK007888|gk022291,MK052821|gk033736
cassava4.1_001871m	PAC:17965267	AT3G43190.1	Susy-b	sucrose synthase	399.423	1098.17	563.193	14.3723	31.161	7.53435	1098.17	36.3717	100	51.2847	1.30875	2.83754	0.686082		0.0187031	0.0167136	0.0122655	0.0129693	0.0142723	0.0108225		0.00313993	0.00225352	0.001443	0.00204778	0.00225352	0.001443	5,2,3	cassava4.1_001864m|PACid:17992794,cassava4.1_001867m|PACid:17992793,cassava4.1_001871m|PACid:17965267,cassava4.1_001912m|PACid:17965268,cassava4.1_002265m|PACid:17965269	MW043583|gw010229,MW044633|gw025653	MK005481|gk017963,MK007888|gk022291,MK052821|gk033736
cassava4.1_006979m	PAC:17979348	AT5G17310.2	UGPase	UDP-glucose pyrophosphorylase	19.427	9.50244	21.296	9.34702	7.43152	8.85825	21.296	91.2237	44.6208	100	43.891	34.8963	41.5958		0.0116577	0.00998967	0.00499445	0.000128107	0	0		0.00230592	0.00189459	0.00110988	0.00076864	0.00189459	0.00110988	1,1,1	cassava4.1_006979m|PACid:17979348	MW021415|gw035455	MK000812|gk011772
cassava4.1_006414m	PAC:17980631	AT4G24620.1	GPI	glucose-6-phosphate isomerase	28.4507	32.497	32.0537	22.8376	18.9799	19.5687	32.497	87.5487	100	98.6359	70.276	58.4051	60.2169		0.00890365	0.0108597	0.00786885	0.00159468	0.00162896	0.00131148		0.00119601	0.000542986	0	0.000930233	0.000542986	0	1,1,0	cassava4.1_006414m|PACid:17980631	MW010866|gw013480	-
cassava4.1_004332m	PAC:17969721	AT1G70730.3	cPGM	phosphoglucomutase (cytosol)	74.7902	102.932	202.804	63.315	65.7236	84.7059	202.804	36.8781	50.7544	100	31.2198	32.4074	41.7674		0.0199903	0.0221424	0.0119595	0.0142926	0.0148414	0.00781969		0.00202801	0.0021544	0.00137994	0.00241429	0.0021544	0.00137994	2,1,5	cassava4.1_004332m|PACid:17969721,cassava4.1_004336m|PACid:17982342	MW001648|gw002930	MK008037|gk022586,MK016806|gk024956,MK057267|gk009289,MK059468|gk038407,MK061876|gk040310
cassava4.1_009081m	PAC:17992906	AT1G61800.1	G6PT-a	glucose-6-phosphate/phosphate translocator	272.414	402.419	308.934	7.17289	1.35801	7.23531	402.419	67.6941	100	76.7692	1.78244	0.337462	1.79795		0.00898693	0.0110497	0.0126437	0.0153186	0.0200276	0.016092		0.00183824	0.00241713	0.00114943	0.00183824	0.00241713	0.00114943	1,1,1	cassava4.1_009081m|PACid:17992906	MW041119|gw036682	MK052941|gk033755
cassava4.1_009268m	PAC:17980520	AT5G54800.1	G7PT-b	glucose-6-phosphate/phosphate translocator	262.337	382.093	164.345	50.27	16.0311	18.6894	382.093	68.6579	100	43.0118	13.1565	4.1956	4.89132		0.0171878	0.0238501	0.017094	0.00785726	0.00900462	0.00553042		0.00147324	0.00170358	0.000502765	0.00114585	0.00170358	0.000502765	4,3,1	cassava4.1_009055m|PACid:17959751,cassava4.1_009268m|PACid:17980520,cassava4.1_009286m|PACid:17980521,cassava4.1_009311m|PACid:17987819	MW011071|gw033806,MW042803|gw015164,MW045757|gw031653	MK044729|gk031819
cassava4.1_009055m	PAC:17959751	AT1G61800.1	G8PT-c	glucose-6-phosphate/phosphate translocator	63.2878	78.3019	31.7728	6.93329	3.73763	57.8504	78.3019	80.8254	100	40.5773	8.85456	4.77336	73.8812		0.0226926	0.0194205	0.0150838	0.00953471	0.00893958	0.00670391		0.00286041	0.00339088	0.00335196	0.00266972	0.00339088	0.00335196	4,3,1	cassava4.1_009055m|PACid:17959751,cassava4.1_009268m|PACid:17980520,cassava4.1_009286m|PACid:17980521,cassava4.1_009311m|PACid:17987819	MW011071|gw033806,MW042803|gw015164,MW045757|gw031653	MK044729|gk031819
cassava4.1_005409m	PAC:17968441	AT4G39210.1	AGPase-a	ADP glucose pyrophosphorylase	1313.83	755.16	309.979	41.4649	24.5742	251.11	1313.83	100	57.4778	23.5935	3.15603	1.87042	19.1128		0.0113914	0.0146903	0.0144848	0.000116239	0	0		0.00255725	0.00318037	0.00218639	0.00127862	0.00318037	0.00218639	5,1,3	cassava4.1_005409m|PACid:17968441,cassava4.1_005421m|PACid:17968442,cassava4.1_005437m|PACid:17968443,cassava4.1_006048m|PACid:17968444,cassava4.1_006360m|PACid:17968445	MW018249|gw023010	MK058331|gk049232,MK058332|gk037346,MK062371|gk040771
cassava4.1_005518m	PAC:17993865	AT5G48300.1	AGPase-b	ADP glucose pyrophosphorylase	537.075	486.396	308.688	115.231	179.318	211.561	537.075	100	90.5639	57.4758	21.4553	33.3879	39.3913		0.0170619	0.0203417	0.00950872	0.00491614	0.00406835	0.00158479		0.00144592	0.00183076	0.000528262	0.00115674	0.00183076	0.000528262	2,3,1	cassava4.1_005446m|PACid:17991015,cassava4.1_005518m|PACid:17993865	MW008773|gw011228,MW042811|gw039199,MW044510|gw019604	MK004413|gk016611
cassava4.1_003800m	PAC:17972839	AT4G18240.1	SS-a	starch synthase	25.5179	21.2187	17.6692	6.94834	29.101	11.788	29.101	87.6874	72.914	60.7168	23.8766	100	40.5072		0.0144289	0.016503	0.00869986	0.00155521	0.00156674	0.00144998		0.00233281	0.00271569	0	0.000864006	0.00271569	0	3,2,1	cassava4.1_003800m|PACid:17972839,cassava4.1_003886m|PACid:17972840,cassava4.1_004857m|PACid:17972841	MW021107|gw035379,MW041512|gw021602	MK021649|gk003669
cassava4.1_004619m	PAC:17988337	AT5G24300.1	SS-b	starch synthase	38.4154	34.4037	22.467	17.13	5.01829	8.0721	38.4154	100	89.5571	58.4844	44.5915	13.0632	21.0127		0.0155931	0.0170428	0.0133202	0.00407821	0.0048919	0.0024667		0.00287873	0.00362948	0.00148002	0.00143937	0.00362948	0.00148002	1,0,1	cassava4.1_004619m|PACid:17988337	-	MK005992|gk043789
cassava4.1_001595m	PAC:17966954	AT2G36390.1	SBE-a	starch branching enzyme	545.221	431.071	314.235	36.1914	30.039	33.9413	545.221	100	79.0635	57.6344	6.63793	5.50951	6.22524		0.0176645	0.0194526	0.0151159	0.00475989	0.004293	0.00503863		0.00169241	0.00201234	0.00134363	0.000846203	0.00201234	0.00134363	6,1,5	cassava4.1_001595m|PACid:17966954,cassava4.1_001598m|PACid:17966955,cassava4.1_001826m|PACid:17966956,cassava4.1_002171m|PACid:17966957,cassava4.1_002172m|PACid:17966958,cassava4.1_002337m|PACid:17966959	MW043592|gw017286	MK005907|gk043746,MK055452|gk034662,MK055453|gk034663,MK055454|gk048215,MK061065|gk050128
cassava4.1_001686m	PAC:17972441	AT5G03650.1	SBE-b	starch branching enzyme	87.3607	72.4256	32.3433	13.8201	19.588	15.7252	87.3607	100	82.9041	37.0227	15.8196	22.422	18.0003		0.0198809	0.0210586	0.0121335	0.00332911	0.00170746	0.000337041		0.00398556	0.00424277	0.00134816	0.00182867	0.00424277	0.00134816	4,2,1	cassava4.1_001686m|PACid:17972441,cassava4.1_001701m|PACid:17972442,cassava4.1_004431m|PACid:17961101,cassava4.1_006199m|PACid:17961102	MW010710|gw033745,MW044044|gw021786	MK056328|gk035421
cassava4.1_003773m	PAC:17961099	AT5G03650.1	SBE-c	starch branching enzyme	158.904	180.782	56.9097	21.3497	91.8487	34.5455	180.782	87.8981	100	31.4797	11.8096	50.8063	19.1089		0.0220577	0.0227812	0.0175747	0.00675642	0.00645375	0.00351494		0.00283174	0.00308897	0.000878735	0.00119231	0.00308897	0.000878735	2,1,1	cassava4.1_003773m|PACid:17961099,cassava4.1_004366m|PACid:17961100	MW041200|gw036816	MK020840|gk026015
cassava4.1_019840m	PAC:17961051	AT2G36390.1	SBE-d	starch branching enzyme	54.1253	215.313	41.7234	2.68227	135.569	7.15306	215.313	25.138	100	19.378	1.24575	62.9637	3.32217		0.0102626	0.0190404	0.00576369	0.00543314	0.00152323	0		0.00241473	0.00304646	0	0.00211289	0.00304646	0	1,1,0	cassava4.1_019840m|PACid:17961051	MW043882|gw011811	-
cassava4.1_004336m	PAC:17982342	AT1G70730.3	pPGM	phosphoglucomutase (plastid)	17.2385	7.55865	6.80481	1.43126	2.13789	1.07129	17.2385	100	43.8475	39.4745	8.30269	12.4018	6.21452		0.0191849	0.0188586	0.0140987	0.00715706	0.00756824	0.00503525		0.0028827	0.0028536	0	0.00129225	0.0028536	0	2,1,5	cassava4.1_004332m|PACid:17969721,cassava4.1_004336m|PACid:17982342	MW001648|gw002930	MK008037|gk022586,MK016806|gk024956,MK057267|gk009289,MK059468|gk038407,MK061876|gk040310
cassava4.1_002466m	PAC:17978799	AT3G46970.1	Pho-a	starch phosphorylase	173.335	61.3218	73.995	8.50054	13.5934	22.4525	173.335	100	35.3776	42.689	4.90411	7.84227	12.9532		0.0146528	0.0189173	0.0210261	0.00417042	0.00422002	0.00462574		0.00225428	0.00291036	0.000841043	0.00146528	0.00291036	0.000841043
cassava4.1_004717m	PAC:17991231	AT3G29320.1	Pho-b	starch phosphorylase	257.774	104.853	159.07	3.50449	29.1304	32.9401	257.774	100	40.6763	61.7091	1.35952	11.3008	12.7787		0.0152126	0.0138219	0.0202559	0.00806452	0.0081176	0.0143923		0.00293255	0.00197455	0.0021322	0.0023827	0.00197455	0.0021322
cassava4.1_001626m	PAC:17966328	AT3G46970.1	Pho-c	starch phosphorylase	47.7273	48.0222	37.3323	22.7552	17.1258	58.3098	58.3098	81.8512	82.357	64.0241	39.0247	29.3704	100		0.0215847	0.020068	0.0190597	0.00773451	0.0073473	0.00508259		0.00260815	0.00263187	0.00222363	0.00107923	0.00263187	0.00222363	2,2,1	cassava4.1_001626m|PACid:17966328,cassava4.1_002082m|PACid:17966329	MW044060|gw013184,MW047504|gw044403	MK012049|gk023880
The genes corresponding to the Figure. X
Genes that has RPKM >20 in anyone of three lines were shown in the heatmap
