# Supplementary material for: Cassava genome from a wild ancestor to cultivated varieties
Source: Nat Commun. 2014 Oct 10;5:5110. doi: 10.1038/ncomms6110 (PMC4214410; doi:10.1038/ncomms6110)
Supplement: Supplementary Data 6 — Comparative expression profiling of genes with MITEs insertion in promoter region of cultivar. [file ncomms6110-s7.xlsx]

## Sheet: MITEs insertion effects
Supplementary Data 6. Comparative expression profiling of genes with MITEs insertion in promoter region of cultivar.
		RPKM
gene_id	gene	Arg7ER	KU50ER	W14ER	Arg7LR	KU50LR	Arg7MR	KU50MR	KU50L	W14L	Arg7L	W14mr/KU50er	W14l/KU50l
cassava4.1_017405m	PAC:17986840	8.46431	9.23349	11.7137	9.66956	10.6883	9.49546	8.82379	3.0539	8.30539	1.86173	1.26861	2.7196
cassava4.1_006698m	PAC:17963657	13.622	12.6657	10.4866	9.83914	14.4805	15.2022	14.6207	5.33346	8.71297	2.71505	0.827953	1.63364
cassava4.1_007033m	PAC:17964698	67.9549	81.5182	16.1125	20.4688	92.9075	9.21743	79.3044	35.7529	22.6392	9.87161	0.197655	0.633213
cassava4.1_016439m	PAC:17990925	0	0	2.86396	0	0	0	0	0	1.75356	0.291247	#DIV/0!	#DIV/0!
cassava4.1_024489m	PAC:17981241	20.9062	17.2104	19.7765	8.80731	17.11	9.1427	16.1703	18.1166	27.1004	7.29121	1.1491	1.49589
cassava4.1_017468m	PAC:17972641	4.5139	5.66185	0	6.92182	3.72192	7.00246	5.80858	0.305299	0.164422	9.69386	0	0.538561
cassava4.1_001344m	PAC:17974520	26.7589	22.056	18.0819	11.7787	19.6696	20.792	21.1485	17.4047	18.7147	5.86849	0.819818	1.07527
cassava4.1_006635m	PAC:17982799	26.6826	23.6536	51.5279	9.84629	26.4084	7.54809	20.4397	26.4933	48.9423	15.1923	2.17844	1.84735
cassava4.1_005514m	PAC:17960761	10.4827	27.9652	11.3116	9.52464	30.0403	3.25778	16.3354	13.7042	16.8453	1.97897	0.404488	1.22921
cassava4.1_006392m	PAC:17960859	0.24151	0	4.09424	0.304799	0.0710975	0.232727	0	1.68202	41.7825	0.105799	#DIV/0!	24.8407
cassava4.1_001806m	PAC:17977369	0.801633	0.017399	0.203436	0.153815	0	1.61139	0.0464327	1.46765	1.27224	1.53168	11.6924	0.866855
cassava4.1_001863m	PAC:17982629	13.9929	22.0482	8.88505	0.0121266	17.257	0.00994764	21.5712	28.2915	12.2018	6.75587	0.402983	0.431289
cassava4.1_004270m	PAC:17982642	18.9874	19.639	15.707	7.89464	14.2327	11.6257	13.9929	14.5127	19.2601	6.50489	0.799786	1.32712
cassava4.1_027314m	PAC:17985464	0	0.0536386	0.558131	0	0	0	0	0.0601046	0	0.231469	10.4054	0
cassava4.1_014638m	PAC:17984520	233.776	553.402	753.786	100.856	309.176	80.6839	359.046	61.0573	19.8437	11.0473	1.36209	0.325001
cassava4.1_031737m	PAC:17969372	0	0	1.1124	0.0387646	0	0	0	4.64706	4.33121	0.0495914	#DIV/0!	0.932032
cassava4.1_017969m	PAC:17985721	0	0.323292	1.64537	0.257435	0.108763	0	0.101138	3.37859	0.278412	0.452719	5.08942	0.0824048
cassava4.1_000678m	PAC:17967919	24.905	26.6226	21.5412	7.86119	24.8746	12.0773	22.5826	14.2327	13.1901	3.51562	0.809132	0.926746
cassava4.1_022840m	PAC:17967888	0	0	0	0	0	0	0	0	0	0	#DIV/0!	#DIV/0!
cassava4.1_014671m	PAC:17974688	323.189	70.9164	177.199	110.282	60.677	243.015	159.101	53.8168	43.5121	8.79607	2.4987	0.808523
cassava4.1_002719m	PAC:17983987	14.7722	11.7015	12.5115	5.28579	11.255	9.00638	13.4468	13.3617	13.6681	3.01218	1.06922	1.02293
cassava4.1_009709m	PAC:17964594	22.1214	65.6718	219.577	16.3406	82.4871	9.53808	26.0803	3.50184	18.7766	15.8302	3.34355	5.36192
cassava4.1_003521m	PAC:17966169	0.389579	0.559598	0	0.189927	0.101515	0.084637	0.0927063	67.8471	1.86753	5.50721	0	0.0275256
cassava4.1_016920m	PAC:17984769	35.8406	47.5202	102.074	28.7133	43.5925	42.7687	37.8536	39.7372	63.7246	73.3047	2.14801	1.60365
cassava4.1_008343m	PAC:17969767	10.3693	10.9985	12.0126	3.52255	11.8327	1.86911	9.47294	8.46442	10.1422	1.27271	1.0922	1.19822
cassava4.1_009563m	PAC:17969752	0.123402	0.513781	1.42793	0.218496	0.4405	0.243387	0.147849	2.43841	0.090529	0.0457374	2.77926	0.0371262
cassava4.1_005098m	PAC:17961917	20.6857	16.3389	25.1255	11.5623	19.6781	12.0427	17.5887	9.76978	5.05572	4.83591	1.53777	0.517486
cassava4.1_028245m	PAC:17961895	0	0.0654845	0	0	0.154528	0	0.0606165	0.129568	0	0.0376222	0	0
cassava4.1_003211m	PAC:17965037	54.1669	88.4665	87.6019	34.474	71.3725	25.0283	57.3696	157.9	50.314	40.4363	0.990227	0.318645
cassava4.1_018207m	PAC:17970470	105.757	67.2644	337.971	57.2547	89.1037	54.4643	66.6399	9.88389	19.5545	7.10526	5.02452	1.97842
cassava4.1_009070m	PAC:17979063	20.9891	18.6087	8.29475	27.1046	13.2176	25.3613	16.4335	13.9269	8.68808	12.8694	0.445746	0.623834
cassava4.1_014715m	PAC:17991743	2.56648	8.09622	6.73894	3.68005	7.99266	3.24633	7.26333	4.13166	7.00645	2.47114	0.832356	1.6958
cassava4.1_019313m	PAC:17977350	2.8326	0.795213	1.78095	0.911376	2.13078	0.254614	1.61428	45.2947	3.01791	13.2443	2.23959	0.0666283
cassava4.1_004223m	PAC:17993297	10.1747	8.08207	10.4447	3.58207	7.67775	3.96482	7.40484	6.8885	9.47488	2.74905	1.29233	1.37546
cassava4.1_015363m	PAC:17976096	14.0614	13.4629	23.8713	1.42477	13.1125	1.51513	9.49524	12.8383	6.23418	1.46716	1.77312	0.485592
cassava4.1_027339m	PAC:17979868	0	0	0	0	0	0	0	0	0	0	#DIV/0!	#DIV/0!
cassava4.1_000768m	PAC:17982396	42.375	43.7188	37.9788	23.4108	42.255	44.2293	40.6816	23.5402	30.1147	11.5965	0.868706	1.27929
cassava4.1_001139m	PAC:17975196	5.25881	4.75284	5.14354	4.65858	3.28593	3.28261	3.85204	14.5798	14.953	4.35245	1.0822	1.0256
cassava4.1_023966m	PAC:17975175	0	0.0455146	0	0.0964195	0	0.11848	0	0	0	1.70176	0	#DIV/0!
cassava4.1_005724m	PAC:17965518	0	0.157874	0	0.0507654	0.0635266	0.122993	0.117515	0.0350716	0	0.96885	0	0
cassava4.1_018795m	PAC:17989814	1.33532	2.46609	6.80353	0.253318	1.62084	0	0.814901	1.6578	0.582123	0	2.75883	0.351142
cassava4.1_023112m	PAC:17981414	5.4914	11.1123	21.7093	4.84553	9.71912	7.61139	13.1894	4.85959	14.7591	0.495231	1.95363	3.03711
cassava4.1_018441m	PAC:17987999	0	0.706329	0.000594585	0	3.2234	0	2.15624	3.93006	21.303	1.8792	0.000841796	5.42053
cassava4.1_003071m	PAC:17992321	10.0866	11.5012	11.8371	2.44749	6.73544	1.89705	8.36041	0.956753	1.53716	0.332697	1.02921	1.60664
cassava4.1_005918m	PAC:17992311	30.9993	13.142	24.5994	14.9463	10.74	11.5926	10.1683	16.3064	17.6285	19.7467	1.87182	1.08108
cassava4.1_008964m	PAC:17992353	0.419444	2.60987	1.65406	0.624289	2.61715	0.619145	1.14755	0.0889749	0.175409	0.359038	0.633771	1.97144
cassava4.1_025840m	PAC:17961670	0	0	0	0	0	0	0	0	0	0	#DIV/0!	#DIV/0!
cassava4.1_032884m	PAC:17965244	0	0	0	0	0	0	0	0	0	0	#DIV/0!	#DIV/0!
cassava4.1_030498m	PAC:17988483	7.05089	14.989	13.7023	7.24144	10.9249	5.27267	15.0308	33.0965	19.9947	10.58	0.914157	0.604133
cassava4.1_000439m	PAC:17961161	44.5139	41.7802	34.4672	32.5174	45.4759	45.3007	40.1063	19.2086	23.0215	9.93941	0.824965	1.1985
cassava4.1_009208m	PAC:17970283	33.315	44.8533	32.3919	13.4686	44.5222	14.2173	42.7745	42.5377	61.5794	31.9302	0.722174	1.44764
cassava4.1_021954m	PAC:17979782	0	0.247562	0	0.350253	0	0	0.232638	0	0.155716	1.02761	0	#DIV/0!
cassava4.1_005397m	PAC:17959794	11.2938	12.3063	16.3781	6.92548	13.84	7.75999	12.3051	12.7185	21.5377	4.95438	1.33087	1.69342
cassava4.1_012881m	PAC:17959826	29.5341	25.2667	25.7401	20.621	25.9987	28.2755	27.5483	46.5951	62.0083	30.0649	1.01874	1.33079
cassava4.1_016909m	PAC:17980008	5.35826	4.38617	17.2024	12.8472	5.47267	15.7218	2.91441	2.5022	12.2315	11.298	3.92196	4.8883
cassava4.1_023061m	PAC:17980261	0.459407	0.0455057	14.0528	0.385034	0	0.208157	0.042538	0.923165	1.14128	0.0533815	308.814	1.23627
cassava4.1_016415m	PAC:17991196	6.32123	9.70991	7.19892	2.51431	10.5983	3.5784	8.75844	4.88605	9.76818	3.39805	0.741399	1.9992
cassava4.1_016557m	PAC:17977865	1.29972	0.359743	0.000200344	0.340374	0	0	0.297643	1.4685	20.2399	0	0.000556909	13.7827
cassava4.1_026406m	PAC:17992645	8.39733	9.04576	1.48257	2.53935	3.14022	2.54357	6.0498	8.52239	6.34448	0.874189	0.163897	0.744448
cassava4.1_032289m	PAC:17985129	0	1.00316	6.70296	0	0.806956	1.31303	0.5657	0	1.42792	0	6.68185	#DIV/0!
cassava4.1_019061m	PAC:17980998	45.9832	187.532	112.49	95.6336	183.543	55.7941	108.122	1.6714	0.867562	8.14261	0.599844	0.519063
cassava4.1_023703m	PAC:17981012	0.422414	0	0	0.232728	0	0	0	0	1.82877	3.436	#DIV/0!	#DIV/0!
cassava4.1_012411m	PAC:17991161	28.017	22.3552	33.2032	17.4006	31.3658	18.2045	21.07	14.237	15.317	49.7841	1.48526	1.07586
cassava4.1_027815m	PAC:17986610	0	0	0	0	0	0	0	0	0	0	#DIV/0!	#DIV/0!
cassava4.1_033412m	PAC:17992515	5.59453	0.36788	2.33334	0.491497	0.467208	0.892167	0.274845	1.24271	23.3482	1.16729	6.34267	18.7881
cassava4.1_008535m	PAC:17964027	15.3645	25.0727	14.7066	4.96975	26.0781	4.06939	21.4442	13.6005	18.8642	7.21518	0.586558	1.38702
cassava4.1_027436m	PAC:17966919	35.1129	4.31244	83.2972	14.3132	6.03547	21.1067	7.41734	0.427981	1.40656	0.772092	19.3156	3.2865
cassava4.1_004144m	PAC:17967569	6.55953	5.65535	3.16695	3.56449	3.72313	6.18757	6.82772	0.404965	0.402398	1.20553	0.559992	0.993661
cassava4.1_028768m	PAC:17967648	3.78686	4.17939	0.823786	5.17355	3.61242	2.73684	4.86858	3.70448	2.35269	2.78463	0.197107	0.635093
cassava4.1_007117m	PAC:17992798	22.2003	29.0561	22.8907	19.8095	25.3057	27.6675	31.1925	25.6348	63.4886	10.2666	0.78781	2.47666
cassava4.1_000822m	PAC:17992054	58.0913	56.675	60.5967	27.0182	62.0105	44.0159	46.5654	25.7617	32.15	19.7203	1.0692	1.24798
cassava4.1_026660m	PAC:17970072	0	0	0	0	0	0	0	3.46614	0	0	#DIV/0!	0
cassava4.1_025901m	PAC:17965377	2.76638	2.85925	0.606544	0.841034	1.5586	1.64958	2.56999	7.35872	8.34218	0.689702	0.212134	1.13365
cassava4.1_034065m	PAC:17967128	0	0	0	0	0	0	0	0	0	0	#DIV/0!	#DIV/0!
cassava4.1_022384m	PAC:17973432	0	0.0812335	1.0978	0.161073	0	0.362451	0	0.0921491	4.25464	0.139903	13.5141	46.1713
cassava4.1_001014m	PAC:17992865	25.0857	28.3452	20.8447	7.64703	23.4094	11.5476	25.1522	16.3904	14.0386	2.94285	0.735387	0.856514
cassava4.1_008627m	PAC:17980675	52.1907	36.2893	65.0168	17.708	41.5415	18.0411	34.6852	29.6534	91.6799	32.458	1.79162	3.09172
cassava4.1_007757m	PAC:17965986	7.92364	11.1434	7.23557	9.85765	14.6138	22.0503	15.8572	8.69858	14.9333	62.5539	0.649314	1.71675
cassava4.1_010098m	PAC:17965985	45.1486	49.9229	49.4863	46.7007	50.9551	45.7124	49.8241	26.2167	59.9999	20.5029	0.991255	2.28861
cassava4.1_011382m	PAC:17966023	20.2087	24.157	15.06	3.65719	21.5769	5.9334	19.4523	14.5599	13.1369	1.55577	0.623422	0.902266
cassava4.1_011681m	PAC:17965646	52.2504	62.143	35.0097	41.6227	60.2248	60.2442	61.2597	30.0551	27.5358	60.952	0.563373	0.916177
cassava4.1_023395m	PAC:17965835	4.74077	10.0849	6.04096	1.405	7.25178	2.02384	10.094	7.27626	4.95826	0.114461	0.59901	0.68143
cassava4.1_028172m	PAC:17965847	0.931002	2.13131	0	0.236826	2.46592	0	2.0103	1.47086	1.44001	0.303052	0	0.979026
cassava4.1_030227m	PAC:17965759	2.48524	0.167259	1.34808	4.40914	0.452819	4.47095	0.570496	0.133298	0.0964433	0.0970715	8.05984	0.723516
cassava4.1_014572m	PAC:17980921	123.776	159.286	13.7136	2.13261	41.2599	43.167	88.5076	0.285058	0.35605	0.495164	0.0860942	1.24904
cassava4.1_001178m	PAC:17989361	11.133	10.1906	6.45028	8.76522	7.17701	16.3593	8.33832	11.0432	16.0477	8.41523	0.632964	1.45317
cassava4.1_007904m	PAC:17989362	34.1521	33.0927	67.462	21.9805	36.9544	18.7506	33.838	29.632	59.2909	20.209	2.03858	2.00091
cassava4.1_005428m	PAC:17972582	207.101	361.522	29.5118	96.0929	290.39	111.295	279.547	60.8433	0.170185	2.17899	0.0816321	0.0027971
cassava4.1_019100m	PAC:17991734	91.6419	77.1549	194.03	24.1842	84.3283	20.1311	78.4282	61.1262	89.4798	11.7047	2.51481	1.46385
cassava4.1_013596m	PAC:17972307	69.0577	57.599	49.1865	53.6879	55.4959	65.5609	50.0278	31.975	23.2653	29.6557	0.853947	0.727609
cassava4.1_022290m	PAC:17972261	23.6032	26.955	34.2993	10.7678	39.8735	9.13757	30.3606	5.30658	6.87399	8.71023	1.27247	1.29537
cassava4.1_029421m	PAC:17991089	0	0	0	0	0	0	0	0	0	0	#DIV/0!	#DIV/0!
cassava4.1_027282m	PAC:17966907	0.412487	0.0653495	3.52201	0.111357	0.0658325	0.136258	0	0.460642	1.06475	0.269795	53.895	2.31145
cassava4.1_001405m	PAC:17980834	5.27101	0.17093	1.39045	0.443701	0.329087	6.41482	0.317981	0.182193	35.1223	0.414026	8.13462	192.775
cassava4.1_022638m	PAC:17988036	0	0	0	0	0	0	0	0	0	0	#DIV/0!	#DIV/0!
cassava4.1_026972m	PAC:17988053	0	0	0	0	0	0	0	0	0	0	#DIV/0!	#DIV/0!
cassava4.1_029410m	PAC:17980623	0.613166	0.505378	0.224443	0.193687	0.619292	0.0593461	0.627203	0.202092	0.382252	0.0985979	0.444109	1.89148
cassava4.1_002382m	PAC:17987502	329.881	135.558	245.038	106.222	158.03	215.045	214.872	12.14	14.3957	3.9185	1.80762	1.18581
cassava4.1_015220m	PAC:17993767	244.008	430.412	185.571	111.757	644.971	129.289	604.239	132.855	54.3164	46.4513	0.431147	0.40884
cassava4.1_013613m	PAC:17991840	23.0684	19.1456	9.70319	20.1447	40.6031	35.2502	27.05	6.12788	12.1361	22.7543	0.50681	1.98047
cassava4.1_004440m	PAC:17983077	19.0413	26.1046	22.225	0.658724	18.9115	0.623339	22.6198	37.7447	23.5064	1.92849	0.851383	0.622774
cassava4.1_029403m	PAC:17971179	27.9649	44.0847	41.5083	70.5044	29.4922	40.8501	31.4111	19.9052	24.7309	21.9019	0.941558	1.24243
cassava4.1_004694m	PAC:17963381	3.97338	3.51525	2.95625	0.366079	1.73229	0.320907	3.20841	3.35772	0.491932	0.736934	0.840979	0.146508
cassava4.1_013777m	PAC:17963335	17.2356	14.6763	73.6253	5.59498	13.7601	6.39494	13.2804	11.495	31.7739	3.89695	5.01661	2.76415
cassava4.1_009411m	PAC:17960986	8.02044	8.99307	8.88685	8.61454	8.74086	9.54806	15.9532	2.66209	3.18807	0.939958	0.988189	1.19758
cassava4.1_022042m	PAC:17981070	6.91557	12.0521	14.9093	7.43449	9.88286	7.06163	8.6357	6.77373	7.61155	3.44494	1.23707	1.12369
cassava4.1_006494m	PAC:17961712	33.5283	31.7948	65.5996	17.3855	26.2779	15.1426	26.4368	26.9224	14.5649	2.57526	2.06322	0.540996
cassava4.1_029655m	PAC:17990525	4.21644	2.59852	0.830609	0.484	1.49913	0.802412	2.09884	0.278612	0.15766	0	0.319647	0.565877
cassava4.1_008429m	PAC:17969537	0	0.39361	0.000393312	5.60143	0.708496	3.90356	0.000128058	0.000487802	0.000493635	0.000258968	0.000999243	1.01196
cassava4.1_031121m	PAC:17969513	1.1933	0.418116	0.400482	0	0	0	0.0787726	0	1.20699	0	0.957825	#DIV/0!
cassava4.1_025651m	PAC:17963062	0	0.0361425	0	0	0	0	0	0	0	0	0	#DIV/0!
cassava4.1_010793m	PAC:17973821	92.5097	95.296	169.714	53.0544	133.572	48.6281	90.6121	43.2866	62.0772	22.0113	1.78091	1.4341
cassava4.1_033017m	PAC:17981191	0	0	0	0	0	0	0	0	0	0	#DIV/0!	#DIV/0!
cassava4.1_000596m	PAC:17981587	14.9694	16.9039	10.2831	3.48171	12.879	4.88699	13.3941	19.9715	16.334	3.33444	0.608327	0.817865
cassava4.1_026125m	PAC:17981513	4.37432	2.69433	1.12111	0.475337	2.12598	0.539065	1.61907	0.191858	0.0211667	1.18581	0.4161	0.110325
cassava4.1_022787m	PAC:17968205	0.383625	0.779797	7.77076	0	1.00747	0.925851	0.623317	2.3539	2.40695	0.379175	9.96511	1.02254
cassava4.1_029825m	PAC:17968206	0	0	0	0	0	0	0	0	0	0	#DIV/0!	#DIV/0!
cassava4.1_030093m	PAC:17970697	2.22491	2.0105	0.658754	0.353766	0.787131	0.645673	1.45079	1.46852	2.09694	0.20842	0.327657	1.42793
cassava4.1_026183m	PAC:17962865	1.77989	0.852875	0.29134	0.289427	0.388426	0	0.380722	0.649098	0.635305	2.76702	0.341598	0.978751
cassava4.1_023912m	PAC:17982947	0	0	0	0.0541982	0	0	0	0	0	0	#DIV/0!	#DIV/0!
cassava4.1_032413m	PAC:17965361	11.0366	7.8581	7.86559	56.5545	6.44241	49.4865	4.90691	4.0664	6.87596	3.26383	1.00095	1.69092
cassava4.1_027695m	PAC:17977782	0.120903	0.351298	0	0.815075	0.225441	0	0.118363	0	0	0	0	#DIV/0!
cassava4.1_032931m	PAC:17983661	0.432284	0.227435	0	0.103688	0.34969	0.478356	0.165571	0	0.0338833	0.140899	0	#DIV/0!
cassava4.1_015369m	PAC:17970036	68.3868	46.9405	48.8275	41.0115	39.1024	55.5572	49.8971	60.5735	76.0811	125.763	1.0402	1.25601
cassava4.1_024481m	PAC:17969967	3.77357	3.45476	4.75255	0.477724	1.64335	0.82731	2.97854	2.09573	0.379789	0.115412	1.37565	0.18122
cassava4.1_010460m	PAC:17983896	1.92393	1.5746	0	1.04335	1.86465	1.3147	1.77011	0.198463	0.268987	0.268362	0	1.35535
cassava4.1_033932m	PAC:17983901	0	0	0	0	0	0	0	0	0	0	#DIV/0!	#DIV/0!
cassava4.1_031603m	PAC:17980740	3.09416	1.79688	7.18	6.42327	2.68163	6.63265	3.56812	0.192905	0.174846	0.196624	3.99581	0.906384
cassava4.1_008678m	PAC:17969935	5.70819	5.35211	13.3751	6.53354	3.85475	6.088	3.82738	10.9836	9.40386	8.9521	2.49903	0.856173
cassava4.1_009293m	PAC:17964454	41.7152	49.8776	126.81	11.9013	65.8631	10.4585	53.433	39.1919	39.3582	4.17144	2.54242	1.00424
cassava4.1_005568m	PAC:17993868	0	0.391632	0.258775	0	0.163676	0.139259	0.0946106	0.505797	0.219296	0.132204	0.660761	0.433565
cassava4.1_012863m	PAC:17963073	431.718	290.83	37.629	201.76	61.1987	312.149	402.204	10.4649	174.679	9.26771	0.129385	16.6919
cassava4.1_030623m	PAC:17963091	0	0	0	0	0	0	0	0	0	0	#DIV/0!	#DIV/0!
cassava4.1_025565m	PAC:17976800	0	0	0	0	0	0	0	0	0	0	#DIV/0!	#DIV/0!
cassava4.1_004213m	PAC:17978459	5.4668	0.408952	14.1742	3.41831	0.192523	4.09962	0.201899	115.643	573.891	50.4968	34.6598	4.96261
cassava4.1_020226m	PAC:17992120	388.893	372.517	981.112	65.6744	278.993	112.302	260.536	96.5724	148.251	39.6461	2.63374	1.53513
cassava4.1_000952m	PAC:17989879	23.0035	19.0574	21.4197	5.92106	18.3591	8.83936	15.1373	4.16788	10.2457	2.71284	1.12396	2.45825
cassava4.1_010910m	PAC:17989896	27.1475	30.4023	40.2665	20.9181	36.7238	17.24	31.9857	23.4571	37.7015	10.795	1.32446	1.60725
cassava4.1_013012m	PAC:17989886	33.4722	15.2877	59.1616	6.89309	10.7501	24.0974	17.196	0.803257	0.640948	1.77447	3.86988	0.797936
cassava4.1_027703m	PAC:17968459	0	0	0	0.250756	0	0	0	4.22417	0	2.10699	#DIV/0!	0
cassava4.1_004399m	PAC:17967701	2.39876	2.16068	4.36879	0.796119	4.69392	0.000547726	1.54713	2.07023	2.19193	1.32389	2.02195	1.05879
cassava4.1_006949m	PAC:17967708	5.17833	0.149858	1.16223	3.82849	0.0895584	5.33844	0.109868	1.82772	0.261543	79.8833	7.75554	0.143098
cassava4.1_025681m	PAC:17967692	2.87595	5.25443	0.800633	2.38314	3.4334	2.89173	6.48183	25.2738	5.39206	3.17415	0.152373	0.213346
cassava4.1_032477m	PAC:17967686	0	0	0	0	0.0520761	0	0	0	0	0	#DIV/0!	#DIV/0!
cassava4.1_033717m	PAC:17963293	8.67445	11.5011	7.37353	4.48926	11.8571	5.78628	11.8283	10.9328	8.74079	9.0917	0.641115	0.799502
cassava4.1_008575m	PAC:17972164	50.6015	51.5615	21.6881	25.9908	30.0028	35.1944	45.0202	32.8606	29.4604	12.5814	0.420626	0.896527
cassava4.1_028678m	PAC:17968885	0	0.0447251	1.40133	0.107918	0.135713	0	0.0831232	3.34258	1.56467	0	31.3321	0.468102
cassava4.1_030057m	PAC:17990619	1.51238	0.551352	0.451395	1.73426	0	0.925102	0.330299	0.656476	23.1422	7.69083	0.818706	35.2522
cassava4.1_008447m	PAC:17966537	74.2182	97.0539	82.2321	33.9325	143.832	48.4695	126.313	17.3412	1.89031	5.21874	0.847283	0.109007
cassava4.1_017664m	PAC:17966477	6.73298	8.65486	51.5794	38.2184	14.4539	14.1815	3.3084	12.0473	61.5921	40.8639	5.95959	5.11252
cassava4.1_030438m	PAC:17966540	0.813102	0.120671	0	0.10851	0.368513	0.251879	0.570739	0	0	0.129577	0	#DIV/0!
cassava4.1_033978m	PAC:17961035	7.98474	16.0431	24.0804	2.34833	15.6419	2.54917	13.7895	48.8421	15.6997	2.82078	1.50098	0.321438
cassava4.1_003041m	PAC:17971957	1.97019	3.33449	0.217266	2.80603	3.85305	3.51295	5.31488	9.49877	6.71567	4.69639	0.0651572	0.707004
cassava4.1_012404m	PAC:17971991	2.41561	3.5911	3.71362	0.923092	1.6313	0.326121	1.71794	55.7792	54.5691	13.2221	1.03412	0.978306
cassava4.1_020589m	PAC:17971929	0.822032	0.541725	0	0.490101	0.278843	0	0	4.87625	2.14109	0.285753	0	0.439085
cassava4.1_033837m	PAC:17963061	0	0.205758	0	0.0362777	0.413001	0	0.188969	3.59509	8.57787	0.0413584	0	2.386
cassava4.1_021106m	PAC:17987643	0	0	0	0	0	0	0	0	0	0	#DIV/0!	#DIV/0!
cassava4.1_023817m	PAC:17990500	7.49603	10.4198	0.860893	0.820391	36.6772	1.1005	9.10967	0.180304	0.127162	0.19992	0.0826209	0.705264
cassava4.1_002317m	PAC:17986496	11.9938	12.4833	9.34407	6.18186	10.7335	3.03013	4.541	42.4423	17.8524	19.3187	0.748526	0.420628
cassava4.1_000130m	PAC:17962802	13.2765	8.89243	5.83996	6.83581	7.13612	9.96616	8.96149	9.1651	19.547	4.7682	0.656734	2.13276
cassava4.1_001300m	PAC:17962766	261.818	123.891	49.513	46.4092	27.8926	106.785	64.7922	321.754	28.5492	64.4941	0.39965	0.0887299
cassava4.1_003550m	PAC:17962711	49.6233	30.0652	35.4432	35.0006	22.7231	32.3396	27.485	27.3828	40.1941	15.0502	1.17888	1.46786
cassava4.1_033252m	PAC:17962701	0	0	0	0	0	0.229144	0.0849047	0.0503922	0	0	#DIV/0!	0
cassava4.1_005536m	PAC:17985286	14.695	12.1553	12.9015	2.61659	17.9852	3.67828	9.00557	3.63841	22.0082	1.7655	1.06139	6.04885
cassava4.1_013045m	PAC:17989531	13.7096	10.3141	0.000113235	17.6617	13.8824	0	12.9792	1.16527	1.74e-05	4.81392	1.09787e-05	1.49322e-05
cassava4.1_012979m	PAC:17988197	0.181043	0.272493	1.23389	0.148552	0.274942	0.229426	0.254271	0.244267	0.720388	0.490582	4.52815	2.94918
cassava4.1_013516m	PAC:17988143	9.9998	5.87167	25.2982	2.22215	8.19262	3.63019	4.27766	6.03953	17.82	2.09283	4.30852	2.95056
cassava4.1_015827m	PAC:17960956	12.7396	30.7233	11.5237	32.6876	25.0466	14.7982	27.263	28.5468	69.6829	50.8479	0.37508	2.44101
cassava4.1_023231m	PAC:17989691	0	0.0993192	0	0	0.100062	0	0	0.446824	0.083192	0	0	0.186185
cassava4.1_026130m	PAC:17962610	0	0.0599914	4.62078	0.0647156	0.120713	0	0	0	0	0	77.024	#DIV/0!
cassava4.1_027368m	PAC:17962504	3.53353	2.10283	0.927788	0.523803	1.31021	0.708123	1.80133	6.91755	6.5139	0.197315	0.441209	0.941648
cassava4.1_031478m	PAC:17962487	0.198644	0.103137	1.15826	0.13879	0.0741156	0.218806	0.0252601	2.89359	10.3765	0.144638	11.2303	3.58603
cassava4.1_015698m	PAC:17981852	22.7566	8.10732	29.7011	12.3046	3.89013	9.93611	2.18477	30.7965	480.883	115.938	3.66349	15.6149
cassava4.1_002784m	PAC:17981170	1.70506	2.76123	6.43179	1.76378	1.11143	1.1434	3.36684	0	1.4055	0.545917	2.32932	#DIV/0!
cassava4.1_023432m	PAC:17973617	0.113045	0.027054	11.7726	0.146889	0.0541569	0.57584	0.0738135	0.629198	0.966728	0.167517	435.152	1.53644
cassava4.1_030116m	PAC:17960528	0.283741	1.14346	0.402864	0.0362954	0.821338	0	0.987601	0	0.0296534	0	0.35232	#DIV/0!
cassava4.1_014743m	PAC:17994182	15.3817	23.6539	4.68457	19.1556	31.1947	13.3113	19.3249	10.4239	7.39278	20.3096	0.198046	0.709214
cassava4.1_022314m	PAC:17960604	0	0	0	0.0889446	0.168842	0	0	0	0	0	#DIV/0!	#DIV/0!
cassava4.1_027222m	PAC:17980816	0	0	0	0	0	0	0	0	0	0	#DIV/0!	#DIV/0!
cassava4.1_031758m	PAC:17980817	35.7369	10.8593	41.1247	19.4743	6.87026	31.2772	8.27665	14.1949	6.53453	6.08877	3.78705	0.460344
cassava4.1_007736m	PAC:17991354	34.2841	30.8282	45.0339	11.2133	30.9769	15.3752	26.4968	15.7129	26.2422	11.0097	1.4608	1.67011
cassava4.1_011955m	PAC:17991382	8.64402	23.561	34.3157	1.34797	20.1815	0.653506	16.1229	26.8906	22.5439	4.74677	1.45646	0.838356
cassava4.1_012956m	PAC:17984110	4.09128	7.48068	43.506	1.00437	6.79177	0.500223	3.30474	0.980004	0.137396	0.303767	5.81578	0.140199
cassava4.1_033322m	PAC:17978893	0	0	0	0	0	0	0	0	0.0249553	0	#DIV/0!	#DIV/0!
cassava4.1_022228m	PAC:17985594	0	0	0	0	0	0	0	0	0	0	#DIV/0!	#DIV/0!
cassava4.1_000645m	PAC:17986879	0.139754	0.199071	0.185991	0.125562	0.10779	0.225196	0.14818	0.220576	0.340039	0.153492	0.934295	1.5416
cassava4.1_012007m	PAC:17984915	3.0186	0.0520966	0.42685	0.175973	0.0528803	0.415146	0	0.0588255	6.02634	4.71869	8.19343	102.444
cassava4.1_024588m	PAC:17984952	2.12864	0.774315	5.11928	0.350878	0.713191	0.232645	0.513308	0.103036	0.723232	0.458289	6.61137	7.01922
cassava4.1_021080m	PAC:17971568	0	0	1.99474	0	0	0	0	1.63667	0.821407	0	#DIV/0!	0.501877
cassava4.1_008920m	PAC:17978275	26.7631	26.9224	28.0197	13.6263	27.2568	10.1927	22.2382	35.3847	44.7372	28.9729	1.04076	1.26431
cassava4.1_001577m	PAC:17963742	8.32188	9.65145	8.04096	3.08406	5.31499	5.03263	8.09151	16.2108	15.8277	2.73693	0.833135	0.976368
cassava4.1_033998m	PAC:17963699	0.669037	0.478416	0	0	0	1.2955	0.180721	0.107384	0	1.27441	0	0
cassava4.1_031315m	PAC:17965419	0.955134	1.28049	5.01435	0.296488	1.18518	0.108704	0.624691	2.36368	12.8715	0.690066	3.91596	5.44553
cassava4.1_009559m	PAC:17978074	9.71909	19.7247	8.16735	3.19602	12.4713	3.73577	10.8114	0.902349	0.0590594	15.7415	0.414067	0.0654507
cassava4.1_003214m	PAC:17962310	23.0953	22.249	15.925	13.4742	13.5274	12.7595	14.1821	11.283	13.5173	4.1338	0.715763	1.19802
cassava4.1_028469m	PAC:17962312	34.7224	26.1249	342.368	12.4164	22.8357	6.05059	15.7804	0	0.254299	2.09911	13.105	#DIV/0!
cassava4.1_006205m	PAC:17981051	57.8327	176.957	14.4062	11.8024	58.1503	4.62762	129.278	68.4238	39.0148	8.72131	0.0814107	0.570193
cassava4.1_010891m	PAC:17960224	5.8598	4.67979	17.767	3.03234	6.16804	6.85878	5.1257	6.13411	13.7892	1.998	3.79654	2.24795
cassava4.1_001498m	PAC:17970543	29.7534	26.6909	51.1267	8.44991	24.7555	11.3517	20.7606	18.3268	26.8535	5.93434	1.91551	1.46526
cassava4.1_010618m	PAC:17971867	1.76352	1.66532	0.390172	0.63851	1.67817	1.61862	1.55415	1.80206	3.60436	0.430399	0.234293	2.00013
cassava4.1_007359m	PAC:17967756	30.0758	15.4593	22.8714	18.7518	18.6356	24.2577	16.9564	21.7633	24.6763	22.2048	1.47946	1.13385
cassava4.1_008340m	PAC:17984582	0.433987	0.856645	5.77333	0.67129	0.672403	0.196708	0.443228	1.48628	2.5817	3.34816	6.73947	1.73702
cassava4.1_006583m	PAC:17975832	4.24077	4.20731	0.000692358	2.76627	9.52792	0.00667888	2.58646	0.00315711	0	3.39095	0.000164561	0
cassava4.1_018060m	PAC:17974407	4.22052	1.54948	16.1639	0.426995	0.52273	2.14058	1.25843	0.115841	0.467736	0.826468	10.4318	4.03774
cassava4.1_024241m	PAC:17985112	0.296809	0.077652	0	0	0	0.228447	0.072762	0.0864144	4.90474	0.102266	0	56.7584
cassava4.1_013624m	PAC:17988987	3.43089	8.22694	4.10943	0.00224944	7.03208	0.0062279	6.13178	21.242	7.17168	8.76289	0.499509	0.337618
cassava4.1_014611m	PAC:17988818	0	0	0	0	0	0	0	0	0	0	#DIV/0!	#DIV/0!
cassava4.1_016918m	PAC:17988877	6.97033	2.0095	26.8899	0.37895	1.7645	1.10756	1.00697	0.498551	0.037391	0.110618	13.3814	0.0749993
cassava4.1_030033m	PAC:17988582	1.14199	2.26542	2.11819	0.563931	2.18509	1.14646	1.33929	1.36698	1.36258	1.56814	0.93501	0.996781
cassava4.1_015536m	PAC:17987905	10.8177	5.08058	35.3089	3.33664	5.63894	5.78821	4.79132	8.09481	21.9305	9.19384	6.94978	2.70921
cassava4.1_004549m	PAC:17968928	20.0792	20.7554	27.0411	4.31344	18.9673	11.0705	15.2051	0.67704	3.79448	1.06235	1.30285	5.60451
cassava4.1_029406m	PAC:17969025	1.27299	0.412576	1.58417	0.650425	0.366044	0.599555	0.459869	1.69336	2.3948	0.338758	3.8397	1.41423
cassava4.1_034399m	PAC:17969101	7.79377	0.135548	1.86594	4.07259	0.0340493	6.52096	0.063582	37.5981	28.9073	109.54	13.7659	0.76885
cassava4.1_023313m	PAC:17987328	7.68574	20.9323	14.4923	6.05115	35.3762	4.5187	8.89373	3.12524	25.0142	1.57968	0.692342	8.00393
cassava4.1_007855m	PAC:17984719	0.340937	0.196473	1.13345	0.215765	0.230341	0.0889609	0.211854	0.108978	0.022868	0	5.76899	0.209841
cassava4.1_019322m	PAC:17987351	135.145	105.26	70.7224	84.7869	126.011	86.0926	124.68	27.6738	66.0835	16.2595	0.671883	2.38794
cassava4.1_002000m	PAC:17992052	14.8882	7.5592	28.3998	6.63376	4.85781	6.17103	4.97359	21.5276	26.0327	3.17287	3.75698	1.20927
cassava4.1_016555m	PAC:17973394	0	0.0779974	1.14988	0	0.078503	0	0	112.423	19.1486	1.62442	14.7425	0.170326
cassava4.1_000143m	PAC:17990384	13.9668	12.9246	2.16553	7.7172	6.87773	18.5724	13.5517	13.3031	16.2749	2.78461	0.167551	1.22339
cassava4.1_004580m	PAC:17964813	48.0571	25.7089	37.0024	12.9536	38.89	0.0114686	52.8627	45.3025	20.1768	4.20884	1.43928	0.445379
cassava4.1_008145m	PAC:17964866	0.140259	0.145409	1.26736	0.44045	0.145833	0.335232	0.166078	0.160829	3.54602	1.05529	8.71583	22.0484
cassava4.1_019308m	PAC:17964834	1.43963	2.52913	17.2171	4.51819	0.896505	4.09366	1.80735	1.72153	0.628795	20.6336	6.80752	0.365254
cassava4.1_032314m	PAC:17964806	4.59523	9.04284	14.0605	7.32848	14.3434	3.86907	6.88045	3.91902	0.499975	0.770315	1.55488	0.127577
cassava4.1_026731m	PAC:17966749	1.25978	0.733124	0.58626	0.650862	1.19354	0.624766	1.66188	9.51718	7.24902	4.62687	0.799674	0.761677
cassava4.1_014499m	PAC:17981111	42.666	28.0698	64.015	6.58235	24.7839	1.56669	18.9571	19.4505	34.1336	2.95058	2.28056	1.7549
cassava4.1_021455m	PAC:17989724	0.159405	0.688153	0.479516	0.137764	0.265387	0	0.889791	0.119159	0.457165	0.419631	0.696816	3.8366
cassava4.1_033706m	PAC:17977818	7.65964	11.2806	2.3387	3.62535	7.77818	2.48376	14.2473	27.8954	17.4626	2.47328	0.207321	0.626003
cassava4.1_011998m	PAC:17978299	9.12718	0.402695	14.3219	0.441504	2.52195	0.502859	0.455822	4.07026	0.7004	0.0609407	35.5651	0.172077
cassava4.1_033134m	PAC:17978322	0	0	0.266105	0	0	0	0	0	0	0	#DIV/0!	#DIV/0!
cassava4.1_003199m	PAC:17963969	14.7328	15.3469	5.77717	12.4045	11.6107	19.0796	16.1789	9.22496	4.55852	4.06864	0.376439	0.494151
cassava4.1_020266m	PAC:17983961	63.1301	68.1534	842.461	28.0358	58.0521	33.8973	38.1829	410.375	209.776	62.6819	12.3612	0.511181
cassava4.1_026768m	PAC:17975296	1.5031	0.152098	2.39624	0	0.204877	0.486123	0.188592	0	0	0	15.7546	#DIV/0!
cassava4.1_013344m	PAC:17961195	23.2855	13.755	21.7166	16.3573	17.9322	34.1609	24.3436	28.8219	17.1802	6.66388	1.57881	0.596081
cassava4.1_028527m	PAC:17986598	7.14398	2.27512	18.4744	0.624343	2.98688	0.799422	0.72029	0	0	0.990607	8.12019	#DIV/0!
cassava4.1_002625m	PAC:17968431	42.9426	63.2143	62.0368	13.4208	49.7475	13.0113	53.1636	41.8052	29.3229	6.4243	0.981373	0.701418
cassava4.1_015415m	PAC:17968376	18.6115	9.67748	36.0252	11.7149	10.3804	15.0132	14.519	3.2121	7.97982	4.35044	3.72258	2.4843
cassava4.1_025614m	PAC:17968384	0.962268	0.750775	4.02489	0.121573	0.126449	0.597723	0.235544	0.141442	0.39755	0.444386	5.36098	2.81069
cassava4.1_025617m	PAC:17994175	0.167083	0	0.224654	0	0	0	0	0	0	0.0492956	#DIV/0!	#DIV/0!
cassava4.1_010722m	PAC:17971062	19.3431	17.2722	14.4565	11.1503	19.3456	12.8686	17.024	14.5384	19.4136	10.6511	0.836981	1.33533
cassava4.1_015908m	PAC:17983271	4.88469	8.31901	2.55038	6.13954	7.58249	5.85578	7.12067	6.37757	8.72217	5.4445	0.306573	1.36763
cassava4.1_002006m	PAC:17992769	9.9244	14.909	7.00108	4.84627	14.2881	5.71637	13.6733	9.34087	11.7098	3.42002	0.469587	1.25361
cassava4.1_025766m	PAC:17961424	0	0	0	0	0	0	0	0	0	0	#DIV/0!	#DIV/0!
cassava4.1_002319m	PAC:17969631	10.0002	13.2733	17.7513	6.12988	10.2415	6.57405	8.7915	168.69	158.13	22.1632	1.33737	0.9374
cassava4.1_033705m	PAC:17971420	0	0	0	0	0	0	0	0	0	1.9419	#DIV/0!	#DIV/0!
cassava4.1_028009m	PAC:17991056	12.8465	15.503	12.2061	38.0043	8.1902	35.9707	14.7702	6.27457	9.34749	12.0043	0.787338	1.48974
cassava4.1_003669m	PAC:17973866	40.9185	45.4888	21.558	43.3466	26.4874	34.8162	45.1224	27.1703	24.0087	8.86671	0.473919	0.883638
cassava4.1_011443m	PAC:17973846	6.11595	4.89298	1.16476	5.42577	0.994362	5.3253	0.551443	56.7151	1.20795	133.536	0.238047	0.0212986
cassava4.1_013048m	PAC:17978658	3.63427	17.0861	1.05869	1.93667	20.576	2.81514	6.55847	0.797818	1.61329	1.57707	0.0619621	2.02213
cassava4.1_004684m	PAC:17970157	19.9953	12.8194	43.743	7.65157	16.1304	11.4526	10.7126	2.46977	10.0098	5.76404	3.41225	4.05293
cassava4.1_022130m	PAC:17970184	0	0	0	0	0	0	0	0.202528	0	0	#DIV/0!	0
cassava4.1_012541m	PAC:17989173	1.80967	2.65001	0.603186	0.956949	3.74116	1.40736	2.83972	0.0536065	0.256199	0.116361	0.227616	4.77925
cassava4.1_007446m	PAC:17984448	0.696599	0.441233	18.9213	0.341702	0.102421	0	0.217457	0.186984	0.167422	0.053042	42.8828	0.895381
cassava4.1_004616m	PAC:17993469	0	0	0	1.5007	0.599721	4.47226	0.505591	1.53697	0.266062	8.16e-05	#DIV/0!	0.173108
cassava4.1_010421m	PAC:17988498	23.2772	68.5737	20.515	13.2011	33.914	14.5477	25.7411	265.335	96.0395	57.4497	0.299167	0.361956
cassava4.1_025647m	PAC:17972770	0.144113	0.155693	6.146	0.0394316	0.508711	0	0.542781	1.94991	3.14039	0	39.4751	1.61053
cassava4.1_023629m	PAC:17991870	4.24358	4.9387	9.55424	0.694057	2.59188	0.488286	1.0646	5.93698	4.28808	2.07594	1.93457	0.722266
cassava4.1_011284m	PAC:17971226	28.3835	21.61	26.7007	15.0476	20.0177	22.2302	25.7398	9.56065	23.8116	6.29238	1.23557	2.49058
cassava4.1_024763m	PAC:17970485	7.76152	14.0145	12.8036	2.89205	14.4194	2.90767	8.55075	61.1231	28.7292	26.532	0.913597	0.470022
cassava4.1_021333m	PAC:17986781	0.490311	0.0404881	0.101139	0.0224723	0	0	0	0	0.456003	0.388755	2.49799	#DIV/0!
cassava4.1_008667m	PAC:17984233	1.21714	0.123336	0.421761	0.468141	0	1.87364	0.0382892	0.999817	16.4224	16.0194	3.41961	16.4254
cassava4.1_023285m	PAC:17992099	11.5616	17.8529	26.2285	3.71755	20.5373	4.35207	16.241	24.2858	11.0072	8.55357	1.46915	0.453236
cassava4.1_008600m	PAC:17975440	31.1304	8.39883	68.1866	17.3735	6.62992	7.23509	16.0533	0.12477	0.614801	0.383416	8.11858	4.92747
cassava4.1_024936m	PAC:17977812	2.59792	0.139023	0.880412	0.166862	1.19636	1.48267	1.37646	0	0	0	6.33285	#DIV/0!
cassava4.1_033542m	PAC:17982200	0	0.17437	0.735598	0.108615	0.176859	0.29454	0	0	0	0	4.2186	#DIV/0!
cassava4.1_000243m	PAC:17984338	12.8327	18.3356	17.1416	6.46328	12.1661	11.0259	15.706	9.52014	14.7283	2.22501	0.934881	1.54707
cassava4.1_032205m	PAC:17989230	0	0.303476	0.374416	0.595469	0.538469	0.574539	0.142619	0.0851264	0	0.544265	1.23376	0
cassava4.1_002344m	PAC:17988326	4.16552	6.71119	6.7872	3.91195	6.13898	3.23918	6.17931	8.15624	8.90751	5.22837	1.01133	1.09211
cassava4.1_004613m	PAC:17988386	7.56232	5.63772	8.07165	1.48167	7.09947	2.11955	17.9411	3.38836	3.38646	0.27403	1.43172	0.999439
cassava4.1_007977m	PAC:17988383	16.1723	13.9411	48.3059	22.8603	12.3954	33.994	16.2942	30.5677	20.7438	11.457	3.465	0.678618
cassava4.1_019347m	PAC:17976418	7.31515	11.3744	9.79275	4.93392	5.37775	11.9373	7.44694	1.32722	21.161	114.019	0.860947	15.9439
cassava4.1_020989m	PAC:17976322	8.6129	8.57318	3.89699	26.8289	5.91563	21.5385	7.91995	10.9098	11.1301	5.00317	0.454556	1.02019
cassava4.1_022371m	PAC:17982545	7.90792	7.8164	13.7351	7.52358	5.35251	6.76395	7.17768	10.2185	21.6283	5.50171	1.75722	2.11658
cassava4.1_028169m	PAC:17970225	0	0	0	0	0	0	0	0	0	0	#DIV/0!	#DIV/0!
cassava4.1_023542m	PAC:17967171	0	0	0	0	0	0	0	0	0	0	#DIV/0!	#DIV/0!
cassava4.1_004964m	PAC:17977522	0.284426	0.174913	0	2.22569	0.470546	2.28742	0.732209	0.388676	1.01975	0.0326484	0	2.62365
cassava4.1_006110m	PAC:17974932	11.0944	0.372282	8.03008	5.66257	0.248399	7.9879	0.399242	89.1181	297.438	124.996	21.5699	3.33757
cassava4.1_033663m	PAC:17990271	2.40622	5.4642	0.449498	1.90188	3.74798	2.37677	2.94308	15.8527	5.64868	2.99648	0.0822624	0.356323
cassava4.1_026402m	PAC:17991229	0	0	0	0	0	0	0	0.0866338	0.172438	0	#DIV/0!	1.99042
cassava4.1_007612m	PAC:17993101	28.9818	16.4068	16.8022	19.7665	25.5823	26.313	18.6726	80.8155	52.488	97.8201	1.0241	0.649479
cassava4.1_024502m	PAC:17986295	1.75569	1.18437	7.56522	0.508608	0.918331	0.510603	1.20423	0	0.730017	0	6.38755	#DIV/0!
cassava4.1_027485m	PAC:17986306	0.983398	0.936199	1.74312	0.323343	0.450943	0.670621	0.835009	5.91136	5.03563	1.01751	1.86191	0.851856
cassava4.1_013393m	PAC:17973744	17.1569	20.7833	23.8744	3.08943	11.9243	2.90793	7.23747	25.3585	35.0883	4.69349	1.14873	1.38369
cassava4.1_018671m	PAC:17973757	91.8295	144.483	94.4574	145.352	130.437	161.074	136.505	74.662	71.8363	67.7059	0.653761	0.962153
cassava4.1_027455m	PAC:17973770	1.73613	4.20793	2.71843	0.0776027	2.82707	0.553262	0.928386	5.14146	0.726997	0.222728	0.646025	0.141399
cassava4.1_012750m	PAC:17989769	0.364696	0.257056	0.472972	0	0.207357	0	0.0954645	0.171899	0	0.0537045	1.83996	0
cassava4.1_026516m	PAC:17980702	0	0.279284	0	0	0.0940935	0	0	0	0	0	0	#DIV/0!
cassava4.1_020298m	PAC:17986959	4.16963	2.50741	0	0.844698	1.29232	1.25456	3.18376	2.37395	1.6871	0	0	0.710672
cassava4.1_029626m	PAC:17975980	0.306488	0.0268864	0	0	0	0.151407	0	0.0300749	0.0394295	0.139128	0	1.31104
cassava4.1_011458m	PAC:17992067	0	0.314718	1.65385	0.112717	0.0451533	0.10143	0.502111	0	0	0.0909412	5.25502	#DIV/0!
cassava4.1_006918m	PAC:17979989	16.3612	0.817522	0.726322	1.29112	1.32903	15.0656	2.11958	2.02902	13.4996	3.18697	0.888443	6.65326
cassava4.1_009446m	PAC:17979971	6.66013	1.43896	4.9591	0.222314	0.703923	3.37211	1.33422	0.352454	0.855206	0.204619	3.44631	2.42643
cassava4.1_002880m	PAC:17974215	9.80881	5.18447	7.5647	1.74303	3.46256	2.18331	3.28924	0.984501	7.0838	3.62239	1.45911	7.19532
cassava4.1_009420m	PAC:17974216	4.26314	4.29504	3.77521	8.01951	2.56823	18.2727	3.6938	11.5243	16.2122	11.501	0.87897	1.40678
cassava4.1_014924m	PAC:17974233	148.575	470.992	114.618	391.015	400.28	227.119	293.56	37.4112	14.0141	42.7536	0.243354	0.374596
cassava4.1_014969m	PAC:17974199	18.1574	8.76745	37.3204	8.46313	12.6252	13.0238	10.6848	7.02624	27.4708	2.66655	4.2567	3.90974
cassava4.1_000341m	PAC:17976134	11.5162	16.0997	7.62744	8.70312	13.3851	12.1125	13.5688	12.9702	11.8062	6.00477	0.473763	0.910256
cassava4.1_015913m	PAC:17976135	2.74588	2.88883	3.53744	0.0824836	1.65174	0.407863	1.47095	0	0	0	1.22452	#DIV/0!
cassava4.1_022419m	PAC:17976150	0.820412	5.84195	3.38317	0.679198	4.33215	1.17629	5.78213	15.1484	4.95365	2.89886	0.579117	0.327008
cassava4.1_033814m	PAC:17994173	4.0256	0.0794103	2.09162	0.0630204	0.026453	0.055731	0.0485253	0.64918	0.866952	0.041268	26.3394	1.33546
