# Supplementary material for: Cassava genome from a wild ancestor to cultivated varieties
Source: Nat Commun. 2014 Oct 10;5:5110. doi: 10.1038/ncomms6110 (PMC4214410; doi:10.1038/ncomms6110)
Supplement: Supplementary Data 7 — Genomic loci of 147 miRNAs in the three Cassava genomes. [file ncomms6110-s8.xlsx]

## Sheet: genomic location
Supplementary Data 7. Genomic loci of 147 miRNAs in the three Cassava genomes.
	JGI				W14				KU50
name	contig	start	end	strand	contig	start	end	strand	contig	start	end	strand	# reads W14	# reads KU50
miR391	scaffold06596	202071	202230	+	W14.scf009675	19650	19808	+	miR391				88.3412	223.975
miR394a	scaffold02943	554371	554530	+	W14.scf000458	3274	3433	-	KU50_V4a.scf002755	3585	3744	-	1280.71	658.671
miR394b	scaffold06914	512382	512531	-	W14.scf005705	5489	5637	+	KU50_V4a.ctg017501	245	394	-	1350.58	662.518
miR394c	scaffold09683	173388	173551	+	W14.ctg039662	20602	20765	-	KU50_V4a.scf002755	3595	3746	-	1280.71	658.671
miR477a	scaffold02226	32022	32181	+	W14.scf006996	3209	3374	-	KU50_V4a.scf000736	27081	27112	-	307.556	1584.78
miR477b	scaffold02226	32320	32479	+	W14.scf006996	2912	3071	-	miR477b				64.4992	0
miR477c	scaffold03175	114742	114840	+	W14.ctg034065	13002	13100	-	KU50_V4a.scf000736	26701	26799	-	32.1567	982.693
miR477d	scaffold03175	114418	114580	+	W14.ctg034065	13265	13424	-	KU50_V4a.scf000736	26961	27123	-	10.1655	369.992
miR477e	scaffold03175	114613	114712	+	W14.ctg034065	13130	13229	-	KU50_V4a.scf000736	26829	26928	-	148.413	884.22
miR530	scaffold04182	393755	393937	+	W14.scf007408	17285	17467	-	KU50_V4a.ctg005718	1223	1405	+	486.976	799.444
miR827	scaffold04024	220002	220108	+	W14.scf001475	9009	9106	-	KU50_V4a.scf022233	1757	1858	+	1680.83	1152.11
miR2111a	scaffold11204	67982	68093	+	W14.scf008694	19028	19139	+	KU50_V4a.ctg028903	739	850	+	34.9307	65.1563
miR2111b	scaffold06244	124698	124808	-	W14.scf005372	8559	8669	-	KU50_V4a.scf001267	3104	3214	-	34.9307	65.1563
miR2950	scaffold03235	191665	191782	-	W14.scf006419	45796	45914	-	KU50_V4a.scf028383	1362	1480	+	780.737	263.728
novel-1	scaffold00752	35193	35391	-	W14.ctg032759	13100	13295	+	KU50_V4a.ctg029236	1332	1530	-	0	8.08506
novel-2	scaffold00847	1153336	1153495	+	W14.ctg010122	14499	14658	+	KU50_V4a.scf023045	2462	2621	+	0	0
novel-3	scaffold00847	1155645	1155804	+	W14.ctg037889	5210	5368	-	KU50_V4a.scf023045	4793	4952	+	57.4832	3.41963
novel-4	scaffold00926	173192	173339	-	W14.scf003471	25297	25444	+	KU50_V4a.scf006683	2581	2728	+	0	32.9387
novel-5a	scaffold09876	536509	536723	+	W14.scf008467	1735	1947	-	KU50_V4a.scf009195	12182	12396	+	493.064	276.59
novel-5b	scaffold01701	436593	436809	+	W14.ctg042988	1525	1741	+	KU50_V4a.scf034417	13659	13875	-	2859.15	4105.16
novel-6a	scaffold01701	706494	706615	+	W14.ctg032593	4004	4125	+	KU50_V4a.scf000128	9108	9229	+	202.015	3658.03
novel-6b	scaffold09876	799982	800112	+	W14.ctg032593	4002	4132	+	KU50_V4a.ctg004796	6423	6553	-	202.015	3658.03
novel-7	scaffold02022	100612	100777	+	W14.ctg022008	12042	12206	-	KU50_V4a.scf033075	7614	7779	-	0	17.4281
novel-8	scaffold02658	994069	994318	+	W14.scf010200	10662	10910	+	KU50_V4a.scf033126	24143	24392	-	117.923	7.81633
novel-9	scaffold02936	84627	84693	-	W14.ctg030576	28384	28450	+	KU50_V4a.ctg026222	273	339	-	34.7455	75.5499
novel-10	scaffold03363	631474	631633	+	W14.scf001174	8088	8247	+	novel-10				2418.67	3730.46
novel-11	scaffold03604	533307	533466	-	W14.ctg024099	2089	2246	-	novel-11				30420.8	9154.12
novel-12	scaffold03802	905079	905143	+	novel-12				KU50_V4a.scf025700	1119	1183	+	0	143.65
novel-13	scaffold04151	533920	534022	+	W14.scf006105	24532	24637	-	KU50_V4a.ctg020852	1021	1123	+	0	83.9771
novel-14	scaffold05116	261118	261225	+	novel-14				KU50_V4a.scf001132	3927	4034	+	0	55.5813
novel-15	scaffold05494	165353	165486	-	W14.ctg031172	3502	3572	+	KU50_V4a.scf024504	4547	4616	-	0	74.7804
novel-16	scaffold05694	371116	371230	-	W14.scf010230	9345	9455	-	KU50_V4a.scf016245	3461	3575	-	0	48.0828
novel-17	scaffold05875	2354583	2354832	-	W14.ctg007464	1948	2199	+	KU50_V4a.scf013344	4714	4963	+	0.55442	267.747
novel-18	scaffold05884	79762	79829	+	novel-18				novel-18				2.95734	2.68688
novel-19	scaffold05890	126	236	-	novel-19				novel-19				0.739335	0.451885
novel-20a	scaffold06158	283833	283941	+	W14.scf006115	2793	2901	-	novel-20a				74479.6	28484.5
novel-20b	scaffold06158	286414	286521	+	W14.scf006115	725	832	-	novel-20b				74479.6	28484.5
novel-20c	scaffold02373	78614	78734	-	W14.scf006115	734	817	-	novel-20c				74479.4	28486.7
novel-20d	scaffold03209	1457	1568	-	W14.scf006115	2793	2904	-	novel-20d				74479.6	28484.5
novel-21	scaffold06446	287983	288091	+	W14.ctg038514	7518	7626	-	KU50_V4a.ctg001128	17849	17957	+	0.739335	12.152
novel-22	scaffold07240	11314	11420	-	W14.scf002697	4706	4762	-	KU50_V4a.ctg019346	4829	4935	-	44.7244	45.5671
novel-23	scaffold07290	137355	137549	+	W14.scf007815	15389	15580	-	KU50_V4a.ctg026701	267	461	+	4.06585	10.2223
novel-24	scaffold07996	160667	160818	-	W14.scf006811	25594	25746	-	KU50_V4a.scf021983	14776	14820	-	538.553	320.544
novel-25	scaffold08359	1293599	1293758	+	W14.scf006710	7056	7216	+	KU50_V4a.scf010260	8069	8228	+	583.335	382.596
novel-26a	scaffold08359	1934306	1934432	+	W14.scf005090	2185	2311	+	KU50_V4a.scf010271	8137	8263	-	689.012	719.192
novel-26b	scaffold12794	1892117	1892276	-	W14.scf000851	9710	9869	-	KU50_V4a.scf001076	15325	15484	+	689.012	719.192
novel-27	scaffold08542	27109	27229	-	W14.scf002871	6956	7019	-	KU50_V4a.ctg026125	565	685	+	0	25.1467
novel-28	scaffold10241	178034	178193	+	W14.scf003890	11434	11598	-	KU50_V4a.scf027342	6561	6720	+	0	93.613
novel-29	scaffold12301	237927	238086	+	W14.ctg014338	2650	2704	-	KU50_V4a.scf006745	5683	5773	-	2.95734	182.756
novel-30	scaffold04043	391309	391458	-	W14.scf006756	12819	12968	-	novel-30				63484.2	99841
novel-31	scaffold03581	762705	762813	-	W14.ctg036141	2053	2161	+	KU50_V4a.scf015060	13564	13672	-	11103.9	8635.7
novel-32	scaffold03604	533082	533222	-	W14.ctg024099	1859	1999	-	novel-32				11647.9	22295.2
novel-33	scaffold05005	20229	20378	+	W14.scf007257	941	1088	-	KU50_V4a.scf023549	1	117	+	2.21768	150.659
novel-34	scaffold03264	373463	373608	-	W14.scf002407	2864	3009	+	novel-34				338.024	2.1617
miR156a	scaffold00206	357287	357384	+	W14.scf005259	1314	1411	-	KU50_V4a.scf000711	2171	2266	+	63488.2	46448.1
miR156b	scaffold00847	1929067	1929188	+	W14.ctg040018	737	858	+	KU50_V4a.scf032926	22242	22363	+	75462.7	49735.2
miR156c	scaffold03049	344156	344274	+	W14.scf001870	23937	24055	+	KU50_V4a.scf006324	14366	14484	-	75529.4	49683.2
miR156d	scaffold07318	232137	232239	-	W14.scf010366	1236	1338	-	miR156d				60096.6	0
miR156e	scaffold07859	647743	647858	-	W14.scf001345	10392	10507	-	KU50_V4a.scf000711	2154	2269	+	63488.2	46448.1
miR156f	scaffold09822	156944	157057	-	W14.ctg009323	8539	8652	-	miR156f				63735.1	0
miR156g	scaffold10493	934617	934723	-	W14.ctg011191	20407	20509	+	KU50_V4a.scf026723	5686	5792	+	59979.5	44805
miR156h	scaffold02421	988552	988672	+	W14.scf000398	14518	14638	+	KU50_V4a.scf032322	15779	15899	+	2480.49	1384.65
miR156i	scaffold06871	276835	276967	-	W14.scf002101	1398	1530	+	KU50_V4a.ctg022444	1838	1970	+	1.08214e+06	856447
miR156j	scaffold08935	29221	29335	+	W14.scf010868	11303	11414	+	KU50_V4a.ctg022444	1854	1956	+	1.08216e+06	856448
miR156k	scaffold12711	213673	213801	-	W14.ctg036349	594	726	+	KU50_V4a.ctg022444	1847	1953	+	1.08216e+06	856448
miR159a	scaffold03525	992	1178	-	miR159a				miR159a				30919.2	3881.43
miR159b	scaffold06631	235028	235210	-	miR159b				miR159b				30919.2	3881.43
miR160a	scaffold00271	120285	120402	-	W14.ctg019335	5788	5884	-	KU50_V4a.scf013644	4273	4369	-	1445.33	1823.37
miR160b	scaffold12004	855169	855273	+	W14.scf003208	1378	1482	+	KU50_V4a.scf013644	4275	4379	-	1444.22	1823.37
miR160c	scaffold02255	67939	68085	+	W14.ctg032356	3479	3605	+	miR160c				48.9758	0
miR160d	scaffold04163	47817	47957	-	W14.scf006128	284	424	-	miR160d				48.9758	0
miR160e	scaffold02954	10594	10696	+	W14.ctg009166	11682	11753	+	KU50_V4a.scf022400	3401	3503	+	407.728	607.782
miR160f	scaffold02960	648584	648680	-	W14.ctg009275	22039	22133	+	KU50_V4a.ctg004540	2851	2947	-	426.026	627.213
miR160g	scaffold10183	164194	164316	-	W14.ctg031300	8094	8195	+	miR160g				421.035	0
miR162a	scaffold00889	221902	222019	-	W14.ctg033085	4663	4779	+	KU50_V4a.scf002384	6496	6613	+	1918.46	1469.91
miR162b	scaffold07762	294269	294400	-	W14.ctg033085	4654	4771	+	KU50_V4a.scf007169	4248	4353	-	1918.46	1469.91
miR164a	scaffold06700	167799	167913	+	W14.scf006685	27309	27419	+	KU50_V4a.scf034576	12611	12725	-	3.69668	3.84709
miR164b	scaffold04457	369742	369901	+	W14.scf003896	2970	3130	-	KU50_V4a.scf001902	34688	34847	+	37118.4	25452.2
miR164c	scaffold08265	3337290	3337407	+	W14.ctg039709	1993	2110	+	KU50_V4a.scf025419	6344	6461	-	37104.3	25450
miR164d	scaffold11668	1879	1978	+	W14.ctg004036	5742	5841	-	KU50_V4a.scf001902	34783	34823	+	37148.5	25488.4
miR166a	scaffold00872	85472	85645	-	W14.scf007645	7336	7517	+	KU50_V4a.scf015029	12687	12730	-	557832	779563
miR166b	scaffold00977	63669	63847	+	W14.ctg008205	2006	2181	-	KU50_V4a.scf015029	12696	12730	-	557832	779563
miR166c	scaffold01551	925748	925852	+	W14.ctg031405	10232	10336	+	KU50_V4a.ctg013454	2084	2188	-	584908	792767
miR166d	scaffold02906	200414	200521	+	W14.scf002064	11267	11371	-	KU50_V4a.ctg029899	11294	11401	+	582695	787400
miR166e	scaffold03581	311192	311320	-	W14.scf008649	3572	3700	+	KU50_V4a.scf015029	12687	12815	-	557821	779536
miR166f	scaffold07330	39207	39318	-	W14.ctg035707	434	543	+	KU50_V4a.scf026093	2753	2864	-	558403	780122
miR166g	scaffold10563	539455	539563	-	W14.scf009588	19219	19327	+	KU50_V4a.scf028805	10667	10775	-	584908	792767
miR166h	scaffold11998	298824	298933	+	W14.scf002655	2628	2733	+	KU50_V4a.scf005523	5739	5844	+	582695	787400
miR167a	scaffold09347	48279	48408	-	W14.scf002735	1670	1799	-	KU50_V4a.ctg001870	355	484	-	9829.56	8821.38
miR167b	scaffold11998	665652	665775	-	W14.scf003733	6227	6350	-	miR167b				10065	0
miR167c	scaffold11998	669690	669813	-	W14.scf003733	11781	11904	-	KU50_V4a.ctg001870	361	475	-	9829.56	8821.38
miR167d	scaffold03614	2928172	2928322	-	W14.ctg031603	5833	5983	+	KU50_V4a.scf008124	17315	17465	+	229457	114118
miR167e	scaffold03802	653291	653423	-	W14.ctg035729	1849	1981	+	KU50_V4a.ctg022311	579	711	+	229448	114122
miR167f	scaffold09347	45561	45659	-	W14.ctg005878	877	975	+	KU50_V4a.scf006566	3349	3447	+	231492	114856
miR168	scaffold02477	26994	27190	-	W14.scf003979	5675	5871	+	KU50_V4a.scf000444	11646	11842	+	93710.2	56731.2
miR169a	scaffold03049	886459	886601	-	W14.ctg003639	21494	21632	+	KU50_V4a.ctg000654	1015	1153	-	365.593	1129.52
miR169b	scaffold03874	50897	51034	+	W14.ctg030812	21380	21516	+	KU50_V4a.scf000794	21952	22089	+	378.531	1134.24
miR169c	scaffold11341	672326	672472	+	W14.scf010440	32844	32991	-	KU50_V4a.ctg013749	80	226	-	342.858	1014.74
miR169d	scaffold12448	44880	45035	-	W14.ctg005934	5086	5238	-	miR169d				342.858	0
miR169e	scaffold03264	411956	412114	+	W14.scf001441	12180	12338	-	KU50_V4a.scf027172	1213	1371	+	25.3213	2365.48
miR171a	scaffold01701	155450	155546	+	W14.scf004148	7047	7143	+	KU50_V4a.scf005977	18501	18597	-	597.127	336.568
miR171b	scaffold02717	36342	36444	-	W14.scf000711	27505	27607	+	KU50_V4a.ctg000248	1765	1867	-	603.41	358.283
miR171c	scaffold06512	1322377	1322515	+	W14.ctg029707	1942	2080	+	KU50_V4a.scf004939	29110	29248	-	592.691	336.141
miR171d	scaffold06598	144790	144892	-	W14.scf010874	15942	16044	-	KU50_V4a.scf027485	591	693	-	603.41	358.283
miR171e	scaffold07520	2504293	2504419	+	W14.scf000973	9630	9757	+	KU50_V4a.scf001686	47969	48094	+	592.136	335.689
miR171f	scaffold09683	88276	88393	-	W14.scf008944	13701	13817	+	KU50_V4a.scf013502	2567	2684	-	592.136	335.689
miR171g	scaffold09876	304307	304411	+	W14.scf004937	495	595	+	KU50_V4a.ctg004766	159	263	-	597.127	336.568
miR171h	scaffold05760	38930	39035	+	W14.ctg031751	8438	8543	-	KU50_V4a.scf021101	12	117	+	81.141	29.0792
miR171i	scaffold11970	74030	74137	+	W14.ctg031639	2305	2407	-	KU50_V4a.scf018415	2368	2475	-	81.141	29.0792
miR172a	scaffold03293	1344	1495	+	W14.ctg035270	13356	13507	-	miR172a				75.4122	25.2442
miR172b	scaffold06705	57281	57458	+	W14.scf006495	1096	1273	+	miR172b				76.1515	25.2442
miR319a	scaffold06446	168746	168939	-	W14.ctg011176	8693	8886	-	KU50_V4a.scf024697	329	522	-	43.6208	28.0288
miR319b	scaffold03264	101768	101961	-	W14.scf000202	29340	29533	-	KU50_V4a.scf002876	9899	10092	+	422.16	145.97
miR319c	scaffold03429	24148	24340	+	W14.scf003545	4853	5044	-	KU50_V4a.scf007572	8835	9027	-	477.795	397.484
miR319d	scaffold06557	8010	8211	+	W14.scf006619	10551	10752	-	KU50_V4a.scf007572	8829	9025	-	477.795	397.484
miR319e	scaffold10122	61582	61780	+	W14.ctg031221	11951	12149	+	KU50_V4a.scf021578	1520	1718	-	461.899	158.818
miR319f	scaffold10493	48248	48435	-	W14.ctg034033	5975	6162	+	KU50_V4a.scf024697	343	514	-	459.127	155.752
miR390a	scaffold01061	102512	102638	-	W14.ctg013064	1201	1266	+	miR390a				1125.89	0
miR390b	scaffold05375	104121	104261	-	W14.scf004267	1429	1569	-	KU50_V4a.scf007365	3080	3199	-	1196.3	880.754
miR390c	scaffold07117	81730	81866	-	W14.scf000187	8379	8515	-	KU50_V4a.scf007365	3153	3200	-	1196.3	880.754
miR393a	scaffold00341	615439	615567	+	W14.ctg037443	6619	6747	+	KU50_V4a.scf000741	13849	13977	-	138.431	285.982
miR393b	scaffold11425	152112	152254	+	W14.ctg035071	1581	1723	+	KU50_V4a.ctg018993	99	241	+	138.616	285.982
miR395a	scaffold01497	23491	23605	+	W14.ctg001391	872	986	-	KU50_V4a.scf011609	10199	10313	-	354.112	2173.59
miR395b	scaffold07690	1443	1558	+	W14.ctg034669	5648	5763	+	KU50_V4a.scf025074	3480	3516	-	353.188	2172.23
miR395c	scaffold11495	409790	409899	-	W14.ctg032302	686	795	+	KU50_V4a.scf025074	3476	3585	-	352.634	2177.66
miR395d	scaffold11495	417305	417418	+	W14.ctg032301	3549	3662	-	KU50_V4a.ctg021545	1282	1395	-	357.254	2179.89
miR396a	scaffold04151	82002	82137	+	W14.scf006272	37303	37363	+	KU50_V4a.scf024221	4590	4650	-	12086.9	10288.9
miR396b	scaffold05297	20507	20629	-	W14.scf007123	25764	25871	-	KU50_V4a.scf020910	14134	14170	-	12147.3	10305.7
miR396c	scaffold05760	75827	75960	+	W14.scf006610	15769	15902	-	miR396c				12151	0
miR396d	scaffold12498	129851	129980	-	W14.ctg018778	1613	1738	-	KU50_V4a.scf020910	14045	14175	-	12086.9	10288.9
miR397	scaffold09000	647731	647873	-	W14.scf006433	5973	6115	-	KU50_V4a.scf003648	2832	2974	+	1920.34	1132.6
miR398	scaffold07991	99842	99974	+	W14.ctg033808	4761	4893	-	KU50_V4a.scf031608	19228	19360	-	255.403	406.476
miR399a	scaffold04003	20180	20305	-	W14.scf007521	7272	7403	-	KU50_V4a.scf001548	4948	5073	-	0	2.23499
miR399b	scaffold11425	529436	529562	+	W14.ctg039220	5890	6016	+	KU50_V4a.scf022841	503	629	+	2.95701	7.55989
miR399c	scaffold11425	531792	531906	+	W14.ctg039220	8281	8395	+	KU50_V4a.ctg019037	436	550	+	15.3405	42.3304
miR399d	scaffold04003	23572	23698	-	W14.ctg007492	671	793	-	KU50_V4a.scf005232	2099	2225	-	26.7997	83.8181
miR399e	scaffold10535	11446	11551	+	W14.ctg014842	1020	1125	+	miR399e				26.7997	0
miR399f	scaffold10535	13782	13896	+	W14.ctg034724	17881	17995	-	miR399f				26.7997	0
miR399g	scaffold10535	15493	15598	-	W14.ctg034724	17882	17988	-	miR399g				26.7997	0
miR399h	scaffold10535	2305	2419	-	W14.ctg000512	3375	3489	+	miR399h				26.7997	0
miR403a	scaffold00080	55761	55891	-	W14.ctg013613	5462	5592	+	KU50_V4a.ctg002557	1201	1331	-	2108.31	2835.51
miR403b	scaffold00708	419922	420024	+	W14.ctg029715	16044	16146	-	KU50_V4a.scf020323	6135	6237	-	2095.01	2804.21
miR408a	scaffold00080	302030	302135	-	W14.ctg008079	1672	1777	-	KU50_V4a.scf007183	4902	5007	+	35355	17877.4
miR408b	scaffold07571	410075	410227	+	W14.scf001740	4238	4390	+	KU50_V4a.ctg001405	1214	1366	+	32593.6	15198
miR535a	scaffold01190	166522	166644	-	W14.scf007869	12863	12985	+	miR535a				742.963	0
miR535b	scaffold05782	22898	23019	-	W14.ctg032571	28152	28273	-	KU50_V4a.scf006279	25399	25520	+	4562.83	5407.78
miR535c	scaffold01190	159474	159594	-	W14.scf007869	16603	16723	+	miR535c				71470.7	0
