# Supplementary material for: Cassava genome from a wild ancestor to cultivated varieties
Source: Nat Commun. 2014 Oct 10;5:5110. doi: 10.1038/ncomms6110 (PMC4214410; doi:10.1038/ncomms6110)
Supplement: Supplementary Data 8 — Normalized digital read counts for each miRNA in different tissues and cultivars. [file ncomms6110-s9.xlsx]

## Sheet: miRNA expression
Supplementary Data 8. Normalized digital read counts for each miRNA in different tissues and cultivars.
microRNA	mature sequence	KU50 leaf	Arg7 leaf	W14 leaf	KU50 root	Arg7 root	W14 root						C4_root	C4_leaf
miR391	TGTCGCGTGAGGGATGGCGCTG	165.842	510	63.2038	58.1338	20	25.1374						20	510
miR394a	TTGGCATTCTGTCCACCTCC	54.6781	74	12.7516	603.993	3664	1267.96						3664	74
miR394b	TTGGCATTCTGTCCACCTCC	54.6781	77	13.8605	607.84	3699	1336.72						3699	77
miR394c	TTGGCATTCTGTCCACCTCC	54.6781	74	12.7516	603.993	3664	1267.96						3664	74
miR477a	GAAGCTCTTGCAGGGGGAGTGA	27.565	41	53.2243	1557.22	336	254.331						336	41
miR477b	AGAAGACCTTAGGGAGAGTGG	0	37	52.6699	0	220	11.8294						220	37
miR477c	GGAAGACCTTAGGGAGAGTGG	31.18	250	29.9387	951.513	149	2.21801						149	250
miR477d	GAAGCTCTTGCAGGGGGGCTG	4.51885	39	2.7721	365.473	104	7.39335						104	39
miR477e	GGAGGTCATCGGGGAGAGTGG	20.3348	5	55.9964	863.885	44	92.4169						44	5
miR530	TGCATTTGCACCTGCACCTTA	634.446	647	413.043	164.997	63	73.9335						63	647
miR827	TTAGATGACCATCAACAAACA	1148.69	5746	1586.19	3.41963	242	94.6349						242	5746
miR2111a	TAATCTGCATCCTGAGGTTTA	11.2971	263	19.4047	53.8592	88	15.526						88	263
miR2111b	TAATCTGCATCCTGAGGTTTA	11.2971	263	19.4047	53.8592	88	15.526						88	263
miR2950	TGGTGTGCAAGTGATGGAATA	70.9459	171	6.65303	192.782	203	774.084						203	171
novel-1	TAGAATAAAGAGTGTTGGACA	7.23016	122	0	0.854908	5	0						5	122
novel-2		0	0	0	0	0	0						0	0
novel-3	TGGACGCCATTTTGACAGATG	0	1	0.55442	3.41963	6	56.9288						6	1
novel-4	ACTTCTGTCTCAGATGGCTCAC	32.0838	666	0	0.854908	5	0						5	666
novel-5a	TAAGTAGAAACATATCAAATA	269.323	806	490.107	7.26672	6	2.95734						6	806
novel-5b	TAAGTAGAAACATATCAAATA	4030.36	17105	2794.83	74.8045	122	64.3222						122	17105
novel-6a	TATATAAATTATAGTTGGTGA	812.037	677	57.1052	2845.99	665	144.91						665	677
novel-6b	TATATAAATTATAGTTGGTGA	812.037	677	57.1052	2845.99	665	144.91						665	677
novel-7	TGAAGATGAAGAGCTACGTATG	14.0084	217	0	3.41963	10	0						10	217
novel-8	AAATGGGACTCATCATATGGTGGG	2.25942	16	3.32652	5.5569	23	114.597						23	16
novel-9	TGAACTCTCCCCCTCAACGGCT	37.5064	116	22.1768	38.0434	71	12.5687						71	116
novel-10	CAAATTATAATGGCATTTTGA	2823.83	15253	1677.12	906.63	546	741.553						546	15253
novel-11	TGGGTAAGTGGGGAAGATAAC	4035.78	3313	9551.54	5118.34	6358	20869.2						6358	3313
novel-12	TTATTTGATCAAGGGAAATTC	142.796	733	0	0.854908	0	0						0	733
novel-13	TGTTTGGTACACTGTAATGCA	66.8789	263	0	17.0982	9	0						9	263
novel-14	TGCGATGAAGGCAAGCTGGGTG	8.13393	1	0	47.4474	1	0						1	1
novel-15	TTGGGACAATGATGTAGGCAT	31.18	172	0	43.6003	162	0						162	172
novel-16	TGGCCTAGAGTAGTGACCTCC	27.565	124	0	20.5178	63	0						63	124
novel-17	TTGGAAGAGCTTACTTTAAAT	200.637	2064	0.55442	67.1103	143	0						143	2064
novel-18	GATGGGTGGGTGGGTGAGATG	2.25942	3628	0	0.427454	107	2.95734						107	3628
novel-19	TTGCAAGGATGCATGGTACTA	0.451885	778	0	0	27	0.739335						27	778
novel-20a	AGATGGGTGGCTCGGGAAGAAG	16101.6	177655	29744.6	12382.9	22370	44735						22370	177655
novel-20b	AGATGGGTGGCTCGGGAAGAAG	16101.6	177655	29744.6	12382.9	22370	44735						22370	177655
novel-20c	AGATGGGTGGCTCGGGAAGAAG	16103.8	177657	29745.2	12382.9	22370	44734.2						22370	177657
novel-20d	AGATGGGTGGCTCGGGAAGAAG	16101.6	177655	29744.6	12382.9	22370	44735						22370	177655
novel-21	TTATTTGATCAAGGGAAATTC	11.2971	346	0	0.854908	4	0.739335						4	346
novel-22	TTGGTACACTGTAATGCAAGCAAA	44.2847	73	36.5917	1.28236	9	8.13269						9	73
novel-23	TTTTAATGATAGTATAGGGGT	7.23016	31	3.32652	2.99218	1	0.739335						1	31
novel-24	TTTGGGGTAAATTTGGACCAAA	204.704	239	360.373	115.84	96	178.18						96	239
novel-25	GTTCCCATGCCACCCATTTCTA	0.451885	3	4.43536	382.144	374	578.9						374	3
novel-26a	TAGAGGTTTTCTGGAAGTCGGTCA	596.94	3624	330.434	122.252	221	358.578						221	3624
novel-26b	TAGAGGTTTTCTGGAAGTCGGTCA	596.94	3624	330.434	122.252	221	358.578						221	3624
novel-27	TCCAGGCAAGGAAAGCTTTTC	14.4603	154	0	10.6864	12	0						12	154
novel-28	TTGGAAGAGCTTACTTTAAAT	47.4479	737	0	46.1651	106	0						106	737
novel-29	TCTGAATCCCTGACGAAGCCT	107.097	8946	0	75.6594	333	2.95734						333	8946
novel-30	TTTATATCATGCATAATTAAG	4699.15	5980	14637.8	95141.9	64483	48846.4						64483	5980
novel-31	TTTGCAGTTCGAAAGTGGAAGC	4155.98	4912	4773	4479.72	3514	6330.93						3514	4912
novel-32	TATGGGGGGATTGGGCAAAAT	14675.4	18100	6139.09	7619.8	12415	5508.79						12415	18100
novel-33	AGGCAGTCACCTTGGCTAAT	3.61508	28	2.21768	147.044	11	0						11	28
novel-34	TTTTACCTACTCCACCCATTCC	0.451885	3	250.043	1.70982	1	87.9809						1	3
miR156a	TGACAGAAGAGAGTGAGCAC	32433.6	110619	51611.5	14014.5	19579	11876.7						19579	110619
miR156b	TGACAGAAGAGAGTGAGCAC	33982.6	117723	61186.9	15752.5	24227	14275.8						24227	117723
miR156c	TGACAGAAGAGAGTGAGCAC	33921.6	117765	61246.2	15761.5	24255	14283.2						24255	117765
miR156d	TGACAGAAGAGAGTGAGCAC	0	97769	49131.6	0	19495	10965.1						19495	97769
miR156e	TGACAGAAGAGAGTGAGCAC	32433.6	110619	51611.5	14014.5	19579	11876.7						19579	110619
miR156f	TGACAGAAGAGAGTGAGCAC	0	110728	51795.5	0	19588	11939.5						19588	110728
miR156g	TGACAGAAGAGAGTGAGCAC	30433.5	97472	49046.2	14371.4	19551	10933.3						19551	97472
miR156h	TTGACAGAAGAGAGAGAGCAC	1148.69	12495	2396.2	235.955	111	84.2842						111	12495
miR156i	TTGACAGAAGATAGAGAGCAC	239298	459067	953528	617149	245355	128610						245355	459067
miR156j	TTGACAGAAGATAGAGAGCAC	239298	459067	953547	617149	245354	128610						245354	459067
miR156k	TTGACAGAAGATAGAGAGCAC	239298	459067	953547	617149	245354	128610						245354	459067
miR159a	TTTGGATTGAAGGGAGCTCTA	3030.79	138915	2444.44	850.634	20525	28474.8						20525	138915
miR159b	TTTGGATTGAAGGGAGCTCTA	3030.79	138896	2444.44	850.634	20512	28474.8						20512	138896
miR160a	GCGTATGAGGAGCCATGCATA	811.585	1222	487.889	1011.78	611	957.439						611	1222
miR160b	GCGTATGAGGAGCCATGCATA	811.585	1223	486.78	1011.78	613	957.439						613	1223
miR160c	TGCCTGGCTCCCTGAATGCCA	0	142	34.9284	0	34	14.0474						34	142
miR160d	TGCCTGGCTCCCTGAATGCCA	0	142	34.9284	0	34	14.0474						34	142
miR160e	TGCCTGGCTCCCTGTATGCCA	354.73	135	107.557	253.053	179	300.17						179	135
miR160f	TGCCTGGCTCCCTGTATGCCA	358.345	145	110.329	268.869	212	315.696						212	145
miR160g	TGCCTGGCTCCCTGTATGCCA	0	140	109.775	0	186	311.26						186	140
miR162a	TCGATAAACCTCTGCATCCAG	812.489	4007	798.364	657.425	582	1120.09						582	4007
miR162b	TCGATAAACCTCTGCATCCAG	812.489	4007	798.364	657.425	582	1120.09						582	4007
miR164a	TGGAGAAGCAGGGCACATGCT	0	2	0	3.84709	6	3.69668						6	2
miR164b	TGGAGAAGCAGGGCACGTGCA	8299.77	8379	9646.9	17152.5	12843	27471.5						12843	8379
miR164c	TGGAGAAGCAGGGCACGTGCA	8297.96	8377	9642.46	17152	12840	27461.9						12840	8377
miR164d	TGGAGAAGCAGGGCACGTGCA	8312.87	8392	9674.07	17175.5	12847	27474.4						12847	8392
miR166a	TCGGACCAGGCTTCATTCCCC	691646	1629572	373590	87917.1	103996	184242						103996	1629572
miR166b	TCGGACCAGGCTTCATTCCCC	691646	1629572	373590	87917.1	103996	184242						103996	1629572
miR166c	TCGGACCAGGCTTCATTCCCC	699120	1699814	383073	93647.1	117188	201834						117188	1699814
miR166d	TCGGACCAGGCTTCATTCCCC	692659	1633489	375432	94740.9	116018	207263						116018	1633489
miR166e	TCGGACCAGGCTTCATTCCCC	691619	1629523	373584	87916.6	103995	184237						103995	1629523
miR166f	TCGGACCAGGCTTCATTCCCC	692144	1630810	373994	87977.8	103986	184409						103986	1630810
miR166g	TCGGACCAGGCTTCATTCCCC	699120	1699814	383073	93647.1	117188	201834						117188	1699814
miR166h	TCGGACCAGGCTTCATTCCCC	692659	1633489	375432	94740.9	116018	207263						116018	1633489
miR167a	TGAAGCTGCCAGCATGATCTA	4752.02	6181	9320.9	4069.36	2774	508.663						2774	6181
miR167b	TGAAGCTGCCAGCATGATCTA	0	6759	9514.95	0	2772	550.065						2772	6759
miR167c	TGAAGCTGCCAGCATGATCTA	4752.02	6181	9320.9	4069.36	2774	508.663						2774	6181
miR167d	TGAAGCTGCCAGCATGATCTGA	103707	141833	226948	10411.1	7969	2508.56						7969	141833
miR167e	TGAAGCTGCCAGCATGATCTGA	103711	141836	226939	10410.6	7969	2508.56						7969	141836
miR167f	TGAAGCTGCCAGCATGATCTGA	104398	143188	228976	10457.7	7973	2515.96						7973	143188
miR168	TCGCTTGGTGCAGGTCGGGAA	20325.8	61971	18590.8	36405.4	27359	75119.4						27359	61971
miR169a	CAGCCAAGGATGACTTGCCGG	90.377	124	58.7685	1039.14	195	306.824						195	124
miR169b	CAGCCAAGGATGACTTGCCGG	90.8288	124	59.8773	1043.42	194	318.654						194	124
miR169c	CAGCCAAGGATGACTTGCCGG	86.31	103	58.2141	928.43	147	284.644						147	103
miR169d	CAGCCAAGGATGACTTGCCGG	0	104	58.2141	0	147	284.644						147	104
miR169e	GCAAGCATCCTTGGCTCTAC	141.44	192	6.09862	2224.04	715	19.2227						715	192
miR171a	TGATTGAGCCGTGCCAATATC	311.349	1848	479.573	25.2198	30	117.554						30	1848
miR171b	TGATTGAGCCGTGCCAATATC	333.491	2141	491.77	24.7923	31	111.64						31	2141
miR171c	TGATTGAGCCGTGCCAATATC	311.349	1854	481.791	24.7923	30	110.9						30	1854
miR171d	TGATTGAGCCGTGCCAATATC	333.491	2141	491.77	24.7923	31	111.64						31	2141
miR171e	TGATTGAGCCGTGCCAATATC	310.897	1850	481.236	24.7923	30	110.9						30	1850
miR171f	TGATTGAGCCGTGCCAATATC	310.897	1850	481.236	24.7923	30	110.9						30	1850
miR171g	TGATTGAGCCGTGCCAATATC	311.349	1848	479.573	25.2198	30	117.554						30	1848
miR171h	TGATTGAGCCGTGCCAATATC	8.13393	58	7.20745	20.9453	7	73.9335						7	58
miR171i	TGATTGAGCCGTGCCAATATC	8.13393	58	7.20745	20.9453	7	73.9335						7	58
miR172a	GGAGCATCATCAAGATTCACA	0.451885	0	0	24.7923	65	75.4122						65	0
miR172b	GGAGCATCATCAAGATTCACA	0.451885	0	0	24.7923	69	76.1515						69	0
miR319a	ATTGGACTGAAGGGAGCTCC	4.51885	57	0	23.51	102	43.6208						102	57
miR319b	TTGGACTGAAGGGAGCTCCCT	11.749	256	2.21768	134.221	1662	419.942						1662	256
miR319c	TTGGACTGAAGGGAGCTCCCT	30.7282	285	6.09862	366.756	1947	471.696						1947	285
miR319d	TTGGACTGAAGGGAGCTCCCT	30.7282	285	6.09862	366.756	1947	471.696						1947	285
miR319e	TTGGACTGAAGGGAGCTCCCT	12.2009	269	2.7721	146.617	1844	459.127						1844	269
miR319f	TTGGACTGAAGGGAGCTCCCT	10.8452	243	2.21768	144.907	1849	456.909						1849	243
miR390a	AAGCTCAGGAGGGATAGCGCC	0	504	778.405	0	154	347.488						154	504
miR390b	AAGCTCAGGAGGGATAGCGCC	304.118	592	862.122	576.636	147	334.18						147	592
miR390c	AAGCTCAGGAGGGATAGCGCC	304.118	592	862.122	576.636	147	334.18						147	592
miR393a	TTCCAAAGGGATCGCATTGATC	277.005	371	65.9759	8.97654	36	72.4549						36	371
miR393b	TTCCAAAGGGATCGCATTGATC	277.005	370	65.4215	8.97654	36	73.1942						36	370
miR395a	CTGAAGTGTTTGGGGGAACTC	2047.49	7444	197.373	126.099	282	156.739						282	7444
miR395b	CTGAAGTGTTTGGGGGAACTC	2046.13	7411	197.928	126.099	282	155.26						282	7411
miR395c	CTGAAGTGTTTGGGGGAACTC	2051.56	7410	197.373	126.099	282	155.26						282	7410
miR395d	CTGAAGTGTTTGGGGGAACTC	2053.36	7602	199.037	126.526	289	158.218						289	7602
miR396a	TTCCACAGCTTTCTTGAACTT	8043.1	4682	10767.9	2245.84	657	1318.97						657	4682
miR396b	TTCCACAGCTTTCTTGAACTT	8053.04	4846	10790.7	2252.68	684	1356.68						684	4846
miR396c	TTCCACAGCTTTCTTGAACTT	0	4844	10790.7	0	680	1360.38						680	4844
miR396d	TTCCACAGCTTTCTTGAACTT	8043.1	4682	10767.9	2245.84	657	1318.97						657	4682
miR397	TCATTGAGTGCAGCGTTGATG	953.929	7855	1836.79	178.676	442	83.5449						442	7855
miR398	TGTGTTCTCAGGTCGCCCCTG	386.813	878	251.706	19.6629	7	3.69668						7	878
miR399a	TCTGCCAAAGGAGATTTGCTC	1.80754	94	0	0.427454	7	0						7	94
miR399b	TGCCAAAGGAGAGCTGCCCTG	5.42262	7	2.21768	2.13727	0	0.739335						0	7
miR399c	TGCCAAAGGAGAGTTGCCCTG	23.9499	51	4.98978	18.3805	10	10.3507						10	51
miR399d	TGCCAAAGGAGATTTGCCCGG	40.2177	1729	8.31629	43.6003	394	18.4834						394	1729
miR399e	TGCCAAAGGAGATTTGCCCGG	0	1739	8.31629	0	397	18.4834						397	1739
miR399f	TGCCAAAGGAGATTTGCCCGG	0	1739	8.31629	0	397	18.4834						397	1739
miR399g	TGCCAAAGGAGATTTGCCCGG	0	1736	8.31629	0	397	18.4834						397	1736
miR399h	TGCCAAAGGAGATTTGCCCGG	0	1739	8.31629	0	397	18.4834						397	1739
miR403a	TTAGATTCACGCACAAACTCG	2304.61	2563	1840.67	530.898	170	267.639						170	2563
miR403b	TTAGATTCACGCACAAACTCG	2286.99	2499	1831.8	517.22	164	263.203						164	2499
miR408a	ACTGGGAACAGGCAGAGCATG	16619.9	22787	32729.6	1257.57	2809	2625.38						2809	22787
miR408b	ACTGGGAACAGGCAGAGCATG	14118.2	20845	30080.6	1079.75	2515	2513						2515	20845
miR535a	TGACAACGAGAGAGAGCACGG	0	5381	465.712	0	2436	277.251						2436	5381
miR535b	TGACAACGAGAGAGAGCACGT	2286.09	5279	1104.96	3121.7	7301	3457.87						7301	5279
miR535c	TTGACGACGAGAGAGAGCACG	0	193512	37974.4	0	48407	33496.3						48407	193512
