# Supplementary material for: Cassava genome from a wild ancestor to cultivated varieties
Source: Nat Commun. 2014 Oct 10;5:5110. doi: 10.1038/ncomms6110 (PMC4214410; doi:10.1038/ncomms6110)
Supplement: Supplementary Data 9 — Significantly different expression of 9 specific microRNAs and their corresponding targets in root of cultivars and wild subspecies. [file ncomms6110-s10.xlsx]

## Sheet: specific miRNA and target
Supplementary Data 9. Significantly different expression of 9 specific microRNAs and their corresponding targets in root of cultivars and wild subspecies.
miRNA/Target	target function	KU50l	C4l	W14l	KU50r	C4r	W14r
miR167a		4752.02	6181	9320.9	4069.36	2774	508.663
miR167b		0	6759	9514.95	0	2772	550.065
miR167d		103707	141833	226948	10411.1	7969	2508.56
miR167e		103711	141836	226939	10410.6	7969	2508.56
miR167f		104398	143188	228976	10457.7	7973	2515.96
011689m	RD19	62.168	147.762	0	67.3669	56.7028	0
miR169a		90.377	124	58.7685	1039.14	195	306.824
miR169b		90.8288	124	59.8773	1043.42	194	318.654
miR169c		86.31	103	58.2141	928.43	147	284.644
miR169d		0	104	58.2141	0	147	284.644
011722m	NF-YA3	11.7795	4.37163	0.0176638	2.28401	0	0.00354607
miR166a		691646	1629572	373590	87917.1	103996	184242
miR166c		699120	1699814	383073	93647.1	117188	201834
miR166d		692659	1633489	375432	94740.9	116018	207263
miR166e		691619	1629523	373584	87916.6	103995	184237
miR166f		692144	1630810	373994	87977.8	103986	184409
009801m	Glyco-hydrolase	0.912125	0.000431105	0	20.2096	0.0157937	0
miR319a		4.51885	57	0	23.51	102	43.6208
miR319b		11.749	256	2.21768	134.221	1662	419.942
miR319c		30.7282	285	6.09862	366.756	1947	471.696
miR319e		12.2009	269	2.7721	146.617	1844	459.127
miR319f		10.8452	243	2.21768	144.907	1849	456.909
004606m	myb33	5.66831	1.95189	8.47197	39.199	20.3483	2.64783
miR159a		3030.79	138915	2444.44	850.634	20525	28474.8
miR159b		3030.79	138896	2444.44	850.634	20512	28474.8
004606m	myb33	5.66831	1.95189	8.47197	39.199	20.3483	2.64783
miR160c		0	142	34.9284	0	34	14.0474
miR160e		354.73	135	107.557	253.053	179	300.17
miR160f		358.345	145	110.329	268.869	212	315.696
miR160g		0	140	109.775	0	186	311.26
004716m	ARF10	8.89028	1.09225	6.08677	70.9506	8.452	5.02546
miR156a		32433.6	110619	51611.5	14014.5	19579	11876.7
miR156b		33982.6	117723	61186.9	15752.5	24227	14275.8
miR156c		33921.6	117765	61246.2	15761.5	24255	14283.2
miR156d		0	97769	49131.6	0	19495	10965.1
miR156f		0	110728	51795.5	0	19588	11939.5
009657m	SPL13B	1.22891	1.84326	11.9785	8.03905	2.77374	0.758968
miR396a		8043.1	4682	10767.9	2245.84	657	1318.97
miR396b		8053.04	4846	10790.7	2252.68	684	1356.68
miR396c		0	4844	10790.7	0	680	1360.38
011724m	GRF	0.942262	0.159449	0.0231541	1.91765	0.594527	0.1897
miR394a		54.6781	74	12.7516	603.993	3664	1267.96
miR394b		54.6781	77	13.8605	607.84	3699	1336.72
021267m	APL2	0.477484	0.369643	0.221911	3.82522	0.838734	2.758
