# Supplementary material for: Cassava genome from a wild ancestor to cultivated varieties
Source: Nat Commun. 2014 Oct 10;5:5110. doi: 10.1038/ncomms6110 (PMC4214410; doi:10.1038/ncomms6110)
Supplement: Supplementary Data 10 — FPKM values of target genes of all microRNAs in leaf and tuber root of KU50, Arg7 and W14. [file ncomms6110-s11.xlsx]

## Sheet: Targets expression
Supplementary Data 10. FPKM values of target genes of all microRNAs in leaf and tuber root of KU50, Arg7 and W14.
miRNA	Target	arabidopsis_gene	Arg7_ETR_FPKM	Arg7_MTR_FPKM	Arg7_LTR_FPKM	W14_MTR_FPKM	KU50_ETR_FPKM	KU50_MTR_FPKM	KU50_LTR_FPKM	Arg7_FL_FPKM	W14_FL_FPKM	KU50_FL_FPKM
novel-1	cassava4.1_016254m|PACid:17988591
novel-7	cassava4.1_024084m|PACid:17971663	AT3G09510.1	0	0	0	0	0	0	0	0	0	0
novel-17	cassava4.1_025844m|PACid:17991768	AT3G44540.1	0	0	0	0	0	0	0	0	0	0.0467883
novel-27a	cassava4.1_025790m|PACid:17976047	AT5G53840.1	0.119111	0	0	0	0	0	0.0345286	0.320218	0.0234714	0.151682
novel-27b	cassava4.1_025790m|PACid:17976047	AT5G53840.1	0.119111	0	0	0	0	0	0.0345286	0.320218	0.0234714	0.151682
novel-28	cassava4.1_007807m|PACid:17980815	AT5G41070.1	0	0	0	0	0	0	0	0.0390989	0	0
miR399a	cassava4.1_020252m|PACid:17978178	cassava4.1_020252m	0	0	0	0	0	0	0	0	0	0
miR399a	cassava4.1_027165m|PACid:17978204	AT3G24540.1	0	0	0	0	0	0	0	0	0	0
miR477c	cassava4.1_027473m|PACid:17973925	cassava4.1_027473m	0	0	0	0	0	0.109948	0.0524012	0	0	0
miR477c	cassava4.1_031322m|PACid:17964334	cassava4.1_031322m	0	0	0	0	0	0	0	0	0	0
miR477b	cassava4.1_027473m|PACid:17973925	cassava4.1_027473m	0	0	0	0	0	0.109948	0.0524012	0	0	0
miR169e	cassava4.1_004079m|PACid:17979362	AT5G66760.1	0	0.0814754	0	0	17.8398	15.5943	19.3249	0.280618	0.110226	8.61907
miR477d	cassava4.1_027416m|PACid:17985629	AT3G62230.1	0	0	0	0	0	0	0	0	0	0
novel-6a	cassava4.1_032725m|PACid:17978278	AT1G50420.1	0.306699	0.451514	0.36403	0	0.113156	0.20959	0.340511	0.132815	0.0631759	0.126483
novel-6b	cassava4.1_032725m|PACid:17978278	AT1G50420.1	0.306699	0.451514	0.36403	0	0.113156	0.20959	0.340511	0.132815	0.0631759	0.126483
miR167a	cassava4.1_010196m|PACid:17961124	AT4G39090.1	0	0	0	0	0	0	0	0	0	0
miR167a	cassava4.1_011689m|PACid:17961125	AT4G39090.1	0	56.7028	33.7731	0	60.3689	67.3669	88.094	147.762	0	62.168
miR167a	cassava4.1_013073m|PACid:17962639	AT4G39090.1	0	0.370379	0	0	25.1118	21.902	21.9527	0	0	19.8597
miR167a	cassava4.1_020625m|PACid:17962005	cassava4.1_020625m	0	0	0.166885	0	0	0	0	2.26308	0	3.81118
miR167c	cassava4.1_010196m|PACid:17961124	AT4G39090.1	0	0	0	0	0	0	0	0	0	0
miR167c	cassava4.1_011689m|PACid:17961125	AT4G39090.1	0	56.7028	33.7731	0	60.3689	67.3669	88.094	147.762	0	62.168
miR167c	cassava4.1_013073m|PACid:17962639	AT4G39090.1	0	0.370379	0	0	25.1118	21.902	21.9527	0	0	19.8597
miR167c	cassava4.1_020625m|PACid:17962005	cassava4.1_020625m	0	0	0.166885	0	0	0	0	2.26308	0	3.81118
miR167b	cassava4.1_010196m|PACid:17961124	AT4G39090.1	0	0	0	0	0	0	0	0	0	0
miR167b	cassava4.1_011689m|PACid:17961125	AT4G39090.1	0	56.7028	33.7731	0	60.3689	67.3669	88.094	147.762	0	62.168
miR167b	cassava4.1_013073m|PACid:17962639	AT4G39090.1	0	0.370379	0	0	25.1118	21.902	21.9527	0	0	19.8597
miR167b	cassava4.1_020625m|PACid:17962005	cassava4.1_020625m	0	0	0.166885	0	0	0	0	2.26308	0	3.81118
miR477a	cassava4.1_006052m|PACid:17976900	AT3G01900.1	0	0	0	0	0.0286391	0	0	0	0	0
miR156i	cassava4.1_004204m|PACid:17991174	AT4G21120.1	0.409638	0.338648	0.301906	0	0.0589577	0.0824036	0	1.91944	0.653967	0.164794
miR156j	cassava4.1_004204m|PACid:17991174	AT4G21120.1	0.409638	0.338648	0.301906	0	0.0589577	0.0824036	0	1.91944	0.653967	0.164794
miR156k	cassava4.1_004204m|PACid:17991174	AT4G21120.1	0.409638	0.338648	0.301906	0	0.0589577	0.0824036	0	1.91944	0.653967	0.164794
miR167f	cassava4.1_010196m|PACid:17961124	AT4G39090.1	0	0	0	0	0	0	0	0	0	0
miR167f	cassava4.1_011689m|PACid:17961125	AT4G39090.1	0	56.7028	33.7731	0	60.3689	67.3669	88.094	147.762	0	62.168
miR167f	cassava4.1_020625m|PACid:17962005	cassava4.1_020625m	0	0	0.166885	0	0	0	0	2.26308	0	3.81118
miR167d	cassava4.1_010196m|PACid:17961124	AT4G39090.1	0	0	0	0	0	0	0	0	0	0
miR167d	cassava4.1_011689m|PACid:17961125	AT4G39090.1	0	56.7028	33.7731	0	60.3689	67.3669	88.094	147.762	0	62.168
miR167d	cassava4.1_020625m|PACid:17962005	cassava4.1_020625m	0	0	0.166885	0	0	0	0	2.26308	0	3.81118
miR167e	cassava4.1_010196m|PACid:17961124	AT4G39090.1	0	0	0	0	0	0	0	0	0	0
miR167e	cassava4.1_011689m|PACid:17961125	AT4G39090.1	0	56.7028	33.7731	0	60.3689	67.3669	88.094	147.762	0	62.168
miR167e	cassava4.1_020625m|PACid:17962005	cassava4.1_020625m	0	0	0.166885	0	0	0	0	2.26308	0	3.81118
miR169a	cassava4.1_001180m|PACid:17986360
miR169a	cassava4.1_011590m|PACid:17990676
miR169a	cassava4.1_011636m|PACid:17990677	AT1G72830.1	21.4202	0	9.61556	0	7.06225	0	0	2.08461	0	40.7318
miR169a	cassava4.1_014256m|PACid:17973025
miR169b	cassava4.1_001180m|PACid:17986360
miR169b	cassava4.1_011590m|PACid:17990676
miR169b	cassava4.1_011636m|PACid:17990677	AT1G72830.1	21.4202	0	9.61556	0	7.06225	0	0	2.08461	0	40.7318
miR169b	cassava4.1_014256m|PACid:17973025
miR169d	cassava4.1_001180m|PACid:17986360
miR169d	cassava4.1_011590m|PACid:17990676
miR169d	cassava4.1_011636m|PACid:17990677	AT1G72830.1	21.4202	0	9.61556	0	7.06225	0	0	2.08461	0	40.7318
miR169d	cassava4.1_014256m|PACid:17973025
miR169c	cassava4.1_001180m|PACid:17986360
miR169c	cassava4.1_011590m|PACid:17990676
miR169c	cassava4.1_011636m|PACid:17990677	AT1G72830.1	21.4202	0	9.61556	0	7.06225	0	0	2.08461	0	40.7318
miR169c	cassava4.1_014256m|PACid:17973025
miR399b	cassava4.1_020252m|PACid:17978178	cassava4.1_020252m	0	0	0	0	0	0	0	0	0	0
miR399b	cassava4.1_026380m|PACid:17965501	AT5G17700.1	0	0	0	0	0	0	0	0	0	0
miR399b	cassava4.1_029313m|PACid:17961963	AT3G54700.1	0.232678	0	0	0	0	0	0	0.400612	0.81382	0.929755
miR156h	cassava4.1_026333m|PACid:17984974	AT1G75540.1	0	0	0	0	0	0	0	0	0	0
miR530	cassava4.1_008242m|PACid:17992858	AT4G30780.1	1.27276	2.41109	1.82504	0	3.67443	5.96303	3.50663	1.70183	7.71833	2.98164
miR397	cassava4.1_033647m|PACid:17983299	AT1G13680.1	0	0	0	0	0	0	0	0	0	0
novel-30	cassava4.1_033986m|PACid:17985037	AT2G26640.1	0	0	0	0	0.0203543	0.0384376	0	0	0	0
miR390a	cassava4.1_028601m|PACid:17977407	AT5G10530.1	0	0	0	0	0.204883	0.601865	0.534532	0	0	0
miR399c	cassava4.1_020252m|PACid:17978178	cassava4.1_020252m	0	0	0	0	0	0	0	0	0	0
miR399c	cassava4.1_029313m|PACid:17961963	AT3G54700.1	0.232678	0	0	0	0	0	0	0.400612	0.81382	0.929755
miR390b	cassava4.1_028601m|PACid:17977407	AT5G10530.1	0	0	0	0	0.204883	0.601865	0.534532	0	0	0
miR390c	cassava4.1_028601m|PACid:17977407	AT5G10530.1	0	0	0	0	0.204883	0.601865	0.534532	0	0	0
miR396a	cassava4.1_020952m|PACid:17974870	AT5G17680.1	0.438945	0.0766235	0.0646408	0	0.671432	0.914973	0.433115	0.0187529	0	0.0157512
miR396a	cassava4.1_020952m|PACid:17974870	AT5G17680.1	0.438945	0.0766235	0.0646408	0	0.671432	0.914973	0.433115	0.0187529	0	0.0157512
miR396a	cassava4.1_021668m|PACid:17988255	AT4G24150.1	0	0	0	0	0	0	0	0.0709811	0	0
miR396a	cassava4.1_024195m|PACid:17973328	AT3G13960.1	0	0	0.0789571	0	0	0	0	0	0	0
miR396a	cassava4.1_025653m|PACid:17976022	AT3G13960.1	0	0	0	0	0	0	0	0	0	0
miR396a	cassava4.1_027844m|PACid:17966724	AT4G37740.1	0	0.155786	0.0632816	0	0.0817513	0.0776816	0	0.0781853	0.254359	0.0926596
miR396a	cassava4.1_027848m|PACid:17990708	AT3G13960.1	0	0.103646	0.324249	0	0.479891	0.626905	0.289418	0.0518543	0.0639131	0.323465
miR396a	cassava4.1_033816m|PACid:17971992	AT2G34440.1	0	0	0	0	0	0.127255	0	0	0	0
miR396d	cassava4.1_020952m|PACid:17974870	AT5G17680.1	0.438945	0.0766235	0.0646408	0	0.671432	0.914973	0.433115	0.0187529	0	0.0157512
miR396d	cassava4.1_020952m|PACid:17974870	AT5G17680.1	0.438945	0.0766235	0.0646408	0	0.671432	0.914973	0.433115	0.0187529	0	0.0157512
miR396d	cassava4.1_021668m|PACid:17988255	AT4G24150.1	0	0	0	0	0	0	0	0.0709811	0	0
miR396d	cassava4.1_024195m|PACid:17973328	AT3G13960.1	0	0	0.0789571	0	0	0	0	0	0	0
miR396d	cassava4.1_025653m|PACid:17976022	AT3G13960.1	0	0	0	0	0	0	0	0	0	0
miR396d	cassava4.1_027844m|PACid:17966724	AT4G37740.1	0	0.155786	0.0632816	0	0.0817513	0.0776816	0	0.0781853	0.254359	0.0926596
miR396d	cassava4.1_027848m|PACid:17990708	AT3G13960.1	0	0.103646	0.324249	0	0.479891	0.626905	0.289418	0.0518543	0.0639131	0.323465
miR396d	cassava4.1_033816m|PACid:17971992	AT2G34440.1	0	0	0	0	0	0.127255	0	0	0	0
miR396b	cassava4.1_020952m|PACid:17974870	AT5G17680.1	0.438945	0.0766235	0.0646408	0	0.671432	0.914973	0.433115	0.0187529	0	0.0157512
miR396b	cassava4.1_020952m|PACid:17974870	AT5G17680.1	0.438945	0.0766235	0.0646408	0	0.671432	0.914973	0.433115	0.0187529	0	0.0157512
miR396b	cassava4.1_021668m|PACid:17988255	AT4G24150.1	0	0	0	0	0	0	0	0.0709811	0	0
miR396b	cassava4.1_024195m|PACid:17973328	AT3G13960.1	0	0	0.0789571	0	0	0	0	0	0	0
miR396b	cassava4.1_025653m|PACid:17976022	AT3G13960.1	0	0	0	0	0	0	0	0	0	0
miR396b	cassava4.1_027844m|PACid:17966724	AT4G37740.1	0	0.155786	0.0632816	0	0.0817513	0.0776816	0	0.0781853	0.254359	0.0926596
miR396b	cassava4.1_027848m|PACid:17990708	AT3G13960.1	0	0.103646	0.324249	0	0.479891	0.626905	0.289418	0.0518543	0.0639131	0.323465
miR396b	cassava4.1_033816m|PACid:17971992	AT2G34440.1	0	0	0	0	0	0.127255	0	0	0	0
miR396c	cassava4.1_020952m|PACid:17974870	AT5G17680.1	0.438945	0.0766235	0.0646408	0	0.671432	0.914973	0.433115	0.0187529	0	0.0157512
miR396c	cassava4.1_020952m|PACid:17974870	AT5G17680.1	0.438945	0.0766235	0.0646408	0	0.671432	0.914973	0.433115	0.0187529	0	0.0157512
miR396c	cassava4.1_021668m|PACid:17988255	AT4G24150.1	0	0	0	0	0	0	0	0.0709811	0	0
miR396c	cassava4.1_024195m|PACid:17973328	AT3G13960.1	0	0	0.0789571	0	0	0	0	0	0	0
miR396c	cassava4.1_025653m|PACid:17976022	AT3G13960.1	0	0	0	0	0	0	0	0	0	0
miR396c	cassava4.1_027844m|PACid:17966724	AT4G37740.1	0	0.155786	0.0632816	0	0.0817513	0.0776816	0	0.0781853	0.254359	0.0926596
miR396c	cassava4.1_027848m|PACid:17990708	AT3G13960.1	0	0.103646	0.324249	0	0.479891	0.626905	0.289418	0.0518543	0.0639131	0.323465
miR396c	cassava4.1_033816m|PACid:17971992	AT2G34440.1	0	0	0	0	0	0.127255	0	0	0	0
miR156g	cassava4.1_011618m|PACid:17971832	AT1G36730.1	0	0	0	0	0	0	0	0	0	0
miR156g	cassava4.1_013006m|PACid:17981079
miR156g	cassava4.1_021248m|PACid:17979662	AT5G49340.1	0	0	0	0	0	0	0	0	0	0
miR156g	cassava4.1_030139m|PACid:17983934	AT4G18650.1	0	0	0.20219	0	0.0549719	0	0.0551794	0	0	0
miR156d	cassava4.1_011618m|PACid:17971832	AT1G36730.1	0	0	0	0	0	0	0	0	0	0
miR156d	cassava4.1_013006m|PACid:17981079
miR156d	cassava4.1_021248m|PACid:17979662	AT5G49340.1	0	0	0	0	0	0	0	0	0	0
miR156d	cassava4.1_030139m|PACid:17983934	AT4G18650.1	0	0	0.20219	0	0.0549719	0	0.0551794	0	0	0
novel-10	cassava4.1_000023m|PACid:17969332	AT4G27190.1	5.90368	4.36367	2.84661	0	4.56604	3.35788	2.10887	0.702977	0.26381	0.0394204
novel-10	cassava4.1_030208m|PACid:17984042	AT4G12010.1	0.284664	0.132921	0.096449	0	0.183429	0.163276	0.089265	0.0647011	0.0450045	0
miR156a	cassava4.1_011618m|PACid:17971832	AT1G36730.1	0	0	0	0	0	0	0	0	0	0
miR156a	cassava4.1_013006m|PACid:17981079
miR156a	cassava4.1_021248m|PACid:17979662	AT5G49340.1	0	0	0	0	0	0	0	0	0	0
miR156a	cassava4.1_030139m|PACid:17983934	AT4G18650.1	0	0	0.20219	0	0.0549719	0	0.0551794	0	0	0
miR156e	cassava4.1_011618m|PACid:17971832	AT1G36730.1	0	0	0	0	0	0	0	0	0	0
miR156e	cassava4.1_013006m|PACid:17981079
miR156e	cassava4.1_021248m|PACid:17979662	AT5G49340.1	0	0	0	0	0	0	0	0	0	0
miR156e	cassava4.1_030139m|PACid:17983934	AT4G18650.1	0	0	0.20219	0	0.0549719	0	0.0551794	0	0	0
miR156f	cassava4.1_011618m|PACid:17971832	AT1G36730.1	0	0	0	0	0	0	0	0	0	0
miR156f	cassava4.1_013006m|PACid:17981079
miR156f	cassava4.1_021248m|PACid:17979662	AT5G49340.1	0	0	0	0	0	0	0	0	0	0
miR156f	cassava4.1_030139m|PACid:17983934	AT4G18650.1	0	0	0.20219	0	0.0549719	0	0.0551794	0	0	0
novel-5b	cassava4.1_027354m|PACid:17989832	AT3G55110.1	0	0	0	0	0	0	0	0	0.0245276	0
miR156c	cassava4.1_011618m|PACid:17971832	AT1G36730.1	0	0	0	0	0	0	0	0	0	0
miR156c	cassava4.1_013006m|PACid:17981079
miR156c	cassava4.1_021248m|PACid:17979662	AT5G49340.1	0	0	0	0	0	0	0	0	0	0
miR156c	cassava4.1_030139m|PACid:17983934	AT4G18650.1	0	0	0.20219	0	0.0549719	0	0.0551794	0	0	0
miR156b	cassava4.1_011618m|PACid:17971832	AT1G36730.1	0	0	0	0	0	0	0	0	0	0
miR156b	cassava4.1_013006m|PACid:17981079
miR156b	cassava4.1_021248m|PACid:17979662	AT5G49340.1	0	0	0	0	0	0	0	0	0	0
miR156b	cassava4.1_030139m|PACid:17983934	AT4G18650.1	0	0	0.20219	0	0.0549719	0	0.0551794	0	0	0
miR164a	cassava4.1_000706m|PACid:17970209
miR164a	cassava4.1_020925m|PACid:17985095	AT1G56010.2	0.789603	0	0.0923344	0	0.260256	0.0484913	0.157569	0.170512	1.60847	0.752173
miR164a	cassava4.1_026876m|PACid:17970254	AT5G53950.1	0	0	0	0	0	0	0	0	0	0
miR164a	cassava4.1_031247m|PACid:17987134	AT5G53950.1	0	0	0	0	0	0.0416978	0	0	0	0
miR160c	cassava4.1_004707m|PACid:17980850
miR160d	cassava4.1_004707m|PACid:17980850
miR535b	cassava4.1_026972m|PACid:17988053	AT3G10710.1	0	0	0	0	0	0	0	0	0	0
miR160f	cassava4.1_004707m|PACid:17980850
miR160e	cassava4.1_004707m|PACid:17980850
miR160g	cassava4.1_004707m|PACid:17980850
novel-25	cassava4.1_020584m|PACid:17969023	cassava4.1_020584m	9.58128	2.76739	5.466	0	147.844	119.229	45.0569	0.18216	0.106549	0.596922
novel-25	cassava4.1_024830m|PACid:17966186	AT1G14870.1	0	0.139503	0	0	0	0	0	0.218983	0.105019	0
novel-24	cassava4.1_000023m|PACid:17969332	AT4G27190.1	5.90368	4.36367	2.84661	0	4.56604	3.35788	2.10887	0.702977	0.26381	0.0394204
novel-24	cassava4.1_001246m|PACid:17989248	AT3G07040.1	1.23354	0.357125	0.150517	0	0.102448	0	0	0.814875	0.842776	0.046907
miR164d	cassava4.1_010948m|PACid:17965138	AT3G46440.1	0	0	0	0	0	0	0	0.000984094	0	0
miR164d	cassava4.1_020925m|PACid:17985095	AT1G56010.2	0.789603	0	0.0923344	0	0.260256	0.0484913	0.157569	0.170512	1.60847	0.752173
miR164d	cassava4.1_025545m|PACid:17978771	AT5G61430.1	3.64221	1.63613	5.00056	0	2.68063	0.768041	0.775088	7.01348	4.94469	13.1304
miR164d	cassava4.1_026876m|PACid:17970254	AT5G53950.1	0	0	0	0	0	0	0	0	0	0
miR164d	cassava4.1_031247m|PACid:17987134	AT5G53950.1	0	0	0	0	0	0.0416978	0	0	0	0
miR164c	cassava4.1_010948m|PACid:17965138	AT3G46440.1	0	0	0	0	0	0	0	0.000984094	0	0
miR164c	cassava4.1_020925m|PACid:17985095	AT1G56010.2	0.789603	0	0.0923344	0	0.260256	0.0484913	0.157569	0.170512	1.60847	0.752173
miR164c	cassava4.1_025545m|PACid:17978771	AT5G61430.1	3.64221	1.63613	5.00056	0	2.68063	0.768041	0.775088	7.01348	4.94469	13.1304
miR164c	cassava4.1_026876m|PACid:17970254	AT5G53950.1	0	0	0	0	0	0	0	0	0	0
miR164c	cassava4.1_031247m|PACid:17987134	AT5G53950.1	0	0	0	0	0	0.0416978	0	0	0	0
miR164b	cassava4.1_010948m|PACid:17965138	AT3G46440.1	0	0	0	0	0	0	0	0.000984094	0	0
miR164b	cassava4.1_020925m|PACid:17985095	AT1G56010.2	0.789603	0	0.0923344	0	0.260256	0.0484913	0.157569	0.170512	1.60847	0.752173
miR164b	cassava4.1_025545m|PACid:17978771	AT5G61430.1	3.64221	1.63613	5.00056	0	2.68063	0.768041	0.775088	7.01348	4.94469	13.1304
miR164b	cassava4.1_026876m|PACid:17970254	AT5G53950.1	0	0	0	0	0	0	0	0	0	0
miR164b	cassava4.1_031247m|PACid:17987134	AT5G53950.1	0	0	0	0	0	0.0416978	0	0	0	0
miR319a	cassava4.1_021030m|PACid:17975126	cassava4.1_021030m	1.80971	1.01558	1.32463	0	0.131767	0.434116	0.132772	0	0	0
miR319a	cassava4.1_027328m|PACid:17985566	AT5G23850.1	0	0	0	0	0	0	0	0.21769	0.157665	0.0669425
miR166e	cassava4.1_009801m|PACid:17973482	AT2G27500.1	17.7784	0.0157937	0.00220575	0	34.5189	20.2096	19.1857	0.000431105	0	0.912125
miR166a	cassava4.1_009801m|PACid:17973482	AT2G27500.1	17.7784	0.0157937	0.00220575	0	34.5189	20.2096	19.1857	0.000431105	0	0.912125
miR166b	cassava4.1_009801m|PACid:17973482	AT2G27500.1	17.7784	0.0157937	0.00220575	0	34.5189	20.2096	19.1857	0.000431105	0	0.912125
miR166f	cassava4.1_009801m|PACid:17973482	AT2G27500.1	17.7784	0.0157937	0.00220575	0	34.5189	20.2096	19.1857	0.000431105	0	0.912125
miR394a	cassava4.1_000867m|PACid:17985910	AT5G11110.1	2.3947	0	1.31321	0	0.654507	0.573682	0	3.99e-05	0.292787	0
miR394a	cassava4.1_001415m|PACid:17985911	AT5G11110.1	9.07e-05	0.191475	0	0	0.00239935	0.000454893	0.00134639	0.364706	0	0.000146663
miR394c	cassava4.1_000867m|PACid:17985910	AT5G11110.1	2.3947	0	1.31321	0	0.654507	0.573682	0	3.99e-05	0.292787	0
miR394c	cassava4.1_001415m|PACid:17985911	AT5G11110.1	9.07e-05	0.191475	0	0	0.00239935	0.000454893	0.00134639	0.364706	0	0.000146663
miR166c	cassava4.1_009801m|PACid:17973482	AT2G27500.1	17.7784	0.0157937	0.00220575	0	34.5189	20.2096	19.1857	0.000431105	0	0.912125
miR166g	cassava4.1_009801m|PACid:17973482	AT2G27500.1	17.7784	0.0157937	0.00220575	0	34.5189	20.2096	19.1857	0.000431105	0	0.912125
miR166d	cassava4.1_009801m|PACid:17973482	AT2G27500.1	17.7784	0.0157937	0.00220575	0	34.5189	20.2096	19.1857	0.000431105	0	0.912125
miR166h	cassava4.1_009801m|PACid:17973482	AT2G27500.1	17.7784	0.0157937	0.00220575	0	34.5189	20.2096	19.1857	0.000431105	0	0.912125
miR394b	cassava4.1_000867m|PACid:17985910	AT5G11110.1	2.3947	0	1.31321	0	0.654507	0.573682	0	3.99e-05	0.292787	0
miR394b	cassava4.1_001415m|PACid:17985911	AT5G11110.1	9.07e-05	0.191475	0	0	0.00239935	0.000454893	0.00134639	0.364706	0	0.000146663
miR172a	cassava4.1_000003m|PACid:17967575
miR172a	cassava4.1_009427m|PACid:17983336	AT1G48900.1	0.000224233	0	0	0	6.2754	6.39802	5.64153	0	0	4.11474
miR172a	cassava4.1_012184m|PACid:17981308	AT2G42500.1	0	0	0	0	0	0	0	0	0	0
miR172a	cassava4.1_012257m|PACid:17981310
miR172a	cassava4.1_024457m|PACid:17972253	AT1G11340.1	1.00013	0.150435	0.157515	0	0.0101313	0	0.0142391	1.83219	0.307826	0.0446555
miR172a	cassava4.1_026890m|PACid:17979755	AT5G60710.1	0.296534	0.209705	0	0	0.0820476	0.101719	0.054916	0	0	93.601
miR172b	cassava4.1_000003m|PACid:17967575
miR172b	cassava4.1_009427m|PACid:17983336	AT1G48900.1	0.000224233	0	0	0	6.2754	6.39802	5.64153	0	0	4.11474
miR172b	cassava4.1_012184m|PACid:17981308	AT2G42500.1	0	0	0	0	0	0	0	0	0	0
miR172b	cassava4.1_012257m|PACid:17981310
miR172b	cassava4.1_024457m|PACid:17972253	AT1G11340.1	1.00013	0.150435	0.157515	0	0.0101313	0	0.0142391	1.83219	0.307826	0.0446555
miR172b	cassava4.1_026890m|PACid:17979755	AT5G60710.1	0.296534	0.209705	0	0	0.0820476	0.101719	0.054916	0	0	93.601
miR171h	cassava4.1_003281m|PACid:17985973
miR171i	cassava4.1_003281m|PACid:17985973
novel-20c	cassava4.1_025955m|PACid:17985027	cassava4.1_025955m	0	0	0	0	0	0	0	0	0	0
novel-20c	cassava4.1_031504m|PACid:17975838	cassava4.1_031504m	0	0	0	0	0	0	0	0	0	0
novel-20a	cassava4.1_025955m|PACid:17985027	cassava4.1_025955m	0	0	0	0	0	0	0	0	0	0
novel-20a	cassava4.1_031504m|PACid:17975838	cassava4.1_031504m	0	0	0	0	0	0	0	0	0	0
novel-20b	cassava4.1_025955m|PACid:17985027	cassava4.1_025955m	0	0	0	0	0	0	0	0	0	0
novel-20b	cassava4.1_031504m|PACid:17975838	cassava4.1_031504m	0	0	0	0	0	0	0	0	0	0
novel-20d	cassava4.1_025955m|PACid:17985027	cassava4.1_025955m	0	0	0	0	0	0	0	0	0	0
novel-20d	cassava4.1_031504m|PACid:17975838	cassava4.1_031504m	0	0	0	0	0	0	0	0	0	0
miR2950	cassava4.1_024299m|PACid:17976352	AT5G14750.1	0	0	0	0	0	0	0	0.243148	0.144936	0
miR2950	cassava4.1_028793m|PACid:17970643	cassava4.1_028793m	0	0	0	0	0	0	0	0	0	0
novel-22	cassava4.1_027103m|PACid:17985708	AT2G29120.1	1.18143	0.991122	0.719082	0	3.68121	0.749433	0.515578	0.141413	0.0576903	0
novel-18	cassava4.1_008242m|PACid:17992858	AT4G30780.1	1.27276	2.41109	1.82504	0	3.67443	5.96303	3.50663	1.70183	7.71833	2.98164
miR827	cassava4.1_004887m|PACid:17987163
miR159a	cassava4.1_021857m|PACid:17985170	AT3G60460.1	0	0.0920711	0.039723	0	0	0.0930402	0	0	0	0
miR159a	cassava4.1_022856m|PACid:17988836	AT3G60460.1	0.429921	0.174425	0.251599	0	0	0	0	3.98054	0.0782555	0
miR159a	cassava4.1_023704m|PACid:17989255	AT4G27330.1	0.69975	0.337633	0.264004	0	0.686753	2.37508	2.76629	0	0	0.0595087
miR159a	cassava4.1_026951m|PACid:17971894	AT2G02650.1	0	0	0	0	0	0	0	0	0.0529283	0
miR159a	cassava4.1_027831m|PACid:17969434	AT2G01050.1	0	0	0	0	0	0	0	0	0	0
miR159a	cassava4.1_030672m|PACid:17972204	AT2G01050.1	0	0	0	0	0	0	0	0	0	0
miR159b	cassava4.1_021857m|PACid:17985170	AT3G60460.1	0	0.0920711	0.039723	0	0	0.0930402	0	0	0	0
miR159b	cassava4.1_022856m|PACid:17988836	AT3G60460.1	0.429921	0.174425	0.251599	0	0	0	0	3.98054	0.0782555	0
miR159b	cassava4.1_023704m|PACid:17989255	AT4G27330.1	0.69975	0.337633	0.264004	0	0.686753	2.37508	2.76629	0	0	0.0595087
miR159b	cassava4.1_026951m|PACid:17971894	AT2G02650.1	0	0	0	0	0	0	0	0	0.0529283	0
miR159b	cassava4.1_027831m|PACid:17969434	AT2G01050.1	0	0	0	0	0	0	0	0	0	0
miR159b	cassava4.1_030672m|PACid:17972204	AT2G01050.1	0	0	0	0	0	0	0	0	0	0
novel-34	cassava4.1_028813m|PACid:17984369	AT3G14470.1	2.75617	0.773186	0.672317	0	2.38394	1.9818	1.91672	0.680347	0	0
novel-34	cassava4.1_031227m|PACid:17987271	AT3G14470.1	1.79979	1.03602	0.459274	0	0.877862	0.87328	0.654375	0.184505	0	0
novel-5a	cassava4.1_008171m|PACid:17962209	AT3G06868.1	11.1762	1.93108	2.65099	5.29e-06	12.5377	9.50371	13.9225	0.402849	0	0.00234476
miR164a	cassava4.1_000022m|PACid:17976751	AT3G50370.1	32.9419	44.5864	13.4659	0.0100033	12.1405	15.1511	14.836	0.000929441	0.000467955	0.000843745
miR169a	cassava4.1_011722m|PACid:17990678	AT1G72830.1	15.216	0	8.51457	0.00354607	0	2.28401	0	4.37163	0.0176638	11.7795
miR169b	cassava4.1_011722m|PACid:17990678	AT1G72830.1	15.216	0	8.51457	0.00354607	0	2.28401	0	4.37163	0.0176638	11.7795
miR169d	cassava4.1_011722m|PACid:17990678	AT1G72830.1	15.216	0	8.51457	0.00354607	0	2.28401	0	4.37163	0.0176638	11.7795
miR169c	cassava4.1_011722m|PACid:17990678	AT1G72830.1	15.216	0	8.51457	0.00354607	0	2.28401	0	4.37163	0.0176638	11.7795
miR166e	cassava4.1_001660m|PACid:17978344	AT4G32880.1	0	0	0	0.0299293	7.68449	6.08946	3.78114	0.000345841	0.000212497	0.00822537
miR166a	cassava4.1_001660m|PACid:17978344	AT4G32880.1	0	0	0	0.0299293	7.68449	6.08946	3.78114	0.000345841	0.000212497	0.00822537
miR166b	cassava4.1_001660m|PACid:17978344	AT4G32880.1	0	0	0	0.0299293	7.68449	6.08946	3.78114	0.000345841	0.000212497	0.00822537
miR166f	cassava4.1_001660m|PACid:17978344	AT4G32880.1	0	0	0	0.0299293	7.68449	6.08946	3.78114	0.000345841	0.000212497	0.00822537
miR166c	cassava4.1_001660m|PACid:17978344	AT4G32880.1	0	0	0	0.0299293	7.68449	6.08946	3.78114	0.000345841	0.000212497	0.00822537
miR166g	cassava4.1_001660m|PACid:17978344	AT4G32880.1	0	0	0	0.0299293	7.68449	6.08946	3.78114	0.000345841	0.000212497	0.00822537
miR166d	cassava4.1_001660m|PACid:17978344	AT4G32880.1	0	0	0	0.0299293	7.68449	6.08946	3.78114	0.000345841	0.000212497	0.00822537
miR166h	cassava4.1_001660m|PACid:17978344	AT4G32880.1	0	0	0	0.0299293	7.68449	6.08946	3.78114	0.000345841	0.000212497	0.00822537
novel-5a	cassava4.1_008907m|PACid:17962210	AT3G06868.1	0.000180462	0	0	0.147607	4.24484	9.12337	5.18778	1.84e-05	0	0.454299
novel-5a	cassava4.1_024330m|PACid:17971744	AT2G47430.1	1.05487	0.40589	0.260286	0.0620361	3.68085	3.39553	2.37792	0.0770491	0.595358	1.22554
miR396a	cassava4.1_009580m|PACid:17965822	AT3G13960.1	0.823554	0.927112	1.66556	0.297796	3.27319	4.90608	3.23289	0.211335	0.0598993	1.98083
miR396d	cassava4.1_009580m|PACid:17965822	AT3G13960.1	0.823554	0.927112	1.66556	0.297796	3.27319	4.90608	3.23289	0.211335	0.0598993	1.98083
miR396b	cassava4.1_009580m|PACid:17965822	AT3G13960.1	0.823554	0.927112	1.66556	0.297796	3.27319	4.90608	3.23289	0.211335	0.0598993	1.98083
miR396c	cassava4.1_009580m|PACid:17965822	AT3G13960.1	0.823554	0.927112	1.66556	0.297796	3.27319	4.90608	3.23289	0.211335	0.0598993	1.98083
miR319c	cassava4.1_004606m|PACid:17973054	AT5G06100.2	11.5469	20.3483	12.6528	2.64783	23.0751	39.199	20.5982	1.95189	8.47197	5.66831
miR319d	cassava4.1_004606m|PACid:17973054	AT5G06100.2	11.5469	20.3483	12.6528	2.64783	23.0751	39.199	20.5982	1.95189	8.47197	5.66831
miR319a	cassava4.1_004606m|PACid:17973054	AT5G06100.2	11.5469	20.3483	12.6528	2.64783	23.0751	39.199	20.5982	1.95189	8.47197	5.66831
miR319b	cassava4.1_004606m|PACid:17973054	AT5G06100.2	11.5469	20.3483	12.6528	2.64783	23.0751	39.199	20.5982	1.95189	8.47197	5.66831
miR319e	cassava4.1_004606m|PACid:17973054	AT5G06100.2	11.5469	20.3483	12.6528	2.64783	23.0751	39.199	20.5982	1.95189	8.47197	5.66831
miR319f	cassava4.1_004606m|PACid:17973054	AT5G06100.2	11.5469	20.3483	12.6528	2.64783	23.0751	39.199	20.5982	1.95189	8.47197	5.66831
miR159a	cassava4.1_004606m|PACid:17973054	AT5G06100.2	11.5469	20.3483	12.6528	2.64783	23.0751	39.199	20.5982	1.95189	8.47197	5.66831
miR159b	cassava4.1_004606m|PACid:17973054	AT5G06100.2	11.5469	20.3483	12.6528	2.64783	23.0751	39.199	20.5982	1.95189	8.47197	5.66831
miR160c	cassava4.1_004716m|PACid:17980849	AT2G28350.1	26.9286	8.452	7.83186	5.02546	57.8319	70.9506	65.7278	1.09225	6.08677	8.89028
miR160d	cassava4.1_004716m|PACid:17980849	AT2G28350.1	26.9286	8.452	7.83186	5.02546	57.8319	70.9506	65.7278	1.09225	6.08677	8.89028
miR160f	cassava4.1_004716m|PACid:17980849	AT2G28350.1	26.9286	8.452	7.83186	5.02546	57.8319	70.9506	65.7278	1.09225	6.08677	8.89028
miR160e	cassava4.1_004716m|PACid:17980849	AT2G28350.1	26.9286	8.452	7.83186	5.02546	57.8319	70.9506	65.7278	1.09225	6.08677	8.89028
miR160g	cassava4.1_004716m|PACid:17980849	AT2G28350.1	26.9286	8.452	7.83186	5.02546	57.8319	70.9506	65.7278	1.09225	6.08677	8.89028
novel-24	cassava4.1_022908m|PACid:17987831	AT4G27190.1	10.6075	2.83021	2.37109	0.250318	5.32025	3.43661	1.68744	7.47252	2.22679	1.89248
novel-34	cassava4.1_022908m|PACid:17987831	AT4G27190.1	10.6075	2.83021	2.37109	0.250318	5.32025	3.43661	1.68744	7.47252	2.22679	1.89248
miR396a	cassava4.1_032760m|PACid:17976729	AT5G53660.1	0	0.0634659	0.0264408	0.121035	1.01923	1.54413	1.08211	0.116571	0.119245	1.6589
miR396d	cassava4.1_032760m|PACid:17976729	AT5G53660.1	0	0.0634659	0.0264408	0.121035	1.01923	1.54413	1.08211	0.116571	0.119245	1.6589
miR396b	cassava4.1_032760m|PACid:17976729	AT5G53660.1	0	0.0634659	0.0264408	0.121035	1.01923	1.54413	1.08211	0.116571	0.119245	1.6589
miR396c	cassava4.1_032760m|PACid:17976729	AT5G53660.1	0	0.0634659	0.0264408	0.121035	1.01923	1.54413	1.08211	0.116571	0.119245	1.6589
miR535a	cassava4.1_009657m|PACid:17961594	AT5G50670.1	7.58601	2.77374	3.8748	0.758968	11.8125	8.03905	7.39436	1.84326	11.9785	1.22891
miR156i	cassava4.1_009657m|PACid:17961594	AT5G50670.1	7.58601	2.77374	3.8748	0.758968	11.8125	8.03905	7.39436	1.84326	11.9785	1.22891
miR156j	cassava4.1_009657m|PACid:17961594	AT5G50670.1	7.58601	2.77374	3.8748	0.758968	11.8125	8.03905	7.39436	1.84326	11.9785	1.22891
miR156k	cassava4.1_009657m|PACid:17961594	AT5G50670.1	7.58601	2.77374	3.8748	0.758968	11.8125	8.03905	7.39436	1.84326	11.9785	1.22891
miR156h	cassava4.1_009657m|PACid:17961594	AT5G50670.1	7.58601	2.77374	3.8748	0.758968	11.8125	8.03905	7.39436	1.84326	11.9785	1.22891
miR156g	cassava4.1_009657m|PACid:17961594	AT5G50670.1	7.58601	2.77374	3.8748	0.758968	11.8125	8.03905	7.39436	1.84326	11.9785	1.22891
miR156d	cassava4.1_009657m|PACid:17961594	AT5G50670.1	7.58601	2.77374	3.8748	0.758968	11.8125	8.03905	7.39436	1.84326	11.9785	1.22891
miR156a	cassava4.1_009657m|PACid:17961594	AT5G50670.1	7.58601	2.77374	3.8748	0.758968	11.8125	8.03905	7.39436	1.84326	11.9785	1.22891
miR156e	cassava4.1_009657m|PACid:17961594	AT5G50670.1	7.58601	2.77374	3.8748	0.758968	11.8125	8.03905	7.39436	1.84326	11.9785	1.22891
miR156f	cassava4.1_009657m|PACid:17961594	AT5G50670.1	7.58601	2.77374	3.8748	0.758968	11.8125	8.03905	7.39436	1.84326	11.9785	1.22891
miR156c	cassava4.1_009657m|PACid:17961594	AT5G50670.1	7.58601	2.77374	3.8748	0.758968	11.8125	8.03905	7.39436	1.84326	11.9785	1.22891
miR156b	cassava4.1_009657m|PACid:17961594	AT5G50670.1	7.58601	2.77374	3.8748	0.758968	11.8125	8.03905	7.39436	1.84326	11.9785	1.22891
miR396a	cassava4.1_011724m|PACid:17969228	AT3G13960.1	0.987792	0.594527	0.668575	0.1897	0.882068	1.91765	1.31114	0.159449	0.0231541	0.942262
miR396d	cassava4.1_011724m|PACid:17969228	AT3G13960.1	0.987792	0.594527	0.668575	0.1897	0.882068	1.91765	1.31114	0.159449	0.0231541	0.942262
miR396b	cassava4.1_011724m|PACid:17969228	AT3G13960.1	0.987792	0.594527	0.668575	0.1897	0.882068	1.91765	1.31114	0.159449	0.0231541	0.942262
miR396c	cassava4.1_011724m|PACid:17969228	AT3G13960.1	0.987792	0.594527	0.668575	0.1897	0.882068	1.91765	1.31114	0.159449	0.0231541	0.942262
miR397	cassava4.1_029591m|PACid:17968614	AT4G15570.1	3.90486	1.75162	1.67227	1.04814	8.03365	10.2151	6.91094	0.0490937	2.63485	4.34611
novel-17	cassava4.1_019557m|PACid:17983319	AT1G80133.1	1.51646	2.09259	3.4218	0.639411	5.72994	5.84485	7.07353	0	0	0
miR2111a	cassava4.1_007360m|PACid:17976918	AT3G27150.1	0.497406	1.09794	1.24056	0.650603	16.6852	5.83002	5.45071	0.0723128	0.0764066	0.0339068
miR2111b	cassava4.1_007360m|PACid:17976918	AT3G27150.1	0.497406	1.09794	1.24056	0.650603	16.6852	5.83002	5.45071	0.0723128	0.0764066	0.0339068
miR399b	cassava4.1_004522m|PACid:17966833	AT5G12860.1	11.943	5.30207	3.35919	2.27758	12.9243	19.8081	23.1801	8.63803	8.78191	26.3116
miR390a	cassava4.1_019138m|PACid:17962131	cassava4.1_019138m	43.8603	12.8731	18.8959	19.8442	145.892	170.94	206.169	1.54068	4.75787	4.0574
miR390b	cassava4.1_019138m|PACid:17962131	cassava4.1_019138m	43.8603	12.8731	18.8959	19.8442	145.892	170.94	206.169	1.54068	4.75787	4.0574
miR390c	cassava4.1_019138m|PACid:17962131	cassava4.1_019138m	43.8603	12.8731	18.8959	19.8442	145.892	170.94	206.169	1.54068	4.75787	4.0574
miR394a	cassava4.1_007255m|PACid:17961575	AT1G27340.1	12.2544	7.15505	5.30923	2.10508	17.3949	16.4728	20.3716	4.61006	6.35681	17.1517
miR394c	cassava4.1_007255m|PACid:17961575	AT1G27340.1	12.2544	7.15505	5.30923	2.10508	17.3949	16.4728	20.3716	4.61006	6.35681	17.1517
miR394b	cassava4.1_007255m|PACid:17961575	AT1G27340.1	12.2544	7.15505	5.30923	2.10508	17.3949	16.4728	20.3716	4.61006	6.35681	17.1517
miR390a	cassava4.1_002534m|PACid:17980696	AT1G29750.2	4.07171	3.7191	5.70565	0.684347	6.88657	4.50243	5.50571	0.237872	8.34362	3.1158
miR390b	cassava4.1_002534m|PACid:17980696	AT1G29750.2	4.07171	3.7191	5.70565	0.684347	6.88657	4.50243	5.50571	0.237872	8.34362	3.1158
miR390c	cassava4.1_002534m|PACid:17980696	AT1G29750.2	4.07171	3.7191	5.70565	0.684347	6.88657	4.50243	5.50571	0.237872	8.34362	3.1158
novel-10	cassava4.1_000323m|PACid:17962515	AT3G14460.1	5.85387	4.35046	1.59273	0.521897	2.87244	3.30232	2.26682	1.58121	1.96932	0.620495
novel-24	cassava4.1_000323m|PACid:17962515	AT3G14460.1	5.85387	4.35046	1.59273	0.521897	2.87244	3.30232	2.26682	1.58121	1.96932	0.620495
novel-1	cassava4.1_000218m|PACid:17993492	AT1G04160.1	1.58859	2.64287	1.0142	0.432744	2.65679	2.57648	1.7555	0	0.599155	1.31787
novel-9	cassava4.1_033835m|PACid:17984683	AT1G14550.1	2.74243	1.02689	6.92975	0.774536	2.5998	4.41674	1.17638	0	0.0574237	0.176562
miR2950	cassava4.1_030904m|PACid:17991417	AT5G52560.1	0.153365	0	0.283244	0.199543	0.951589	1.08119	0.62736	0.200962	0.605088	1.88663
miR164a	cassava4.1_010528m|PACid:17974117	AT5G61430.1	17.5602	7.53612	9.90829	2.32505	9.3046	11.7203	15.0664	3.72059	7.2837	20.9953
miR164d	cassava4.1_010528m|PACid:17974117	AT5G61430.1	17.5602	7.53612	9.90829	2.32505	9.3046	11.7203	15.0664	3.72059	7.2837	20.9953
miR164c	cassava4.1_010528m|PACid:17974117	AT5G61430.1	17.5602	7.53612	9.90829	2.32505	9.3046	11.7203	15.0664	3.72059	7.2837	20.9953
miR164b	cassava4.1_010528m|PACid:17974117	AT5G61430.1	17.5602	7.53612	9.90829	2.32505	9.3046	11.7203	15.0664	3.72059	7.2837	20.9953
miR160c	cassava4.1_004122m|PACid:17971854	AT1G77850.1	5.25692	5.02899	6.72387	2.78035	9.64085	13.3336	13.6864	2.95556	6.20174	4.47501
miR160d	cassava4.1_004122m|PACid:17971854	AT1G77850.1	5.25692	5.02899	6.72387	2.78035	9.64085	13.3336	13.6864	2.95556	6.20174	4.47501
miR160f	cassava4.1_004122m|PACid:17971854	AT1G77850.1	5.25692	5.02899	6.72387	2.78035	9.64085	13.3336	13.6864	2.95556	6.20174	4.47501
miR160e	cassava4.1_004122m|PACid:17971854	AT1G77850.1	5.25692	5.02899	6.72387	2.78035	9.64085	13.3336	13.6864	2.95556	6.20174	4.47501
miR160g	cassava4.1_004122m|PACid:17971854	AT1G77850.1	5.25692	5.02899	6.72387	2.78035	9.64085	13.3336	13.6864	2.95556	6.20174	4.47501
novel-5a	cassava4.1_026514m|PACid:17971755	AT2G47430.1	2.89775	5.47482	2.72401	1.34788	5.28284	6.22473	3.97408	1.60503	4.45852	2.6589
novel-34	cassava4.1_029941m|PACid:17962650	AT4G27190.1	8.67265	5.00102	3.04928	0.70381	8.10856	3.24553	2.43837	3.1762	3.08232	1.21031
miR397	cassava4.1_022529m|PACid:17986343	AT3G63150.1	1.14632	2.38132	1.0964	0.809502	1.74877	3.56988	1.96547	0.0756812	0.100079	0.588754
novel-34	cassava4.1_000559m|PACid:17986876	AT3G14470.1	1.62767	0.642278	0.333628	0.272137	1.6383	1.13877	1.2982	0.412736	0.899368	1.02401
miR162a	cassava4.1_000068m|PACid:17975569	AT1G01040.1	9.42536	14.4466	11.401	2.59428	12.5868	10.7795	7.2856	7.65848	25.4585	12.8259
miR162b	cassava4.1_000068m|PACid:17975569	AT1G01040.1	9.42536	14.4466	11.401	2.59428	12.5868	10.7795	7.2856	7.65848	25.4585	12.8259
novel-23	cassava4.1_004757m|PACid:17989945	AT5G41480.1	6.08363	8.01875	8.14256	1.56264	6.73074	6.3638	4.04452	1.44995	2.25164	6.94034
novel-34	cassava4.1_023325m|PACid:17989517	AT4G27220.1	3.2115	2.41137	1.30416	0.626037	2.25432	2.33503	1.22469	2.61948	4.20973	3.85733
miR396a	cassava4.1_005858m|PACid:17962500	AT2G23180.1	1.21828	2.044	1.61334	0.583887	1.18124	2.1719	2.85771	11.437	19.9597	37.7805
miR396d	cassava4.1_005858m|PACid:17962500	AT2G23180.1	1.21828	2.044	1.61334	0.583887	1.18124	2.1719	2.85771	11.437	19.9597	37.7805
miR396b	cassava4.1_005858m|PACid:17962500	AT2G23180.1	1.21828	2.044	1.61334	0.583887	1.18124	2.1719	2.85771	11.437	19.9597	37.7805
miR396c	cassava4.1_005858m|PACid:17962500	AT2G23180.1	1.21828	2.044	1.61334	0.583887	1.18124	2.1719	2.85771	11.437	19.9597	37.7805
miR156g	cassava4.1_015278m|PACid:17992158	AT4G28190.1	171.107	372.352	457.674	86.3295	250.988	319.183	268.747	33.463	27.1897	21.4003
miR156d	cassava4.1_015278m|PACid:17992158	AT4G28190.1	171.107	372.352	457.674	86.3295	250.988	319.183	268.747	33.463	27.1897	21.4003
miR156a	cassava4.1_015278m|PACid:17992158	AT4G28190.1	171.107	372.352	457.674	86.3295	250.988	319.183	268.747	33.463	27.1897	21.4003
miR156e	cassava4.1_015278m|PACid:17992158	AT4G28190.1	171.107	372.352	457.674	86.3295	250.988	319.183	268.747	33.463	27.1897	21.4003
miR156f	cassava4.1_015278m|PACid:17992158	AT4G28190.1	171.107	372.352	457.674	86.3295	250.988	319.183	268.747	33.463	27.1897	21.4003
miR156c	cassava4.1_015278m|PACid:17992158	AT4G28190.1	171.107	372.352	457.674	86.3295	250.988	319.183	268.747	33.463	27.1897	21.4003
miR156b	cassava4.1_015278m|PACid:17992158	AT4G28190.1	171.107	372.352	457.674	86.3295	250.988	319.183	268.747	33.463	27.1897	21.4003
miR166e	cassava4.1_001619m|PACid:17985458	AT2G34710.1	26.1823	51.3249	23.4711	14.3307	36.0383	47.654	41.9569	2.36057	4.06677	1.05859
miR166a	cassava4.1_001619m|PACid:17985458	AT2G34710.1	26.1823	51.3249	23.4711	14.3307	36.0383	47.654	41.9569	2.36057	4.06677	1.05859
miR166b	cassava4.1_001619m|PACid:17985458	AT2G34710.1	26.1823	51.3249	23.4711	14.3307	36.0383	47.654	41.9569	2.36057	4.06677	1.05859
miR166f	cassava4.1_001619m|PACid:17985458	AT2G34710.1	26.1823	51.3249	23.4711	14.3307	36.0383	47.654	41.9569	2.36057	4.06677	1.05859
miR166c	cassava4.1_001619m|PACid:17985458	AT2G34710.1	26.1823	51.3249	23.4711	14.3307	36.0383	47.654	41.9569	2.36057	4.06677	1.05859
miR166g	cassava4.1_001619m|PACid:17985458	AT2G34710.1	26.1823	51.3249	23.4711	14.3307	36.0383	47.654	41.9569	2.36057	4.06677	1.05859
miR166d	cassava4.1_001619m|PACid:17985458	AT2G34710.1	26.1823	51.3249	23.4711	14.3307	36.0383	47.654	41.9569	2.36057	4.06677	1.05859
miR166h	cassava4.1_001619m|PACid:17985458	AT2G34710.1	26.1823	51.3249	23.4711	14.3307	36.0383	47.654	41.9569	2.36057	4.06677	1.05859
miR167a	cassava4.1_002522m|PACid:17968340	AT1G04020.1	9.08228	2.57091	2.28983	3.60826	11.3101	11.4037	9.62615	0.141307	2.18425	0.473287
miR167c	cassava4.1_002522m|PACid:17968340	AT1G04020.1	9.08228	2.57091	2.28983	3.60826	11.3101	11.4037	9.62615	0.141307	2.18425	0.473287
miR167b	cassava4.1_002522m|PACid:17968340	AT1G04020.1	9.08228	2.57091	2.28983	3.60826	11.3101	11.4037	9.62615	0.141307	2.18425	0.473287
miR397	cassava4.1_004438m|PACid:17978052	AT5G60020.1	0.404802	0.531074	0.220148	0.23857	1.13585	0.752888	0.792051	0.0535722	0	0
miR156h	cassava4.1_024100m|PACid:17978960	AT1G80950.1	0.845545	1.15291	1.68162	1.19256	2.67173	3.69226	2.83146	0.596925	0.484295	0.89988
novel-34	cassava4.1_026248m|PACid:17971619	AT4G27220.1	3.45817	1.6825	2.04592	0.789815	7.20263	2.42043	1.8982	2.11392	2.9302	1.06269
novel-23	cassava4.1_020516m|PACid:17980769	cassava4.1_020516m	6409.28	17263	25506.2	5837.92	18922.7	17754.3	18667	1005.03	408.205	3248.16
miR166e	cassava4.1_031951m|PACid:17979187	AT2G17550.2	14.8953	2.35696	0.599176	1.9918	12.971	5.92659	4.29909	0.0654421	0.446412	1.7381
miR166a	cassava4.1_031951m|PACid:17979187	AT2G17550.2	14.8953	2.35696	0.599176	1.9918	12.971	5.92659	4.29909	0.0654421	0.446412	1.7381
miR166b	cassava4.1_031951m|PACid:17979187	AT2G17550.2	14.8953	2.35696	0.599176	1.9918	12.971	5.92659	4.29909	0.0654421	0.446412	1.7381
miR166f	cassava4.1_031951m|PACid:17979187	AT2G17550.2	14.8953	2.35696	0.599176	1.9918	12.971	5.92659	4.29909	0.0654421	0.446412	1.7381
miR166c	cassava4.1_031951m|PACid:17979187	AT2G17550.2	14.8953	2.35696	0.599176	1.9918	12.971	5.92659	4.29909	0.0654421	0.446412	1.7381
miR166g	cassava4.1_031951m|PACid:17979187	AT2G17550.2	14.8953	2.35696	0.599176	1.9918	12.971	5.92659	4.29909	0.0654421	0.446412	1.7381
miR166d	cassava4.1_031951m|PACid:17979187	AT2G17550.2	14.8953	2.35696	0.599176	1.9918	12.971	5.92659	4.29909	0.0654421	0.446412	1.7381
miR166h	cassava4.1_031951m|PACid:17979187	AT2G17550.2	14.8953	2.35696	0.599176	1.9918	12.971	5.92659	4.29909	0.0654421	0.446412	1.7381
miR396a	cassava4.1_000290m|PACid:17986656	AT1G75310.1	3.73377	14.9383	7.87012	0.800141	1.04151	2.34607	0.533335	1.25132	13.1605	0.492207
miR396d	cassava4.1_000290m|PACid:17986656	AT1G75310.1	3.73377	14.9383	7.87012	0.800141	1.04151	2.34607	0.533335	1.25132	13.1605	0.492207
miR396b	cassava4.1_000290m|PACid:17986656	AT1G75310.1	3.73377	14.9383	7.87012	0.800141	1.04151	2.34607	0.533335	1.25132	13.1605	0.492207
miR396c	cassava4.1_000290m|PACid:17986656	AT1G75310.1	3.73377	14.9383	7.87012	0.800141	1.04151	2.34607	0.533335	1.25132	13.1605	0.492207
miR396a	cassava4.1_021394m|PACid:17961601	AT1G67370.1	0.972223	1.63152	0.747993	0.118747	0.233708	0.348045	0.127456	0.565301	0.124125	0.381915
miR396d	cassava4.1_021394m|PACid:17961601	AT1G67370.1	0.972223	1.63152	0.747993	0.118747	0.233708	0.348045	0.127456	0.565301	0.124125	0.381915
miR396b	cassava4.1_021394m|PACid:17961601	AT1G67370.1	0.972223	1.63152	0.747993	0.118747	0.233708	0.348045	0.127456	0.565301	0.124125	0.381915
miR396c	cassava4.1_021394m|PACid:17961601	AT1G67370.1	0.972223	1.63152	0.747993	0.118747	0.233708	0.348045	0.127456	0.565301	0.124125	0.381915
novel-34	cassava4.1_021010m|PACid:17990934	AT4G27190.1	9.79507	7.0214	4.69076	1.45441	10.9941	4.13784	2.85737	6.26643	4.47309	2.03319
miR394a	cassava4.1_002500m|PACid:17973181	AT5G13480.1	2.36993	5.52524	3.65469	1.84775	5.9875	5.15143	5.0766	4.3964	5.65528	6.36203
miR394c	cassava4.1_002500m|PACid:17973181	AT5G13480.1	2.36993	5.52524	3.65469	1.84775	5.9875	5.15143	5.0766	4.3964	5.65528	6.36203
miR394b	cassava4.1_002500m|PACid:17973181	AT5G13480.1	2.36993	5.52524	3.65469	1.84775	5.9875	5.15143	5.0766	4.3964	5.65528	6.36203
novel-24	cassava4.1_033223m|PACid:17971615	AT1G12280.1	23.0197	9.07255	8.64838	4.81203	16.2033	12.968	9.4103	11.6747	4.18427	2.63526
miR166e	cassava4.1_001674m|PACid:17983740	AT1G52150.1	64.9101	56.877	29.738	26.7251	52.7207	69.6116	57.8497	1.58687	8.97302	5.10822
miR166a	cassava4.1_001674m|PACid:17983740	AT1G52150.1	64.9101	56.877	29.738	26.7251	52.7207	69.6116	57.8497	1.58687	8.97302	5.10822
miR166b	cassava4.1_001674m|PACid:17983740	AT1G52150.1	64.9101	56.877	29.738	26.7251	52.7207	69.6116	57.8497	1.58687	8.97302	5.10822
miR166f	cassava4.1_001674m|PACid:17983740	AT1G52150.1	64.9101	56.877	29.738	26.7251	52.7207	69.6116	57.8497	1.58687	8.97302	5.10822
miR166c	cassava4.1_001674m|PACid:17983740	AT1G52150.1	64.9101	56.877	29.738	26.7251	52.7207	69.6116	57.8497	1.58687	8.97302	5.10822
miR166g	cassava4.1_001674m|PACid:17983740	AT1G52150.1	64.9101	56.877	29.738	26.7251	52.7207	69.6116	57.8497	1.58687	8.97302	5.10822
miR166d	cassava4.1_001674m|PACid:17983740	AT1G52150.1	64.9101	56.877	29.738	26.7251	52.7207	69.6116	57.8497	1.58687	8.97302	5.10822
miR166h	cassava4.1_001674m|PACid:17983740	AT1G52150.1	64.9101	56.877	29.738	26.7251	52.7207	69.6116	57.8497	1.58687	8.97302	5.10822
miR167a	cassava4.1_001769m|PACid:17972845	AT5G37020.1	30.6923	32.4127	17.6033	12.9214	30.0003	31.3773	23.4064	3.61555	14.338	17.0968
miR167c	cassava4.1_001769m|PACid:17972845	AT5G37020.1	30.6923	32.4127	17.6033	12.9214	30.0003	31.3773	23.4064	3.61555	14.338	17.0968
miR167b	cassava4.1_001769m|PACid:17972845	AT5G37020.1	30.6923	32.4127	17.6033	12.9214	30.0003	31.3773	23.4064	3.61555	14.338	17.0968
miR2950	cassava4.1_032856m|PACid:17975455	AT2G26430.1	16.8578	7.49752	9.47227	13.5207	37.7817	32.0075	38.4565	6.2169	15.3337	25.5971
novel-4	cassava4.1_019062m|PACid:17962698	AT5G08060.1	682.359	1675.72	1286.45	894.244	1770.07	2112.91	2644.36	451.31	193.068	286.612
miR156g	cassava4.1_021024m|PACid:17988643	AT3G21580.1	1.3612	0.733532	0.472418	0.489277	1.70657	1.14063	0.555601	2.91963	1.18421	2.86295
miR156d	cassava4.1_021024m|PACid:17988643	AT3G21580.1	1.3612	0.733532	0.472418	0.489277	1.70657	1.14063	0.555601	2.91963	1.18421	2.86295
miR156a	cassava4.1_021024m|PACid:17988643	AT3G21580.1	1.3612	0.733532	0.472418	0.489277	1.70657	1.14063	0.555601	2.91963	1.18421	2.86295
miR156e	cassava4.1_021024m|PACid:17988643	AT3G21580.1	1.3612	0.733532	0.472418	0.489277	1.70657	1.14063	0.555601	2.91963	1.18421	2.86295
miR156f	cassava4.1_021024m|PACid:17988643	AT3G21580.1	1.3612	0.733532	0.472418	0.489277	1.70657	1.14063	0.555601	2.91963	1.18421	2.86295
miR156c	cassava4.1_021024m|PACid:17988643	AT3G21580.1	1.3612	0.733532	0.472418	0.489277	1.70657	1.14063	0.555601	2.91963	1.18421	2.86295
miR156b	cassava4.1_021024m|PACid:17988643	AT3G21580.1	1.3612	0.733532	0.472418	0.489277	1.70657	1.14063	0.555601	2.91963	1.18421	2.86295
miR156g	cassava4.1_007596m|PACid:17971831	AT1G36730.1	235.234	425.574	604.862	125.067	288.295	288.091	263.567	147.321	220.514	98.0437
miR156d	cassava4.1_007596m|PACid:17971831	AT1G36730.1	235.234	425.574	604.862	125.067	288.295	288.091	263.567	147.321	220.514	98.0437
miR156a	cassava4.1_007596m|PACid:17971831	AT1G36730.1	235.234	425.574	604.862	125.067	288.295	288.091	263.567	147.321	220.514	98.0437
miR156e	cassava4.1_007596m|PACid:17971831	AT1G36730.1	235.234	425.574	604.862	125.067	288.295	288.091	263.567	147.321	220.514	98.0437
miR156f	cassava4.1_007596m|PACid:17971831	AT1G36730.1	235.234	425.574	604.862	125.067	288.295	288.091	263.567	147.321	220.514	98.0437
miR156c	cassava4.1_007596m|PACid:17971831	AT1G36730.1	235.234	425.574	604.862	125.067	288.295	288.091	263.567	147.321	220.514	98.0437
miR156b	cassava4.1_007596m|PACid:17971831	AT1G36730.1	235.234	425.574	604.862	125.067	288.295	288.091	263.567	147.321	220.514	98.0437
miR169e	cassava4.1_022790m|PACid:17986870	AT5G16850.1	0.413065	0.347118	0.261451	0.30153	0.508249	0.681748	0.182203	0.164813	0.953985	1.19543
miR166e	cassava4.1_001653m|PACid:17968895	AT5G60690.1	24.222	57.6563	36.4345	12.441	25.8563	28.066	22.7682	7.05018	30.3891	10.6349
miR166a	cassava4.1_001653m|PACid:17968895	AT5G60690.1	24.222	57.6563	36.4345	12.441	25.8563	28.066	22.7682	7.05018	30.3891	10.6349
miR166b	cassava4.1_001653m|PACid:17968895	AT5G60690.1	24.222	57.6563	36.4345	12.441	25.8563	28.066	22.7682	7.05018	30.3891	10.6349
miR166f	cassava4.1_001653m|PACid:17968895	AT5G60690.1	24.222	57.6563	36.4345	12.441	25.8563	28.066	22.7682	7.05018	30.3891	10.6349
miR166c	cassava4.1_001653m|PACid:17968895	AT5G60690.1	24.222	57.6563	36.4345	12.441	25.8563	28.066	22.7682	7.05018	30.3891	10.6349
miR166g	cassava4.1_001653m|PACid:17968895	AT5G60690.1	24.222	57.6563	36.4345	12.441	25.8563	28.066	22.7682	7.05018	30.3891	10.6349
miR166d	cassava4.1_001653m|PACid:17968895	AT5G60690.1	24.222	57.6563	36.4345	12.441	25.8563	28.066	22.7682	7.05018	30.3891	10.6349
miR166h	cassava4.1_001653m|PACid:17968895	AT5G60690.1	24.222	57.6563	36.4345	12.441	25.8563	28.066	22.7682	7.05018	30.3891	10.6349
miR394a	cassava4.1_005847m|PACid:17993523	AT4G13430.1	11.9865	11.7605	19.1495	3.79008	12.1044	8.51835	13.2783	8.9529	18.8467	16.8836
miR394c	cassava4.1_005847m|PACid:17993523	AT4G13430.1	11.9865	11.7605	19.1495	3.79008	12.1044	8.51835	13.2783	8.9529	18.8467	16.8836
miR394b	cassava4.1_005847m|PACid:17993523	AT4G13430.1	11.9865	11.7605	19.1495	3.79008	12.1044	8.51835	13.2783	8.9529	18.8467	16.8836
novel-29	cassava4.1_012426m|PACid:17975715	AT4G00840.1	7.05276	6.40181	8.65917	6.84238	14.0245	15.0376	13.2479	3.58531	7.06417	13.8197
miR159a	cassava4.1_021048m|PACid:17987644	AT2G34010.1	0.96893	1.74978	1.12883	0.905478	1.04172	1.98761	1.85571	0.486055	3.74671	0.68052
miR159b	cassava4.1_021048m|PACid:17987644	AT2G34010.1	0.96893	1.74978	1.12883	0.905478	1.04172	1.98761	1.85571	0.486055	3.74671	0.68052
novel-11	cassava4.1_020166m|PACid:17985912	AT1G52240.2	84.9757	81.9023	127.363	22.8596	68.7854	49.7968	44.5788	15.5875	18.3889	47.913
miR2950	cassava4.1_010880m|PACid:17972324	AT2G33550.1	22.3814	13.7155	13.64	15.5871	34.8918	33.5446	26.9441	10.4346	9.64929	9.37946
miR2950	cassava4.1_023024m|PACid:17981094	AT1G30950.1	12.727	21.143	26.8826	12.1148	29.722	25.9094	35.9473	5.13382	6.81939	0.13267
novel-9	cassava4.1_029862m|PACid:17984690	AT1G14550.1	0.912469	0.0483729	1.32133	0.320259	0.257555	0.681703	0.212522	0	0.0110289	0.0544373
miR827	cassava4.1_002769m|PACid:17966707	AT4G22990.2	25.5644	19.1775	15.2411	9.50903	38.5619	20.2322	31.1105	15.845	28.6054	40.1851
miR399b	cassava4.1_000268m|PACid:17981480	AT3G62900.1	11.2812	7.15336	3.85258	2.85894	5.77822	6.01536	3.64379	1.56587	11.9183	6.15342
miR166e	cassava4.1_001672m|PACid:17984157	AT1G52150.1	58.811	54.4292	48.0935	38.726	72.2615	80.3086	74.1201	3.73809	15.6307	6.04491
miR166a	cassava4.1_001672m|PACid:17984157	AT1G52150.1	58.811	54.4292	48.0935	38.726	72.2615	80.3086	74.1201	3.73809	15.6307	6.04491
miR166b	cassava4.1_001672m|PACid:17984157	AT1G52150.1	58.811	54.4292	48.0935	38.726	72.2615	80.3086	74.1201	3.73809	15.6307	6.04491
miR166f	cassava4.1_001672m|PACid:17984157	AT1G52150.1	58.811	54.4292	48.0935	38.726	72.2615	80.3086	74.1201	3.73809	15.6307	6.04491
miR166c	cassava4.1_001672m|PACid:17984157	AT1G52150.1	58.811	54.4292	48.0935	38.726	72.2615	80.3086	74.1201	3.73809	15.6307	6.04491
miR166g	cassava4.1_001672m|PACid:17984157	AT1G52150.1	58.811	54.4292	48.0935	38.726	72.2615	80.3086	74.1201	3.73809	15.6307	6.04491
miR166d	cassava4.1_001672m|PACid:17984157	AT1G52150.1	58.811	54.4292	48.0935	38.726	72.2615	80.3086	74.1201	3.73809	15.6307	6.04491
miR166h	cassava4.1_001672m|PACid:17984157	AT1G52150.1	58.811	54.4292	48.0935	38.726	72.2615	80.3086	74.1201	3.73809	15.6307	6.04491
miR169e	cassava4.1_022186m|PACid:17969953	AT3G22142.1	5.54975	5.68381	2.08394	12.9824	37.3668	26.6933	64.8112	26.736	208.371	4.94085
miR156i	cassava4.1_009971m|PACid:17979327	AT1G06690.1	20.7962	10.9217	5.56964	7.48214	13.349	15.306	10.0206	42.6973	78.2178	75.0848
miR156j	cassava4.1_009971m|PACid:17979327	AT1G06690.1	20.7962	10.9217	5.56964	7.48214	13.349	15.306	10.0206	42.6973	78.2178	75.0848
miR156k	cassava4.1_009971m|PACid:17979327	AT1G06690.1	20.7962	10.9217	5.56964	7.48214	13.349	15.306	10.0206	42.6973	78.2178	75.0848
miR169e	cassava4.1_003478m|PACid:17966397	AT5G66760.1	5.3445	4.30412	4.10285	2.8514	5.75286	5.75965	6.26574	1.68014	4.45708	1.17345
miR172a	cassava4.1_012258m|PACid:17981309	AT2G42500.1	147.231	87.0024	71.5713	82.0005	151.572	161.531	160.394	48.7787	39.7355	78.3845
miR172b	cassava4.1_012258m|PACid:17981309	AT2G42500.1	147.231	87.0024	71.5713	82.0005	151.572	161.531	160.394	48.7787	39.7355	78.3845
miR169e	cassava4.1_001242m|PACid:17985320	AT2G44900.1	2.10978	3.67223	2.43296	1.932	2.57953	3.7807	3.24428	0.67027	1.86371	1.01042
miR2950	cassava4.1_015028m|PACid:17993673	AT5G05610.1	282.8	193.7	189.17	132.986	231.624	259.998	269.037	67.4586	141.447	82.3183
miR169a	cassava4.1_010819m|PACid:17971301	AT5G12840.1	12.3517	10.9674	10.8816	4.92821	11.2721	9.41472	8.44673	15.0597	15.9088	48.1379
miR169b	cassava4.1_010819m|PACid:17971301	AT5G12840.1	12.3517	10.9674	10.8816	4.92821	11.2721	9.41472	8.44673	15.0597	15.9088	48.1379
miR169d	cassava4.1_010819m|PACid:17971301	AT5G12840.1	12.3517	10.9674	10.8816	4.92821	11.2721	9.41472	8.44673	15.0597	15.9088	48.1379
miR169c	cassava4.1_010819m|PACid:17971301	AT5G12840.1	12.3517	10.9674	10.8816	4.92821	11.2721	9.41472	8.44673	15.0597	15.9088	48.1379
novel-5a	cassava4.1_003494m|PACid:17973215	AT1G51720.1	40.3355	20.8395	12.5185	14.7117	23.6462	27.9952	22.9369	9.06021	34.1588	19.5972
novel-24	cassava4.1_022172m|PACid:17965325	AT4G27190.1	15.0531	16.3532	9.28581	3.6244	7.77039	6.48654	3.32931	11.1674	4.47128	2.90822
miR168	cassava4.1_028537m|PACid:17990484	AT1G48410.1	56.7656	130.447	88.9337	35.3595	74.2124	62.8716	57.5548	34.1778	21.9015	37.3599
novel-24	cassava4.1_000058m|PACid:17983598	AT4G27220.1	19.2264	10.4373	5.81409	4.13409	8.53716	7.31206	3.53531	5.60123	7.8185	3.17875
novel-27a	cassava4.1_000033m|PACid:17971789	AT1G36160.1	10.7188	6.22396	2.5067	4.63301	7.14218	8.17807	6.87687	7.7e-05	23.9624	79.3095
novel-27b	cassava4.1_000033m|PACid:17971789	AT1G36160.1	10.7188	6.22396	2.5067	4.63301	7.14218	8.17807	6.87687	7.7e-05	23.9624	79.3095
miR171h	cassava4.1_034057m|PACid:17989136	AT4G00150.1	38.0296	10.4942	11.5585	18.6444	35.267	32.7236	36.0432	15.973	39.786	24.9807
miR171i	cassava4.1_034057m|PACid:17989136	AT4G00150.1	38.0296	10.4942	11.5585	18.6444	35.267	32.7236	36.0432	15.973	39.786	24.9807
miR171c	cassava4.1_034057m|PACid:17989136	AT4G00150.1	38.0296	10.4942	11.5585	18.6444	35.267	32.7236	36.0432	15.973	39.786	24.9807
miR171e	cassava4.1_034057m|PACid:17989136	AT4G00150.1	38.0296	10.4942	11.5585	18.6444	35.267	32.7236	36.0432	15.973	39.786	24.9807
miR171f	cassava4.1_034057m|PACid:17989136	AT4G00150.1	38.0296	10.4942	11.5585	18.6444	35.267	32.7236	36.0432	15.973	39.786	24.9807
miR171b	cassava4.1_034057m|PACid:17989136	AT4G00150.1	38.0296	10.4942	11.5585	18.6444	35.267	32.7236	36.0432	15.973	39.786	24.9807
miR171d	cassava4.1_034057m|PACid:17989136	AT4G00150.1	38.0296	10.4942	11.5585	18.6444	35.267	32.7236	36.0432	15.973	39.786	24.9807
miR171a	cassava4.1_034057m|PACid:17989136	AT4G00150.1	38.0296	10.4942	11.5585	18.6444	35.267	32.7236	36.0432	15.973	39.786	24.9807
miR171g	cassava4.1_034057m|PACid:17989136	AT4G00150.1	38.0296	10.4942	11.5585	18.6444	35.267	32.7236	36.0432	15.973	39.786	24.9807
miR397	cassava4.1_004450m|PACid:17983897	AT5G60020.1	1.32855	0.374877	0.30495	3.0168	2.28258	5.28353	3.50064	0	0	0
novel-34	cassava4.1_025603m|PACid:17973752	AT3G14470.1	3.05406	1.45416	0.728831	1.77541	3.36662	3.10863	1.97135	0.519602	7.53512	9.65879
novel-15	cassava4.1_000829m|PACid:17993770	AT5G25930.1	84.8489	47.2991	27.7611	10.9337	15.4881	19.0274	21.8334	16.5057	14.4803	7.40427
miR172a	cassava4.1_002489m|PACid:17985091	AT5G65290.1	10.9766	22.5685	10.5186	8.41618	12.8844	14.3084	9.35277	4.02124	12.1478	9.42063
miR172b	cassava4.1_002489m|PACid:17985091	AT5G65290.1	10.9766	22.5685	10.5186	8.41618	12.8844	14.3084	9.35277	4.02124	12.1478	9.42063
miR164a	cassava4.1_000365m|PACid:17975422	AT5G16280.1	7.60622	4.11558	3.37839	5.53511	11.4211	9.36863	7.85457	2.0034	7.79229	6.9712
miR169e	cassava4.1_009864m|PACid:17968740	AT3G22142.1	338.725	444.066	134.412	638.666	1492.59	1078.11	2162.89	8.61855	2.63836	4.12605
miR395b	cassava4.1_000210m|PACid:17965900	AT1G08600.2	13.9017	27.3776	15.0797	5.64987	10.5101	9.39558	5.55574	10.4759	15.8597	11.4596
miR395c	cassava4.1_000210m|PACid:17965900	AT1G08600.2	13.9017	27.3776	15.0797	5.64987	10.5101	9.39558	5.55574	10.4759	15.8597	11.4596
miR395a	cassava4.1_000210m|PACid:17965900	AT1G08600.2	13.9017	27.3776	15.0797	5.64987	10.5101	9.39558	5.55574	10.4759	15.8597	11.4596
miR395d	cassava4.1_000210m|PACid:17965900	AT1G08600.2	13.9017	27.3776	15.0797	5.64987	10.5101	9.39558	5.55574	10.4759	15.8597	11.4596
novel-21	cassava4.1_034433m|PACid:17972216	AT5G17680.1	4.88906	1.3235	1.42553	1.8123	3.2076	2.96464	2.56463	0.886998	8.54486	4.78382
miR169a	cassava4.1_027311m|PACid:17962832	AT3G25840.1	11.2237	12.0841	10.3702	5.48411	7.8416	8.6614	3.53584	5.87272	26.4466	16.9708
miR169b	cassava4.1_027311m|PACid:17962832	AT3G25840.1	11.2237	12.0841	10.3702	5.48411	7.8416	8.6614	3.53584	5.87272	26.4466	16.9708
miR169d	cassava4.1_027311m|PACid:17962832	AT3G25840.1	11.2237	12.0841	10.3702	5.48411	7.8416	8.6614	3.53584	5.87272	26.4466	16.9708
miR169c	cassava4.1_027311m|PACid:17962832	AT3G25840.1	11.2237	12.0841	10.3702	5.48411	7.8416	8.6614	3.53584	5.87272	26.4466	16.9708
novel-34	cassava4.1_023205m|PACid:17972171	AT4G27220.1	6.65621	2.48509	2.06167	1.72655	6.88969	2.65595	2.04979	3.12915	3.94845	1.19801
miR530	cassava4.1_000754m|PACid:17993376	AT5G43630.1	1.89562	1.54144	0.904221	0.610074	4.04606	0.931731	1.13647	14.3859	20.9305	35.524
miR827	cassava4.1_002679m|PACid:17985781	AT2G24640.1	11.9936	6.92779	5.29989	4.92319	7.53722	7.4831	6.47748	3.06857	10.0984	13.5102
novel-17	cassava4.1_000987m|PACid:17966861	AT4G25880.1	58.4566	59.1143	43.9061	24.0543	39.717	36.3036	30.5428	25.3214	37.0807	33.9016
miR172a	cassava4.1_003639m|PACid:17981642	AT2G47940.1	3.73849	3.54137	3.51216	1.49213	2.08654	2.22095	3.03006	8.30007	15.3358	21.2604
miR172b	cassava4.1_003639m|PACid:17981642	AT2G47940.1	3.73849	3.54137	3.51216	1.49213	2.08654	2.22095	3.03006	8.30007	15.3358	21.2604
miR396a	cassava4.1_029519m|PACid:17977833	AT3G49650.1	2.67314	4.00076	1.13162	5.35023	7.89795	7.94982	6.28961	0.815303	5.48176	3.24927
miR396d	cassava4.1_029519m|PACid:17977833	AT3G49650.1	2.67314	4.00076	1.13162	5.35023	7.89795	7.94982	6.28961	0.815303	5.48176	3.24927
miR396b	cassava4.1_029519m|PACid:17977833	AT3G49650.1	2.67314	4.00076	1.13162	5.35023	7.89795	7.94982	6.28961	0.815303	5.48176	3.24927
miR396c	cassava4.1_029519m|PACid:17977833	AT3G49650.1	2.67314	4.00076	1.13162	5.35023	7.89795	7.94982	6.28961	0.815303	5.48176	3.24927
miR169e	cassava4.1_002140m|PACid:17980585	AT2G27090.1	45.7958	6.64216	6.79519	21.9335	30.78	31.7535	27.5886	1.4979	10.4788	17.5827
miR535a	cassava4.1_009507m|PACid:17977892	AT5G50670.1	4.98527	3.05617	2.62292	2.41325	7.54559	3.46432	3.19999	5.00226	0.8329	6.20337
miR156i	cassava4.1_009507m|PACid:17977892	AT5G50670.1	4.98527	3.05617	2.62292	2.41325	7.54559	3.46432	3.19999	5.00226	0.8329	6.20337
miR156j	cassava4.1_009507m|PACid:17977892	AT5G50670.1	4.98527	3.05617	2.62292	2.41325	7.54559	3.46432	3.19999	5.00226	0.8329	6.20337
miR156k	cassava4.1_009507m|PACid:17977892	AT5G50670.1	4.98527	3.05617	2.62292	2.41325	7.54559	3.46432	3.19999	5.00226	0.8329	6.20337
miR156h	cassava4.1_009507m|PACid:17977892	AT5G50670.1	4.98527	3.05617	2.62292	2.41325	7.54559	3.46432	3.19999	5.00226	0.8329	6.20337
miR156g	cassava4.1_009507m|PACid:17977892	AT5G50670.1	4.98527	3.05617	2.62292	2.41325	7.54559	3.46432	3.19999	5.00226	0.8329	6.20337
miR156d	cassava4.1_009507m|PACid:17977892	AT5G50670.1	4.98527	3.05617	2.62292	2.41325	7.54559	3.46432	3.19999	5.00226	0.8329	6.20337
miR156a	cassava4.1_009507m|PACid:17977892	AT5G50670.1	4.98527	3.05617	2.62292	2.41325	7.54559	3.46432	3.19999	5.00226	0.8329	6.20337
miR156e	cassava4.1_009507m|PACid:17977892	AT5G50670.1	4.98527	3.05617	2.62292	2.41325	7.54559	3.46432	3.19999	5.00226	0.8329	6.20337
miR156f	cassava4.1_009507m|PACid:17977892	AT5G50670.1	4.98527	3.05617	2.62292	2.41325	7.54559	3.46432	3.19999	5.00226	0.8329	6.20337
miR156c	cassava4.1_009507m|PACid:17977892	AT5G50670.1	4.98527	3.05617	2.62292	2.41325	7.54559	3.46432	3.19999	5.00226	0.8329	6.20337
miR156b	cassava4.1_009507m|PACid:17977892	AT5G50670.1	4.98527	3.05617	2.62292	2.41325	7.54559	3.46432	3.19999	5.00226	0.8329	6.20337
miR477a	cassava4.1_002244m|PACid:17988463	AT5G24260.1	11.9175	12.2331	14.9049	14.2797	22.1837	20.4524	15.6416	2.35146	17.6731	14.2859
novel-23	cassava4.1_000166m|PACid:17985051	AT1G23230.2	11.4179	11.0584	6.74323	8.95516	14.4693	12.8031	10.0063	1.70429	8.27261	6.51484
miR396a	cassava4.1_033858m|PACid:17961795	AT3G22910.1	16.0409	61.9938	14.2731	12.3649	2.44617	17.6744	6.3116	0.332814	0.131792	0.164507
miR396d	cassava4.1_033858m|PACid:17961795	AT3G22910.1	16.0409	61.9938	14.2731	12.3649	2.44617	17.6744	6.3116	0.332814	0.131792	0.164507
miR396b	cassava4.1_033858m|PACid:17961795	AT3G22910.1	16.0409	61.9938	14.2731	12.3649	2.44617	17.6744	6.3116	0.332814	0.131792	0.164507
miR396c	cassava4.1_033858m|PACid:17961795	AT3G22910.1	16.0409	61.9938	14.2731	12.3649	2.44617	17.6744	6.3116	0.332814	0.131792	0.164507
miR156g	cassava4.1_007289m|PACid:17985790	AT4G32000.2	2.72842	5.22477	7.80759	3.91748	5.31611	5.59893	9.4308	2.96857	15.6687	1.12549
miR156d	cassava4.1_007289m|PACid:17985790	AT4G32000.2	2.72842	5.22477	7.80759	3.91748	5.31611	5.59893	9.4308	2.96857	15.6687	1.12549
miR156a	cassava4.1_007289m|PACid:17985790	AT4G32000.2	2.72842	5.22477	7.80759	3.91748	5.31611	5.59893	9.4308	2.96857	15.6687	1.12549
miR156e	cassava4.1_007289m|PACid:17985790	AT4G32000.2	2.72842	5.22477	7.80759	3.91748	5.31611	5.59893	9.4308	2.96857	15.6687	1.12549
miR156f	cassava4.1_007289m|PACid:17985790	AT4G32000.2	2.72842	5.22477	7.80759	3.91748	5.31611	5.59893	9.4308	2.96857	15.6687	1.12549
miR156c	cassava4.1_007289m|PACid:17985790	AT4G32000.2	2.72842	5.22477	7.80759	3.91748	5.31611	5.59893	9.4308	2.96857	15.6687	1.12549
miR156b	cassava4.1_007289m|PACid:17985790	AT4G32000.2	2.72842	5.22477	7.80759	3.91748	5.31611	5.59893	9.4308	2.96857	15.6687	1.12549
miR319a	cassava4.1_031527m|PACid:17983051	AT5G65520.1	9.58534	9.0197	11.0474	13.3203	16.4703	18.816	16.5833	6.36951	8.58894	20.7253
miR399a	cassava4.1_019673m|PACid:17982128	AT4G33080.1	11.4659	4.89253	5.03608	7.00871	10.9439	9.8973	9.12623	1.13386	6.96304	11.8469
novel-34	cassava4.1_025258m|PACid:17975829	AT4G27190.1	7.68369	5.94606	4.56809	2.37283	9.32499	3.32968	2.60489	5.19884	6.83171	1.93735
miR393a	cassava4.1_004520m|PACid:17991341	AT1G12820.1	69.6024	38.1326	41.6965	52.3189	94.6729	72.9473	95.1785	21.9562	32.3254	41.297
miR393b	cassava4.1_004520m|PACid:17991341	AT1G12820.1	69.6024	38.1326	41.6965	52.3189	94.6729	72.9473	95.1785	21.9562	32.3254	41.297
miR394a	cassava4.1_021267m|PACid:17960544	AT1G27680.1	1.59096	0.838734	0.062562	2.758	7.90634	3.82522	4.49172	0.369643	0.221911	0.477484
miR394c	cassava4.1_021267m|PACid:17960544	AT1G27680.1	1.59096	0.838734	0.062562	2.758	7.90634	3.82522	4.49172	0.369643	0.221911	0.477484
miR394b	cassava4.1_021267m|PACid:17960544	AT1G27680.1	1.59096	0.838734	0.062562	2.758	7.90634	3.82522	4.49172	0.369643	0.221911	0.477484
miR166e	cassava4.1_001673m|PACid:17971534	AT1G52150.1	37.8254	90.3651	38.1825	32.2004	29.6677	43.8349	29.1372	5.65389	5.73516	5.93806
miR166a	cassava4.1_001673m|PACid:17971534	AT1G52150.1	37.8254	90.3651	38.1825	32.2004	29.6677	43.8349	29.1372	5.65389	5.73516	5.93806
miR166b	cassava4.1_001673m|PACid:17971534	AT1G52150.1	37.8254	90.3651	38.1825	32.2004	29.6677	43.8349	29.1372	5.65389	5.73516	5.93806
miR166f	cassava4.1_001673m|PACid:17971534	AT1G52150.1	37.8254	90.3651	38.1825	32.2004	29.6677	43.8349	29.1372	5.65389	5.73516	5.93806
miR166c	cassava4.1_001673m|PACid:17971534	AT1G52150.1	37.8254	90.3651	38.1825	32.2004	29.6677	43.8349	29.1372	5.65389	5.73516	5.93806
miR166g	cassava4.1_001673m|PACid:17971534	AT1G52150.1	37.8254	90.3651	38.1825	32.2004	29.6677	43.8349	29.1372	5.65389	5.73516	5.93806
miR166d	cassava4.1_001673m|PACid:17971534	AT1G52150.1	37.8254	90.3651	38.1825	32.2004	29.6677	43.8349	29.1372	5.65389	5.73516	5.93806
miR166h	cassava4.1_001673m|PACid:17971534	AT1G52150.1	37.8254	90.3651	38.1825	32.2004	29.6677	43.8349	29.1372	5.65389	5.73516	5.93806
novel-24	cassava4.1_023680m|PACid:17992760	AT4G27190.1	20.6409	12.238	6.05126	4.23375	7.28543	5.75805	3.13528	5.29974	5.16588	2.42421
miR160c	cassava4.1_002668m|PACid:17968894	AT2G28350.1	12.7697	3.6549	3.10973	9.24125	9.97453	12.5217	16.638	0.20403	2.44964	2.43967
miR160d	cassava4.1_002668m|PACid:17968894	AT2G28350.1	12.7697	3.6549	3.10973	9.24125	9.97453	12.5217	16.638	0.20403	2.44964	2.43967
miR160f	cassava4.1_002668m|PACid:17968894	AT2G28350.1	12.7697	3.6549	3.10973	9.24125	9.97453	12.5217	16.638	0.20403	2.44964	2.43967
miR160e	cassava4.1_002668m|PACid:17968894	AT2G28350.1	12.7697	3.6549	3.10973	9.24125	9.97453	12.5217	16.638	0.20403	2.44964	2.43967
miR160g	cassava4.1_002668m|PACid:17968894	AT2G28350.1	12.7697	3.6549	3.10973	9.24125	9.97453	12.5217	16.638	0.20403	2.44964	2.43967
miR159a	cassava4.1_030014m|PACid:17971753	AT2G36485.1	8.27214	6.13422	3.65126	9.39749	15.4624	12.6543	13.795	8.84884	11.4068	17.3702
miR159b	cassava4.1_030014m|PACid:17971753	AT2G36485.1	8.27214	6.13422	3.65126	9.39749	15.4624	12.6543	13.795	8.84884	11.4068	17.3702
miR319c	cassava4.1_024052m|PACid:17970192	AT5G06100.2	0.401006	1.04248	1.0246	0.653908	0.686924	0.875323	0.832301	0.898018	5.02116	3.46196
miR319d	cassava4.1_024052m|PACid:17970192	AT5G06100.2	0.401006	1.04248	1.0246	0.653908	0.686924	0.875323	0.832301	0.898018	5.02116	3.46196
miR319a	cassava4.1_024052m|PACid:17970192	AT5G06100.2	0.401006	1.04248	1.0246	0.653908	0.686924	0.875323	0.832301	0.898018	5.02116	3.46196
miR319b	cassava4.1_024052m|PACid:17970192	AT5G06100.2	0.401006	1.04248	1.0246	0.653908	0.686924	0.875323	0.832301	0.898018	5.02116	3.46196
miR319e	cassava4.1_024052m|PACid:17970192	AT5G06100.2	0.401006	1.04248	1.0246	0.653908	0.686924	0.875323	0.832301	0.898018	5.02116	3.46196
miR319f	cassava4.1_024052m|PACid:17970192	AT5G06100.2	0.401006	1.04248	1.0246	0.653908	0.686924	0.875323	0.832301	0.898018	5.02116	3.46196
miR159a	cassava4.1_024052m|PACid:17970192	AT5G06100.2	0.401006	1.04248	1.0246	0.653908	0.686924	0.875323	0.832301	0.898018	5.02116	3.46196
miR159b	cassava4.1_024052m|PACid:17970192	AT5G06100.2	0.401006	1.04248	1.0246	0.653908	0.686924	0.875323	0.832301	0.898018	5.02116	3.46196
miR477c	cassava4.1_006426m|PACid:17983676	AT3G18830.1	1.07768	0.326314	0.0533949	0.681492	0.867666	0.899009	0.226437	0	0	0.251294
miR477b	cassava4.1_006426m|PACid:17983676	AT3G18830.1	1.07768	0.326314	0.0533949	0.681492	0.867666	0.899009	0.226437	0	0	0.251294
miR396a	cassava4.1_012052m|PACid:17993845	AT1G05010.1	123.395	283.49	115.967	64.8434	50.0352	85.0419	51.3085	68.7836	17.4207	8.76996
miR396d	cassava4.1_012052m|PACid:17993845	AT1G05010.1	123.395	283.49	115.967	64.8434	50.0352	85.0419	51.3085	68.7836	17.4207	8.76996
miR396b	cassava4.1_012052m|PACid:17993845	AT1G05010.1	123.395	283.49	115.967	64.8434	50.0352	85.0419	51.3085	68.7836	17.4207	8.76996
miR396c	cassava4.1_012052m|PACid:17993845	AT1G05010.1	123.395	283.49	115.967	64.8434	50.0352	85.0419	51.3085	68.7836	17.4207	8.76996
miR169a	cassava4.1_001177m|PACid:17986359	AT5G01030.1	16.6178	5.49626	1.81701	12.6718	17.649	16.0752	13.51	0.337817	1.32494	0.478984
miR169b	cassava4.1_001177m|PACid:17986359	AT5G01030.1	16.6178	5.49626	1.81701	12.6718	17.649	16.0752	13.51	0.337817	1.32494	0.478984
miR169d	cassava4.1_001177m|PACid:17986359	AT5G01030.1	16.6178	5.49626	1.81701	12.6718	17.649	16.0752	13.51	0.337817	1.32494	0.478984
miR169c	cassava4.1_001177m|PACid:17986359	AT5G01030.1	16.6178	5.49626	1.81701	12.6718	17.649	16.0752	13.51	0.337817	1.32494	0.478984
miR172a	cassava4.1_006154m|PACid:17980598	AT5G23630.1	32.3359	18.6346	17.5551	24.0505	30.7273	30.0006	27.0387	11.5815	32.5027	25.9033
miR172b	cassava4.1_006154m|PACid:17980598	AT5G23630.1	32.3359	18.6346	17.5551	24.0505	30.7273	30.0006	27.0387	11.5815	32.5027	25.9033
novel-34	cassava4.1_033603m|PACid:17993133	AT4G27190.1	8.62704	6.70856	5.49884	2.66247	9.28625	3.30858	2.46466	7.84797	6.05936	1.80559
miR530	cassava4.1_025726m|PACid:17987201	AT3G14890.1	5.26351	3.80609	4.30798	7.96715	13.9137	9.87313	13.0517	2.9997	13.1055	17.8063
novel-5b	cassava4.1_029428m|PACid:17965379	AT5G24740.1	0.91292	0.187987	0.315058	0.684413	0.81563	0.845723	0.246217	0.364379	2.54013	1.99491
miR172a	cassava4.1_000004m|PACid:17967576	AT1G55860.2	38.0409	19.2612	10.9609	17.5016	20.4569	21.4333	14.1003	5.48451	49.1705	15.8586
miR172b	cassava4.1_000004m|PACid:17967576	AT1G55860.2	38.0409	19.2612	10.9609	17.5016	20.4569	21.4333	14.1003	5.48451	49.1705	15.8586
miR169a	cassava4.1_007505m|PACid:17966851	AT5G12840.1	16.9412	24.1312	21.6435	17.8438	22.8276	21.7238	15.8861	40.9182	26.2922	44.98
miR169b	cassava4.1_007505m|PACid:17966851	AT5G12840.1	16.9412	24.1312	21.6435	17.8438	22.8276	21.7238	15.8861	40.9182	26.2922	44.98
miR169d	cassava4.1_007505m|PACid:17966851	AT5G12840.1	16.9412	24.1312	21.6435	17.8438	22.8276	21.7238	15.8861	40.9182	26.2922	44.98
miR169c	cassava4.1_007505m|PACid:17966851	AT5G12840.1	16.9412	24.1312	21.6435	17.8438	22.8276	21.7238	15.8861	40.9182	26.2922	44.98
miR164a	cassava4.1_028107m|PACid:17993987	AT4G37470.1	0.619779	0.0614178	0.198034	0.283355	1.05241	0.344319	0.564182	1.47771	5.52956	32.1897
miR167a	cassava4.1_001923m|PACid:17979526	AT5G37020.1	16.8688	20.2797	14.6851	17.7841	21.9721	21.1447	18.2978	4.04354	7.90259	13.8412
miR167c	cassava4.1_001923m|PACid:17979526	AT5G37020.1	16.8688	20.2797	14.6851	17.7841	21.9721	21.1447	18.2978	4.04354	7.90259	13.8412
miR167b	cassava4.1_001923m|PACid:17979526	AT5G37020.1	16.8688	20.2797	14.6851	17.7841	21.9721	21.1447	18.2978	4.04354	7.90259	13.8412
miR160f	cassava4.1_005618m|PACid:17968884	AT5G02970.1	28.5924	31.6202	25.935	16.0253	19.8606	18.9666	16.9234	19.2587	8.55014	9.57624
miR160e	cassava4.1_005618m|PACid:17968884	AT5G02970.1	28.5924	31.6202	25.935	16.0253	19.8606	18.9666	16.9234	19.2587	8.55014	9.57624
miR160g	cassava4.1_005618m|PACid:17968884	AT5G02970.1	28.5924	31.6202	25.935	16.0253	19.8606	18.9666	16.9234	19.2587	8.55014	9.57624
miR156h	cassava4.1_014941m|PACid:17976837	AT2G27260.1	36.6243	50.8755	34.9832	52.5109	38.9204	62.0835	52.1367	9.50838	4.39347	30.1266
miR156i	cassava4.1_006701m|PACid:17977888	AT5G43270.1	5.18928	6.14811	5.90544	3.99984	5.67722	4.63316	4.22932	9.78702	12.0033	13.1745
miR156j	cassava4.1_006701m|PACid:17977888	AT5G43270.1	5.18928	6.14811	5.90544	3.99984	5.67722	4.63316	4.22932	9.78702	12.0033	13.1745
miR156k	cassava4.1_006701m|PACid:17977888	AT5G43270.1	5.18928	6.14811	5.90544	3.99984	5.67722	4.63316	4.22932	9.78702	12.0033	13.1745
miR156h	cassava4.1_006701m|PACid:17977888	AT5G43270.1	5.18928	6.14811	5.90544	3.99984	5.67722	4.63316	4.22932	9.78702	12.0033	13.1745
miR535c	cassava4.1_006701m|PACid:17977888	AT5G43270.1	5.18928	6.14811	5.90544	3.99984	5.67722	4.63316	4.22932	9.78702	12.0033	13.1745
miR156g	cassava4.1_006701m|PACid:17977888	AT5G43270.1	5.18928	6.14811	5.90544	3.99984	5.67722	4.63316	4.22932	9.78702	12.0033	13.1745
miR156d	cassava4.1_006701m|PACid:17977888	AT5G43270.1	5.18928	6.14811	5.90544	3.99984	5.67722	4.63316	4.22932	9.78702	12.0033	13.1745
miR156a	cassava4.1_006701m|PACid:17977888	AT5G43270.1	5.18928	6.14811	5.90544	3.99984	5.67722	4.63316	4.22932	9.78702	12.0033	13.1745
miR156e	cassava4.1_006701m|PACid:17977888	AT5G43270.1	5.18928	6.14811	5.90544	3.99984	5.67722	4.63316	4.22932	9.78702	12.0033	13.1745
miR156f	cassava4.1_006701m|PACid:17977888	AT5G43270.1	5.18928	6.14811	5.90544	3.99984	5.67722	4.63316	4.22932	9.78702	12.0033	13.1745
miR156c	cassava4.1_006701m|PACid:17977888	AT5G43270.1	5.18928	6.14811	5.90544	3.99984	5.67722	4.63316	4.22932	9.78702	12.0033	13.1745
miR156b	cassava4.1_006701m|PACid:17977888	AT5G43270.1	5.18928	6.14811	5.90544	3.99984	5.67722	4.63316	4.22932	9.78702	12.0033	13.1745
miR172a	cassava4.1_019107m|PACid:17987921	cassava4.1_019107m	14.6311	8.64504	6.3816	22.0472	21.1588	25.4924	27.6542	3.35936	16.2088	9.9132
miR172b	cassava4.1_019107m|PACid:17987921	cassava4.1_019107m	14.6311	8.64504	6.3816	22.0472	21.1588	25.4924	27.6542	3.35936	16.2088	9.9132
miR166e	cassava4.1_001649m|PACid:17980963	AT5G60690.1	14.1592	16.5034	12.4144	14.155	18.608	16.1805	14.6056	3.74642	4.82642	6.44144
miR166a	cassava4.1_001649m|PACid:17980963	AT5G60690.1	14.1592	16.5034	12.4144	14.155	18.608	16.1805	14.6056	3.74642	4.82642	6.44144
miR166b	cassava4.1_001649m|PACid:17980963	AT5G60690.1	14.1592	16.5034	12.4144	14.155	18.608	16.1805	14.6056	3.74642	4.82642	6.44144
miR166f	cassava4.1_001649m|PACid:17980963	AT5G60690.1	14.1592	16.5034	12.4144	14.155	18.608	16.1805	14.6056	3.74642	4.82642	6.44144
miR166c	cassava4.1_001649m|PACid:17980963	AT5G60690.1	14.1592	16.5034	12.4144	14.155	18.608	16.1805	14.6056	3.74642	4.82642	6.44144
miR166g	cassava4.1_001649m|PACid:17980963	AT5G60690.1	14.1592	16.5034	12.4144	14.155	18.608	16.1805	14.6056	3.74642	4.82642	6.44144
miR166d	cassava4.1_001649m|PACid:17980963	AT5G60690.1	14.1592	16.5034	12.4144	14.155	18.608	16.1805	14.6056	3.74642	4.82642	6.44144
miR166h	cassava4.1_001649m|PACid:17980963	AT5G60690.1	14.1592	16.5034	12.4144	14.155	18.608	16.1805	14.6056	3.74642	4.82642	6.44144
miR396a	cassava4.1_010296m|PACid:17973061	AT3G57990.1	82.1278	38.3772	60.5536	74.3397	112.4	83.2151	99.843	54.1475	53.7989	77.132
miR396d	cassava4.1_010296m|PACid:17973061	AT3G57990.1	82.1278	38.3772	60.5536	74.3397	112.4	83.2151	99.843	54.1475	53.7989	77.132
miR396b	cassava4.1_010296m|PACid:17973061	AT3G57990.1	82.1278	38.3772	60.5536	74.3397	112.4	83.2151	99.843	54.1475	53.7989	77.132
miR396c	cassava4.1_010296m|PACid:17973061	AT3G57990.1	82.1278	38.3772	60.5536	74.3397	112.4	83.2151	99.843	54.1475	53.7989	77.132
miR172a	cassava4.1_004953m|PACid:17964884	AT1G10270.1	7.20199	7.58919	5.5204	6.84178	6.83287	7.58439	7.1479	4.91443	7.81086	6.18476
miR172b	cassava4.1_004953m|PACid:17964884	AT1G10270.1	7.20199	7.58919	5.5204	6.84178	6.83287	7.58439	7.1479	4.91443	7.81086	6.18476
miR164a	cassava4.1_017073m|PACid:17988190	AT1G34000.1	15.4031	12.7069	13.3159	16.7877	18.2606	18.601	19.1457	161.946	59.958	142.316
miR477e	cassava4.1_031166m|PACid:17975480	AT1G05500.1	51.9028	34.5454	30.9037	49.1547	67.6618	54.004	32.8961	15.7144	15.4048	15.4943
novel-27a	cassava4.1_000727m|PACid:17966415	AT1G63810.1	3.50088	5.14098	5.4133	3.71586	4.94627	3.99041	3.97995	2.19485	5.40945	8.84069
novel-27b	cassava4.1_000727m|PACid:17966415	AT1G63810.1	3.50088	5.14098	5.4133	3.71586	4.94627	3.99041	3.97995	2.19485	5.40945	8.84069
miR156i	cassava4.1_006419m|PACid:17961556	AT5G43270.1	9.77543	11.1381	8.75247	10.8357	8.49369	11.3942	6.67906	8.54293	16.1497	14.595
miR156j	cassava4.1_006419m|PACid:17961556	AT5G43270.1	9.77543	11.1381	8.75247	10.8357	8.49369	11.3942	6.67906	8.54293	16.1497	14.595
miR156k	cassava4.1_006419m|PACid:17961556	AT5G43270.1	9.77543	11.1381	8.75247	10.8357	8.49369	11.3942	6.67906	8.54293	16.1497	14.595
miR156h	cassava4.1_006419m|PACid:17961556	AT5G43270.1	9.77543	11.1381	8.75247	10.8357	8.49369	11.3942	6.67906	8.54293	16.1497	14.595
miR535c	cassava4.1_006419m|PACid:17961556	AT5G43270.1	9.77543	11.1381	8.75247	10.8357	8.49369	11.3942	6.67906	8.54293	16.1497	14.595
miR156g	cassava4.1_006419m|PACid:17961556	AT5G43270.1	9.77543	11.1381	8.75247	10.8357	8.49369	11.3942	6.67906	8.54293	16.1497	14.595
miR156d	cassava4.1_006419m|PACid:17961556	AT5G43270.1	9.77543	11.1381	8.75247	10.8357	8.49369	11.3942	6.67906	8.54293	16.1497	14.595
miR156a	cassava4.1_006419m|PACid:17961556	AT5G43270.1	9.77543	11.1381	8.75247	10.8357	8.49369	11.3942	6.67906	8.54293	16.1497	14.595
miR156e	cassava4.1_006419m|PACid:17961556	AT5G43270.1	9.77543	11.1381	8.75247	10.8357	8.49369	11.3942	6.67906	8.54293	16.1497	14.595
miR156f	cassava4.1_006419m|PACid:17961556	AT5G43270.1	9.77543	11.1381	8.75247	10.8357	8.49369	11.3942	6.67906	8.54293	16.1497	14.595
miR156c	cassava4.1_006419m|PACid:17961556	AT5G43270.1	9.77543	11.1381	8.75247	10.8357	8.49369	11.3942	6.67906	8.54293	16.1497	14.595
miR156b	cassava4.1_006419m|PACid:17961556	AT5G43270.1	9.77543	11.1381	8.75247	10.8357	8.49369	11.3942	6.67906	8.54293	16.1497	14.595
miR399a	cassava4.1_019490m|PACid:17961359	cassava4.1_019490m	444.403	456.568	421.048	295.361	345.492	308.723	269.288	210.532	165.248	20.637
miR156g	cassava4.1_009256m|PACid:17961743	AT3G21580.1	2.79026	4.26268	2.07919	3.51982	3.07131	3.67644	2.5752	7.51521	7.29895	13.0376
miR156d	cassava4.1_009256m|PACid:17961743	AT3G21580.1	2.79026	4.26268	2.07919	3.51982	3.07131	3.67644	2.5752	7.51521	7.29895	13.0376
miR156a	cassava4.1_009256m|PACid:17961743	AT3G21580.1	2.79026	4.26268	2.07919	3.51982	3.07131	3.67644	2.5752	7.51521	7.29895	13.0376
miR156e	cassava4.1_009256m|PACid:17961743	AT3G21580.1	2.79026	4.26268	2.07919	3.51982	3.07131	3.67644	2.5752	7.51521	7.29895	13.0376
miR156f	cassava4.1_009256m|PACid:17961743	AT3G21580.1	2.79026	4.26268	2.07919	3.51982	3.07131	3.67644	2.5752	7.51521	7.29895	13.0376
miR156c	cassava4.1_009256m|PACid:17961743	AT3G21580.1	2.79026	4.26268	2.07919	3.51982	3.07131	3.67644	2.5752	7.51521	7.29895	13.0376
miR156b	cassava4.1_009256m|PACid:17961743	AT3G21580.1	2.79026	4.26268	2.07919	3.51982	3.07131	3.67644	2.5752	7.51521	7.29895	13.0376
miR169e	cassava4.1_001214m|PACid:17973332	AT2G38800.1	123.356	103.128	63.1634	48.9488	76.9338	50.798	35.2683	56.3444	126.184	163.339
miR319c	cassava4.1_015766m|PACid:17986366	AT3G09270.1	71.6359	20.7962	11.244	9.21506	8.73851	9.5071	12.9214	4.17166	33.1447	3.71801
miR319d	cassava4.1_015766m|PACid:17986366	AT3G09270.1	71.6359	20.7962	11.244	9.21506	8.73851	9.5071	12.9214	4.17166	33.1447	3.71801
miR319a	cassava4.1_015766m|PACid:17986366	AT3G09270.1	71.6359	20.7962	11.244	9.21506	8.73851	9.5071	12.9214	4.17166	33.1447	3.71801
miR319b	cassava4.1_015766m|PACid:17986366	AT3G09270.1	71.6359	20.7962	11.244	9.21506	8.73851	9.5071	12.9214	4.17166	33.1447	3.71801
miR319e	cassava4.1_015766m|PACid:17986366	AT3G09270.1	71.6359	20.7962	11.244	9.21506	8.73851	9.5071	12.9214	4.17166	33.1447	3.71801
miR319f	cassava4.1_015766m|PACid:17986366	AT3G09270.1	71.6359	20.7962	11.244	9.21506	8.73851	9.5071	12.9214	4.17166	33.1447	3.71801
miR166e	cassava4.1_009671m|PACid:17973481	AT2G27500.1	28.3413	46.0403	21.5946	29.5588	46.6789	30.1258	18.4396	6.1481	6.72009	5.29292
miR166a	cassava4.1_009671m|PACid:17973481	AT2G27500.1	28.3413	46.0403	21.5946	29.5588	46.6789	30.1258	18.4396	6.1481	6.72009	5.29292
miR166b	cassava4.1_009671m|PACid:17973481	AT2G27500.1	28.3413	46.0403	21.5946	29.5588	46.6789	30.1258	18.4396	6.1481	6.72009	5.29292
miR166f	cassava4.1_009671m|PACid:17973481	AT2G27500.1	28.3413	46.0403	21.5946	29.5588	46.6789	30.1258	18.4396	6.1481	6.72009	5.29292
miR166c	cassava4.1_009671m|PACid:17973481	AT2G27500.1	28.3413	46.0403	21.5946	29.5588	46.6789	30.1258	18.4396	6.1481	6.72009	5.29292
miR166g	cassava4.1_009671m|PACid:17973481	AT2G27500.1	28.3413	46.0403	21.5946	29.5588	46.6789	30.1258	18.4396	6.1481	6.72009	5.29292
miR166d	cassava4.1_009671m|PACid:17973481	AT2G27500.1	28.3413	46.0403	21.5946	29.5588	46.6789	30.1258	18.4396	6.1481	6.72009	5.29292
miR166h	cassava4.1_009671m|PACid:17973481	AT2G27500.1	28.3413	46.0403	21.5946	29.5588	46.6789	30.1258	18.4396	6.1481	6.72009	5.29292
miR164a	cassava4.1_030111m|PACid:17971880	AT5G53870.1	13.9579	11.106	3.7642	50.169	63.1436	49.7314	29.7173	0.557625	0.147751	5.88829
miR171h	cassava4.1_003282m|PACid:17985974	AT2G25430.1	149.486	234.423	257.323	114.771	136.782	113.593	152.122	100.9	53.4275	56.4743
miR171i	cassava4.1_003282m|PACid:17985974	AT2G25430.1	149.486	234.423	257.323	114.771	136.782	113.593	152.122	100.9	53.4275	56.4743
miR169a	cassava4.1_011264m|PACid:17993950	AT5G12840.2	21.0939	28.968	26.3571	13.7588	16.8673	13.3628	7.89833	44.2591	7.7006	64.4557
miR169b	cassava4.1_011264m|PACid:17993950	AT5G12840.2	21.0939	28.968	26.3571	13.7588	16.8673	13.3628	7.89833	44.2591	7.7006	64.4557
miR169d	cassava4.1_011264m|PACid:17993950	AT5G12840.2	21.0939	28.968	26.3571	13.7588	16.8673	13.3628	7.89833	44.2591	7.7006	64.4557
miR169c	cassava4.1_011264m|PACid:17993950	AT5G12840.2	21.0939	28.968	26.3571	13.7588	16.8673	13.3628	7.89833	44.2591	7.7006	64.4557
miR319c	cassava4.1_005846m|PACid:17981831	AT5G06100.2	0.935532	1.3621	1.32092	1.58395	2.69866	1.52126	1.06294	0.677922	3.01255	1.99423
miR319d	cassava4.1_005846m|PACid:17981831	AT5G06100.2	0.935532	1.3621	1.32092	1.58395	2.69866	1.52126	1.06294	0.677922	3.01255	1.99423
miR319a	cassava4.1_005846m|PACid:17981831	AT5G06100.2	0.935532	1.3621	1.32092	1.58395	2.69866	1.52126	1.06294	0.677922	3.01255	1.99423
miR319b	cassava4.1_005846m|PACid:17981831	AT5G06100.2	0.935532	1.3621	1.32092	1.58395	2.69866	1.52126	1.06294	0.677922	3.01255	1.99423
miR319e	cassava4.1_005846m|PACid:17981831	AT5G06100.2	0.935532	1.3621	1.32092	1.58395	2.69866	1.52126	1.06294	0.677922	3.01255	1.99423
miR319f	cassava4.1_005846m|PACid:17981831	AT5G06100.2	0.935532	1.3621	1.32092	1.58395	2.69866	1.52126	1.06294	0.677922	3.01255	1.99423
miR159a	cassava4.1_005846m|PACid:17981831	AT5G06100.2	0.935532	1.3621	1.32092	1.58395	2.69866	1.52126	1.06294	0.677922	3.01255	1.99423
miR159b	cassava4.1_005846m|PACid:17981831	AT5G06100.2	0.935532	1.3621	1.32092	1.58395	2.69866	1.52126	1.06294	0.677922	3.01255	1.99423
miR477e	cassava4.1_008407m|PACid:17982014	AT5G26960.1	2.19962	3.09517	2.8027	6.70105	8.26037	6.40067	7.4319	1.30842	1.92117	4.05726
miR827	cassava4.1_004882m|PACid:17987162	AT3G15070.1	30.7475	27.8441	25.3606	31.6184	34.9027	29.7843	32.3897	18.2207	41.1994	24.7897
miR169a	cassava4.1_014279m|PACid:17973026	AT1G72830.1	93.6658	127.896	109.215	78.0182	73.6267	72.8013	65.2596	74.5778	31.4093	29.453
miR169b	cassava4.1_014279m|PACid:17973026	AT1G72830.1	93.6658	127.896	109.215	78.0182	73.6267	72.8013	65.2596	74.5778	31.4093	29.453
miR169d	cassava4.1_014279m|PACid:17973026	AT1G72830.1	93.6658	127.896	109.215	78.0182	73.6267	72.8013	65.2596	74.5778	31.4093	29.453
miR169c	cassava4.1_014279m|PACid:17973026	AT1G72830.1	93.6658	127.896	109.215	78.0182	73.6267	72.8013	65.2596	74.5778	31.4093	29.453
miR169e	cassava4.1_017512m|PACid:17961436	AT2G01670.1	27.354	23.9669	31.9575	15.9106	5.66006	14.8017	5.23618	0.558561	1.37443	2.32016
novel-4	cassava4.1_004049m|PACid:17979146	AT1G09680.1	1.98033	1.13074	2.40339	0.985597	0.66296	0.909722	0.554785	4.79598	2.94006	1.28743
miR477b	cassava4.1_023651m|PACid:17983437	AT1G47640.1	12.3091	1.07848	1.54333	19.3727	15.5038	17.8573	16.9857	0.180227	3.96986	3.5461
miR530	cassava4.1_004859m|PACid:17964479	AT4G30780.1	24.8394	13.8636	14.3996	22.1711	15.3694	20.172	17.7181	3.29499	12.0525	4.02107
miR393a	cassava4.1_004514m|PACid:17976112	AT1G12820.1	147.192	131.986	239.027	91.6396	144.981	82.6957	148.113	70.3471	96.6327	72.9866
miR393b	cassava4.1_004514m|PACid:17976112	AT1G12820.1	147.192	131.986	239.027	91.6396	144.981	82.6957	148.113	70.3471	96.6327	72.9866
novel-9	cassava4.1_025263m|PACid:17984623	AT1G14550.1	2.77745	0	1.34161	0.971728	0.117451	0.874127	0.145928	0.0490068	0	0.228242
miR156i	cassava4.1_005580m|PACid:17969197	AT1G69170.1	15.414	15.1088	14.0196	13.8246	25.6693	12.138	18.153	15.6197	4.23857	23.4406
miR156j	cassava4.1_005580m|PACid:17969197	AT1G69170.1	15.414	15.1088	14.0196	13.8246	25.6693	12.138	18.153	15.6197	4.23857	23.4406
miR156k	cassava4.1_005580m|PACid:17969197	AT1G69170.1	15.414	15.1088	14.0196	13.8246	25.6693	12.138	18.153	15.6197	4.23857	23.4406
miR156h	cassava4.1_005580m|PACid:17969197	AT1G69170.1	15.414	15.1088	14.0196	13.8246	25.6693	12.138	18.153	15.6197	4.23857	23.4406
miR156g	cassava4.1_005580m|PACid:17969197	AT1G69170.1	15.414	15.1088	14.0196	13.8246	25.6693	12.138	18.153	15.6197	4.23857	23.4406
miR156d	cassava4.1_005580m|PACid:17969197	AT1G69170.1	15.414	15.1088	14.0196	13.8246	25.6693	12.138	18.153	15.6197	4.23857	23.4406
miR156a	cassava4.1_005580m|PACid:17969197	AT1G69170.1	15.414	15.1088	14.0196	13.8246	25.6693	12.138	18.153	15.6197	4.23857	23.4406
miR156e	cassava4.1_005580m|PACid:17969197	AT1G69170.1	15.414	15.1088	14.0196	13.8246	25.6693	12.138	18.153	15.6197	4.23857	23.4406
miR156f	cassava4.1_005580m|PACid:17969197	AT1G69170.1	15.414	15.1088	14.0196	13.8246	25.6693	12.138	18.153	15.6197	4.23857	23.4406
miR156c	cassava4.1_005580m|PACid:17969197	AT1G69170.1	15.414	15.1088	14.0196	13.8246	25.6693	12.138	18.153	15.6197	4.23857	23.4406
miR156b	cassava4.1_005580m|PACid:17969197	AT1G69170.1	15.414	15.1088	14.0196	13.8246	25.6693	12.138	18.153	15.6197	4.23857	23.4406
miR159a	cassava4.1_002814m|PACid:17985347	AT4G25290.1	3.84507	5.99305	3.30799	2.71656	1.87128	2.34835	1.50925	35.4715	87.9423	85.4015
miR159b	cassava4.1_002814m|PACid:17985347	AT4G25290.1	3.84507	5.99305	3.30799	2.71656	1.87128	2.34835	1.50925	35.4715	87.9423	85.4015
miR156h	cassava4.1_011712m|PACid:17982654	AT2G47180.1	0.289618	0.310168	0.47713	0.60419	0.187407	0.521277	0.281624	3.7357	39.1413	699.832
miR160c	cassava4.1_005029m|PACid:17962199	AT4G14290.1	24.0848	31.8205	29.5363	22.5091	18.8648	19.3636	17.0071	20.5426	49.8216	31.2521
miR160d	cassava4.1_005029m|PACid:17962199	AT4G14290.1	24.0848	31.8205	29.5363	22.5091	18.8648	19.3636	17.0071	20.5426	49.8216	31.2521
miR396a	cassava4.1_000855m|PACid:17977100	AT5G67570.1	26.9444	38.557	21.7471	24.9883	18.7924	21.3295	15.0145	16.3397	31.3932	27.9321
miR396d	cassava4.1_000855m|PACid:17977100	AT5G67570.1	26.9444	38.557	21.7471	24.9883	18.7924	21.3295	15.0145	16.3397	31.3932	27.9321
miR396b	cassava4.1_000855m|PACid:17977100	AT5G67570.1	26.9444	38.557	21.7471	24.9883	18.7924	21.3295	15.0145	16.3397	31.3932	27.9321
miR396c	cassava4.1_000855m|PACid:17977100	AT5G67570.1	26.9444	38.557	21.7471	24.9883	18.7924	21.3295	15.0145	16.3397	31.3932	27.9321
miR172a	cassava4.1_033840m|PACid:17989137	AT5G65290.1	1.51674	0.205669	0.0780289	1.64192	2.2248	1.39644	1.08213	0.369902	3.02395	4.50765
miR172b	cassava4.1_033840m|PACid:17989137	AT5G65290.1	1.51674	0.205669	0.0780289	1.64192	2.2248	1.39644	1.08213	0.369902	3.02395	4.50765
miR319c	cassava4.1_030321m|PACid:17967718	AT5G06100.2	0.397108	0.245786	0.26875	0.561454	0.684245	0.477362	0.0858989	0.041154	0.848319	0.383651
miR319d	cassava4.1_030321m|PACid:17967718	AT5G06100.2	0.397108	0.245786	0.26875	0.561454	0.684245	0.477362	0.0858989	0.041154	0.848319	0.383651
miR319a	cassava4.1_030321m|PACid:17967718	AT5G06100.2	0.397108	0.245786	0.26875	0.561454	0.684245	0.477362	0.0858989	0.041154	0.848319	0.383651
miR319b	cassava4.1_030321m|PACid:17967718	AT5G06100.2	0.397108	0.245786	0.26875	0.561454	0.684245	0.477362	0.0858989	0.041154	0.848319	0.383651
miR319e	cassava4.1_030321m|PACid:17967718	AT5G06100.2	0.397108	0.245786	0.26875	0.561454	0.684245	0.477362	0.0858989	0.041154	0.848319	0.383651
miR319f	cassava4.1_030321m|PACid:17967718	AT5G06100.2	0.397108	0.245786	0.26875	0.561454	0.684245	0.477362	0.0858989	0.041154	0.848319	0.383651
miR159a	cassava4.1_030321m|PACid:17967718	AT5G06100.2	0.397108	0.245786	0.26875	0.561454	0.684245	0.477362	0.0858989	0.041154	0.848319	0.383651
miR159b	cassava4.1_030321m|PACid:17967718	AT5G06100.2	0.397108	0.245786	0.26875	0.561454	0.684245	0.477362	0.0858989	0.041154	0.848319	0.383651
novel-1	cassava4.1_005688m|PACid:17973961	AT5G62810.1	8.94788	9.84736	13.1715	13.292	12.9151	11.2072	10.7745	14.3336	14.5649	9.59269
novel-28	cassava4.1_010994m|PACid:17976059	AT1G72820.1	10.028	7.28352	11.0725	20.5641	25.0016	16.9637	30.5589	14.3715	8.88366	24.2257
novel-12	cassava4.1_031712m|PACid:17982534	AT5G14390.1	44.9509	16.3441	18.6619	69.0771	54.8574	55.6029	50.8119	4.82776	9.38147	7.35331
novel-24	cassava4.1_022100m|PACid:17960590	AT4G27190.1	0.457863	0.162455	0.0239826	0.0938927	0.290266	0.0755225	0.0494737	0.0454456	0.230346	0.0540251
novel-34	cassava4.1_022100m|PACid:17960590	AT4G27190.1	0.457863	0.162455	0.0239826	0.0938927	0.290266	0.0755225	0.0494737	0.0454456	0.230346	0.0540251
novel-31	cassava4.1_008219m|PACid:17970242	AT5G53970.1	15.2167	10.8506	12.1216	15.1038	12.7864	12.0582	9.7171	112.384	73.8885	57.3175
miR394a	cassava4.1_007038m|PACid:17977927	AT1G27340.1	11.1065	6.98605	5.87656	15.4362	20.9348	12.3201	21.9218	11.6916	20.2966	18.9914
miR394c	cassava4.1_007038m|PACid:17977927	AT1G27340.1	11.1065	6.98605	5.87656	15.4362	20.9348	12.3201	21.9218	11.6916	20.2966	18.9914
miR394b	cassava4.1_007038m|PACid:17977927	AT1G27340.1	11.1065	6.98605	5.87656	15.4362	20.9348	12.3201	21.9218	11.6916	20.2966	18.9914
miR171h	cassava4.1_002034m|PACid:17977302	AT4G00150.1	13.7204	7.02893	5.11682	15.9665	18.2292	12.7179	19.4704	6.34551	14.3788	6.31724
miR171i	cassava4.1_002034m|PACid:17977302	AT4G00150.1	13.7204	7.02893	5.11682	15.9665	18.2292	12.7179	19.4704	6.34551	14.3788	6.31724
miR171c	cassava4.1_002034m|PACid:17977302	AT4G00150.1	13.7204	7.02893	5.11682	15.9665	18.2292	12.7179	19.4704	6.34551	14.3788	6.31724
miR171e	cassava4.1_002034m|PACid:17977302	AT4G00150.1	13.7204	7.02893	5.11682	15.9665	18.2292	12.7179	19.4704	6.34551	14.3788	6.31724
miR171f	cassava4.1_002034m|PACid:17977302	AT4G00150.1	13.7204	7.02893	5.11682	15.9665	18.2292	12.7179	19.4704	6.34551	14.3788	6.31724
miR171b	cassava4.1_002034m|PACid:17977302	AT4G00150.1	13.7204	7.02893	5.11682	15.9665	18.2292	12.7179	19.4704	6.34551	14.3788	6.31724
miR171d	cassava4.1_002034m|PACid:17977302	AT4G00150.1	13.7204	7.02893	5.11682	15.9665	18.2292	12.7179	19.4704	6.34551	14.3788	6.31724
miR171a	cassava4.1_002034m|PACid:17977302	AT4G00150.1	13.7204	7.02893	5.11682	15.9665	18.2292	12.7179	19.4704	6.34551	14.3788	6.31724
miR171g	cassava4.1_002034m|PACid:17977302	AT4G00150.1	13.7204	7.02893	5.11682	15.9665	18.2292	12.7179	19.4704	6.34551	14.3788	6.31724
miR396a	cassava4.1_009859m|PACid:17974809	AT4G06634.1	26.6368	21.6953	19.2324	26.9955	24.0845	21.4764	20.3103	20.8733	30.5029	18.0845
miR396d	cassava4.1_009859m|PACid:17974809	AT4G06634.1	26.6368	21.6953	19.2324	26.9955	24.0845	21.4764	20.3103	20.8733	30.5029	18.0845
miR396b	cassava4.1_009859m|PACid:17974809	AT4G06634.1	26.6368	21.6953	19.2324	26.9955	24.0845	21.4764	20.3103	20.8733	30.5029	18.0845
miR396c	cassava4.1_009859m|PACid:17974809	AT4G06634.1	26.6368	21.6953	19.2324	26.9955	24.0845	21.4764	20.3103	20.8733	30.5029	18.0845
miR156h	cassava4.1_019305m|PACid:17967956	AT5G57290.1	111.462	36.5422	37.6001	418.195	307.671	322.418	323.393	26.1946	87.4957	179.08
miR156g	cassava4.1_019305m|PACid:17967956	AT5G57290.1	111.462	36.5422	37.6001	418.195	307.671	322.418	323.393	26.1946	87.4957	179.08
miR156d	cassava4.1_019305m|PACid:17967956	AT5G57290.1	111.462	36.5422	37.6001	418.195	307.671	322.418	323.393	26.1946	87.4957	179.08
miR156a	cassava4.1_019305m|PACid:17967956	AT5G57290.1	111.462	36.5422	37.6001	418.195	307.671	322.418	323.393	26.1946	87.4957	179.08
miR156e	cassava4.1_019305m|PACid:17967956	AT5G57290.1	111.462	36.5422	37.6001	418.195	307.671	322.418	323.393	26.1946	87.4957	179.08
miR156f	cassava4.1_019305m|PACid:17967956	AT5G57290.1	111.462	36.5422	37.6001	418.195	307.671	322.418	323.393	26.1946	87.4957	179.08
miR156c	cassava4.1_019305m|PACid:17967956	AT5G57290.1	111.462	36.5422	37.6001	418.195	307.671	322.418	323.393	26.1946	87.4957	179.08
miR156b	cassava4.1_019305m|PACid:17967956	AT5G57290.1	111.462	36.5422	37.6001	418.195	307.671	322.418	323.393	26.1946	87.4957	179.08
miR2111a	cassava4.1_003221m|PACid:17974621	AT5G35160.2	70.6539	25.0892	21.3002	89.1078	76.3887	68.3408	91.6282	4.43949	15.7382	21.7125
miR2111b	cassava4.1_003221m|PACid:17974621	AT5G35160.2	70.6539	25.0892	21.3002	89.1078	76.3887	68.3408	91.6282	4.43949	15.7382	21.7125
novel-12	cassava4.1_006393m|PACid:17977370	AT4G19040.2	24.3659	40.6907	24.4838	29.8729	19.6143	22.7875	20.7133	23.9783	44.5331	27.8731
miR394a	cassava4.1_034423m|PACid:17968240	AT4G18840.1	1.83538	0.755856	0.937565	1.74332	1.2107	1.32837	1.18005	5.31559	8.10191	21.1507
miR394c	cassava4.1_034423m|PACid:17968240	AT4G18840.1	1.83538	0.755856	0.937565	1.74332	1.2107	1.32837	1.18005	5.31559	8.10191	21.1507
miR394b	cassava4.1_034423m|PACid:17968240	AT4G18840.1	1.83538	0.755856	0.937565	1.74332	1.2107	1.32837	1.18005	5.31559	8.10191	21.1507
miR166e	cassava4.1_001600m|PACid:17978343	AT4G32880.1	21.1329	30.6953	18.4216	24.3221	11.4488	18.3482	13.8633	0.571775	7.70832	4.78707
miR166a	cassava4.1_001600m|PACid:17978343	AT4G32880.1	21.1329	30.6953	18.4216	24.3221	11.4488	18.3482	13.8633	0.571775	7.70832	4.78707
miR166b	cassava4.1_001600m|PACid:17978343	AT4G32880.1	21.1329	30.6953	18.4216	24.3221	11.4488	18.3482	13.8633	0.571775	7.70832	4.78707
miR166f	cassava4.1_001600m|PACid:17978343	AT4G32880.1	21.1329	30.6953	18.4216	24.3221	11.4488	18.3482	13.8633	0.571775	7.70832	4.78707
miR166c	cassava4.1_001600m|PACid:17978343	AT4G32880.1	21.1329	30.6953	18.4216	24.3221	11.4488	18.3482	13.8633	0.571775	7.70832	4.78707
miR166g	cassava4.1_001600m|PACid:17978343	AT4G32880.1	21.1329	30.6953	18.4216	24.3221	11.4488	18.3482	13.8633	0.571775	7.70832	4.78707
miR166d	cassava4.1_001600m|PACid:17978343	AT4G32880.1	21.1329	30.6953	18.4216	24.3221	11.4488	18.3482	13.8633	0.571775	7.70832	4.78707
miR166h	cassava4.1_001600m|PACid:17978343	AT4G32880.1	21.1329	30.6953	18.4216	24.3221	11.4488	18.3482	13.8633	0.571775	7.70832	4.78707
miR167a	cassava4.1_010129m|PACid:17962638	AT4G39090.1	81.396	83.1763	70.5522	128.322	96.9935	96.743	108.793	69.1739	141.862	61.3316
miR167c	cassava4.1_010129m|PACid:17962638	AT4G39090.1	81.396	83.1763	70.5522	128.322	96.9935	96.743	108.793	69.1739	141.862	61.3316
miR167b	cassava4.1_010129m|PACid:17962638	AT4G39090.1	81.396	83.1763	70.5522	128.322	96.9935	96.743	108.793	69.1739	141.862	61.3316
miR2950	cassava4.1_010729m|PACid:17993309	AT2G33550.1	6.98224	4.36562	12.1757	14.9732	20.3062	11.2819	13.6555	5.94432	7.83336	9.15696
miR164a	cassava4.1_000024m|PACid:17976752	AT3G50370.1	0.235968	5.66171	13.431	14.0376	13.1262	10.5464	2.44275	8.93879	25.8376	13.7478
miR396a	cassava4.1_003731m|PACid:17968531	AT2G22840.1	0.241773	0.275942	0.108178	0.607304	0.948891	0.439877	0.30972	0	0.377898	5.83197
miR396d	cassava4.1_003731m|PACid:17968531	AT2G22840.1	0.241773	0.275942	0.108178	0.607304	0.948891	0.439877	0.30972	0	0.377898	5.83197
miR396b	cassava4.1_003731m|PACid:17968531	AT2G22840.1	0.241773	0.275942	0.108178	0.607304	0.948891	0.439877	0.30972	0	0.377898	5.83197
miR396c	cassava4.1_003731m|PACid:17968531	AT2G22840.1	0.241773	0.275942	0.108178	0.607304	0.948891	0.439877	0.30972	0	0.377898	5.83197
novel-28	cassava4.1_015190m|PACid:17982487	AT1G55900.1	29.0781	27.5758	33.587	45.1965	33.4409	32.7288	32.8202	19.3774	48.2267	22.9323
miR396a	cassava4.1_006693m|PACid:17988884	AT2G40000.1	203.179	98.8345	133.315	292.164	220.223	211.516	290.437	4.86383	7.92141	73.1594
miR396d	cassava4.1_006693m|PACid:17988884	AT2G40000.1	203.179	98.8345	133.315	292.164	220.223	211.516	290.437	4.86383	7.92141	73.1594
miR396b	cassava4.1_006693m|PACid:17988884	AT2G40000.1	203.179	98.8345	133.315	292.164	220.223	211.516	290.437	4.86383	7.92141	73.1594
miR396c	cassava4.1_006693m|PACid:17988884	AT2G40000.1	203.179	98.8345	133.315	292.164	220.223	211.516	290.437	4.86383	7.92141	73.1594
novel-5a	cassava4.1_013831m|PACid:17978530	AT3G61850.4	38.5068	11.316	8.95735	38.5107	29.9668	27.8654	23.7923	1.38577	5.65886	2.95267
novel-5b	cassava4.1_013831m|PACid:17978530	AT3G61850.4	38.5068	11.316	8.95735	38.5107	29.9668	27.8654	23.7923	1.38577	5.65886	2.95267
miR168	cassava4.1_007051m|PACid:17961823	AT2G33320.1	0.943545	1.58209	4.02589	1.03175	1.13716	0.729364	1.75287	0.70737	1.44108	0.76349
miR396a	cassava4.1_021803m|PACid:17966154	AT2G32940.1	0.590032	0.364193	0.0889495	0.630218	0.431149	0.438481	0.295213	0.0641349	0.442233	0.301882
miR396d	cassava4.1_021803m|PACid:17966154	AT2G32940.1	0.590032	0.364193	0.0889495	0.630218	0.431149	0.438481	0.295213	0.0641349	0.442233	0.301882
miR396b	cassava4.1_021803m|PACid:17966154	AT2G32940.1	0.590032	0.364193	0.0889495	0.630218	0.431149	0.438481	0.295213	0.0641349	0.442233	0.301882
miR396c	cassava4.1_021803m|PACid:17966154	AT2G32940.1	0.590032	0.364193	0.0889495	0.630218	0.431149	0.438481	0.295213	0.0641349	0.442233	0.301882
miR2950	cassava4.1_001922m|PACid:17980722	AT5G05970.1	5.46962	1.18239	1.37201	7.24161	6.65402	5.00741	6.09388	0.456859	6.78163	6.48245
miR530	cassava4.1_004795m|PACid:17992857	AT4G30780.1	10.7936	2.01165	2.69639	10.1297	12.8877	6.96792	12.2474	2.24942	5.93088	14.1546
novel-18	cassava4.1_004795m|PACid:17992857	AT4G30780.1	10.7936	2.01165	2.69639	10.1297	12.8877	6.96792	12.2474	2.24942	5.93088	14.1546
miR164a	cassava4.1_000704m|PACid:17970208	AT3G59290.1	30.6015	57.907	24.4765	31.2378	18.4155	21.4573	24.0127	12.8905	33.219	9.98484
miR396a	cassava4.1_014142m|PACid:17963460	AT2G41380.1	4.07449	6.365	6.25626	4.17718	1.82981	2.86221	3.69028	3.2214	24.3847	3.13188
miR396d	cassava4.1_014142m|PACid:17963460	AT2G41380.1	4.07449	6.365	6.25626	4.17718	1.82981	2.86221	3.69028	3.2214	24.3847	3.13188
miR396b	cassava4.1_014142m|PACid:17963460	AT2G41380.1	4.07449	6.365	6.25626	4.17718	1.82981	2.86221	3.69028	3.2214	24.3847	3.13188
miR396c	cassava4.1_014142m|PACid:17963460	AT2G41380.1	4.07449	6.365	6.25626	4.17718	1.82981	2.86221	3.69028	3.2214	24.3847	3.13188
miR477a	cassava4.1_002067m|PACid:17981848	AT5G24260.1	22.0779	28.5903	15.8786	26.7271	17.5268	18.2721	11.9205	5.81051	41.4566	45.1352
miR169a	cassava4.1_011576m|PACid:17990675	AT1G72830.1	120.692	69.2362	92.0233	142.751	87.9157	97.3671	125.408	14.2305	6.79751	144.044
miR169b	cassava4.1_011576m|PACid:17990675	AT1G72830.1	120.692	69.2362	92.0233	142.751	87.9157	97.3671	125.408	14.2305	6.79751	144.044
miR169d	cassava4.1_011576m|PACid:17990675	AT1G72830.1	120.692	69.2362	92.0233	142.751	87.9157	97.3671	125.408	14.2305	6.79751	144.044
miR169c	cassava4.1_011576m|PACid:17990675	AT1G72830.1	120.692	69.2362	92.0233	142.751	87.9157	97.3671	125.408	14.2305	6.79751	144.044
novel-24	cassava4.1_000350m|PACid:17991045	AT3G14470.1	0.437606	0.605205	0.485593	0.501572	0.607327	0.341321	0.289732	0.61079	4.02605	7.40804
miR477e	cassava4.1_014065m|PACid:17989625	AT3G02520.1	344.747	323.599	256.006	360.265	207.174	244.078	257.21	270.861	232.726	174.818
miR156g	cassava4.1_033951m|PACid:17990310	AT5G56120.1	3.97898	0.859812	0.416729	8.17873	4.44883	5.49003	2.54658	0.336964	0.196995	0.417763
miR156d	cassava4.1_033951m|PACid:17990310	AT5G56120.1	3.97898	0.859812	0.416729	8.17873	4.44883	5.49003	2.54658	0.336964	0.196995	0.417763
miR156a	cassava4.1_033951m|PACid:17990310	AT5G56120.1	3.97898	0.859812	0.416729	8.17873	4.44883	5.49003	2.54658	0.336964	0.196995	0.417763
miR156e	cassava4.1_033951m|PACid:17990310	AT5G56120.1	3.97898	0.859812	0.416729	8.17873	4.44883	5.49003	2.54658	0.336964	0.196995	0.417763
miR156f	cassava4.1_033951m|PACid:17990310	AT5G56120.1	3.97898	0.859812	0.416729	8.17873	4.44883	5.49003	2.54658	0.336964	0.196995	0.417763
miR156c	cassava4.1_033951m|PACid:17990310	AT5G56120.1	3.97898	0.859812	0.416729	8.17873	4.44883	5.49003	2.54658	0.336964	0.196995	0.417763
miR156b	cassava4.1_033951m|PACid:17990310	AT5G56120.1	3.97898	0.859812	0.416729	8.17873	4.44883	5.49003	2.54658	0.336964	0.196995	0.417763
miR156g	cassava4.1_008766m|PACid:17988321	AT1G24120.1	21.8573	6.99968	5.43188	25.2506	24.7374	16.6856	19.9016	4.07588	18.8601	14.1334
miR156d	cassava4.1_008766m|PACid:17988321	AT1G24120.1	21.8573	6.99968	5.43188	25.2506	24.7374	16.6856	19.9016	4.07588	18.8601	14.1334
miR156a	cassava4.1_008766m|PACid:17988321	AT1G24120.1	21.8573	6.99968	5.43188	25.2506	24.7374	16.6856	19.9016	4.07588	18.8601	14.1334
miR156e	cassava4.1_008766m|PACid:17988321	AT1G24120.1	21.8573	6.99968	5.43188	25.2506	24.7374	16.6856	19.9016	4.07588	18.8601	14.1334
miR156f	cassava4.1_008766m|PACid:17988321	AT1G24120.1	21.8573	6.99968	5.43188	25.2506	24.7374	16.6856	19.9016	4.07588	18.8601	14.1334
miR156c	cassava4.1_008766m|PACid:17988321	AT1G24120.1	21.8573	6.99968	5.43188	25.2506	24.7374	16.6856	19.9016	4.07588	18.8601	14.1334
miR156b	cassava4.1_008766m|PACid:17988321	AT1G24120.1	21.8573	6.99968	5.43188	25.2506	24.7374	16.6856	19.9016	4.07588	18.8601	14.1334
miR319a	cassava4.1_010346m|PACid:17961418	AT2G30830.1	9.81918	6.21518	7.67111	23.3522	14.187	15.302	25.4751	26.5055	512.343	740.313
novel-34	cassava4.1_003323m|PACid:17979794	AT4G27220.1	10.7349	4.33911	3.39992	4.05602	3.16048	2.64218	2.13751	2.32913	4.94692	4.77872
novel-5a	cassava4.1_007353m|PACid:17973216	AT1G51720.1	0	0	2.43622	7.10271	6.17707	4.60805	4.25321	0.23718	5.21296	3.28138
miR2111a	cassava4.1_004732m|PACid:17963255	AT2G45720.1	31.2192	11.7462	19.5763	51.8095	44.1052	33.0308	52.873	7.68378	34.5227	36.4499
miR2111b	cassava4.1_004732m|PACid:17963255	AT2G45720.1	31.2192	11.7462	19.5763	51.8095	44.1052	33.0308	52.873	7.68378	34.5227	36.4499
miR166e	cassava4.1_015875m|PACid:17966953	AT1G20440.1	2205.32	1220.19	1817.22	3236.64	2548.75	2051.05	1840.05	348.948	123.253	498.706
miR166a	cassava4.1_015875m|PACid:17966953	AT1G20440.1	2205.32	1220.19	1817.22	3236.64	2548.75	2051.05	1840.05	348.948	123.253	498.706
miR166b	cassava4.1_015875m|PACid:17966953	AT1G20440.1	2205.32	1220.19	1817.22	3236.64	2548.75	2051.05	1840.05	348.948	123.253	498.706
miR166f	cassava4.1_015875m|PACid:17966953	AT1G20440.1	2205.32	1220.19	1817.22	3236.64	2548.75	2051.05	1840.05	348.948	123.253	498.706
miR166c	cassava4.1_015875m|PACid:17966953	AT1G20440.1	2205.32	1220.19	1817.22	3236.64	2548.75	2051.05	1840.05	348.948	123.253	498.706
miR166g	cassava4.1_015875m|PACid:17966953	AT1G20440.1	2205.32	1220.19	1817.22	3236.64	2548.75	2051.05	1840.05	348.948	123.253	498.706
miR166d	cassava4.1_015875m|PACid:17966953	AT1G20440.1	2205.32	1220.19	1817.22	3236.64	2548.75	2051.05	1840.05	348.948	123.253	498.706
miR166h	cassava4.1_015875m|PACid:17966953	AT1G20440.1	2205.32	1220.19	1817.22	3236.64	2548.75	2051.05	1840.05	348.948	123.253	498.706
miR2950	cassava4.1_008586m|PACid:17970533	AT4G33160.1	2.56149	1.79774	1.58061	6.5732	4.85889	4.136	5.43481	2.5073	3.24737	3.02192
novel-28	cassava4.1_000450m|PACid:17982809	AT1G61690.1	18.2648	6.12503	4.33021	13.1839	8.96489	8.24731	7.12141	2.48476	11.0684	4.01287
novel-1	cassava4.1_016225m|PACid:17988590	AT5G59840.1	30.3671	33.7365	28.4918	39.2392	29.0795	24.4722	24.4807	19.7297	58.5896	18.7703
miR172a	cassava4.1_006804m|PACid:17978359	AT5G04620.2	5.51893	4.22696	2.54918	5.7954	4.07865	3.58971	5.47469	7.92308	22.464	10.9249
miR172b	cassava4.1_006804m|PACid:17978359	AT5G04620.2	5.51893	4.22696	2.54918	5.7954	4.07865	3.58971	5.47469	7.92308	22.464	10.9249
miR164a	cassava4.1_003369m|PACid:17961246	AT3G14330.1	3.37861	1.68642	1.83671	2.36198	1.41481	1.45278	1.68496	0.88753	3.60491	2.64832
miR393a	cassava4.1_004294m|PACid:17981483	AT3G62980.1	4.09023	1.88982	1.28646	7.66245	6.43467	4.71112	9.81643	6.15191	2.6728	3.33407
miR393b	cassava4.1_004294m|PACid:17981483	AT3G62980.1	4.09023	1.88982	1.28646	7.66245	6.43467	4.71112	9.81643	6.15191	2.6728	3.33407
miR169e	cassava4.1_005138m|PACid:17984533	AT5G58440.1	26.6009	24.6307	26.5105	36.8719	20.1135	21.4183	22.8212	10.8427	42.2803	9.06544
miR156i	cassava4.1_005991m|PACid:17983283	AT1G69170.1	7.75098	1.3113	1.34899	16.728	5.6744	9.48056	8.95482	1.66016	11.3931	61.9124
miR156j	cassava4.1_005991m|PACid:17983283	AT1G69170.1	7.75098	1.3113	1.34899	16.728	5.6744	9.48056	8.95482	1.66016	11.3931	61.9124
miR156k	cassava4.1_005991m|PACid:17983283	AT1G69170.1	7.75098	1.3113	1.34899	16.728	5.6744	9.48056	8.95482	1.66016	11.3931	61.9124
miR156h	cassava4.1_005991m|PACid:17983283	AT1G69170.1	7.75098	1.3113	1.34899	16.728	5.6744	9.48056	8.95482	1.66016	11.3931	61.9124
miR156g	cassava4.1_005991m|PACid:17983283	AT1G69170.1	7.75098	1.3113	1.34899	16.728	5.6744	9.48056	8.95482	1.66016	11.3931	61.9124
miR156d	cassava4.1_005991m|PACid:17983283	AT1G69170.1	7.75098	1.3113	1.34899	16.728	5.6744	9.48056	8.95482	1.66016	11.3931	61.9124
miR156a	cassava4.1_005991m|PACid:17983283	AT1G69170.1	7.75098	1.3113	1.34899	16.728	5.6744	9.48056	8.95482	1.66016	11.3931	61.9124
miR156e	cassava4.1_005991m|PACid:17983283	AT1G69170.1	7.75098	1.3113	1.34899	16.728	5.6744	9.48056	8.95482	1.66016	11.3931	61.9124
miR156f	cassava4.1_005991m|PACid:17983283	AT1G69170.1	7.75098	1.3113	1.34899	16.728	5.6744	9.48056	8.95482	1.66016	11.3931	61.9124
miR156c	cassava4.1_005991m|PACid:17983283	AT1G69170.1	7.75098	1.3113	1.34899	16.728	5.6744	9.48056	8.95482	1.66016	11.3931	61.9124
miR156b	cassava4.1_005991m|PACid:17983283	AT1G69170.1	7.75098	1.3113	1.34899	16.728	5.6744	9.48056	8.95482	1.66016	11.3931	61.9124
miR396a	cassava4.1_004904m|PACid:17970857	AT1G17680.1	1.83947	0.876444	0.66114	6.39193	3.27577	3.54992	2.88087	2.07497	13.1895	10.2917
miR396d	cassava4.1_004904m|PACid:17970857	AT1G17680.1	1.83947	0.876444	0.66114	6.39193	3.27577	3.54992	2.88087	2.07497	13.1895	10.2917
miR396b	cassava4.1_004904m|PACid:17970857	AT1G17680.1	1.83947	0.876444	0.66114	6.39193	3.27577	3.54992	2.88087	2.07497	13.1895	10.2917
miR396c	cassava4.1_004904m|PACid:17970857	AT1G17680.1	1.83947	0.876444	0.66114	6.39193	3.27577	3.54992	2.88087	2.07497	13.1895	10.2917
miR164d	cassava4.1_026652m|PACid:17983967	AT5G65170.1	21.5291	3.62626	9.08847	24.3433	15.7799	13.5138	19.4364	2.48542	16.4076	0.975869
miR164c	cassava4.1_026652m|PACid:17983967	AT5G65170.1	21.5291	3.62626	9.08847	24.3433	15.7799	13.5138	19.4364	2.48542	16.4076	0.975869
miR164b	cassava4.1_026652m|PACid:17983967	AT5G65170.1	21.5291	3.62626	9.08847	24.3433	15.7799	13.5138	19.4364	2.48542	16.4076	0.975869
miR169e	cassava4.1_003519m|PACid:17979361	AT5G66760.1	92.5643	51.4597	56.1213	141.712	82.1221	78.6486	87.6975	40.9941	202.966	36.4365
miR156g	cassava4.1_013031m|PACid:17981080	AT3G15690.2	8.18692	6.38943	9.1196	17.4645	8.82757	9.68927	13.9175	21.6225	26.5618	17.3964
miR156d	cassava4.1_013031m|PACid:17981080	AT3G15690.2	8.18692	6.38943	9.1196	17.4645	8.82757	9.68927	13.9175	21.6225	26.5618	17.3964
miR156a	cassava4.1_013031m|PACid:17981080	AT3G15690.2	8.18692	6.38943	9.1196	17.4645	8.82757	9.68927	13.9175	21.6225	26.5618	17.3964
miR156e	cassava4.1_013031m|PACid:17981080	AT3G15690.2	8.18692	6.38943	9.1196	17.4645	8.82757	9.68927	13.9175	21.6225	26.5618	17.3964
miR156f	cassava4.1_013031m|PACid:17981080	AT3G15690.2	8.18692	6.38943	9.1196	17.4645	8.82757	9.68927	13.9175	21.6225	26.5618	17.3964
miR156c	cassava4.1_013031m|PACid:17981080	AT3G15690.2	8.18692	6.38943	9.1196	17.4645	8.82757	9.68927	13.9175	21.6225	26.5618	17.3964
miR156b	cassava4.1_013031m|PACid:17981080	AT3G15690.2	8.18692	6.38943	9.1196	17.4645	8.82757	9.68927	13.9175	21.6225	26.5618	17.3964
miR167a	cassava4.1_016673m|PACid:17962416	AT4G25840.1	16.0269	4.85532	4.5806	31.5505	16.5268	17.3122	19.1857	0.748882	13.5393	5.07763
miR167c	cassava4.1_016673m|PACid:17962416	AT4G25840.1	16.0269	4.85532	4.5806	31.5505	16.5268	17.3122	19.1857	0.748882	13.5393	5.07763
miR167b	cassava4.1_016673m|PACid:17962416	AT4G25840.1	16.0269	4.85532	4.5806	31.5505	16.5268	17.3122	19.1857	0.748882	13.5393	5.07763
miR167f	cassava4.1_004576m|PACid:17993063	AT3G07340.1	7.49913	3.76208	1.44013	22.1171	14.5731	11.9215	29.62	0.0870313	0.249841	0.0272568
miR167d	cassava4.1_004576m|PACid:17993063	AT3G07340.1	7.49913	3.76208	1.44013	22.1171	14.5731	11.9215	29.62	0.0870313	0.249841	0.0272568
miR167e	cassava4.1_004576m|PACid:17993063	AT3G07340.1	7.49913	3.76208	1.44013	22.1171	14.5731	11.9215	29.62	0.0870313	0.249841	0.0272568
miR2950	cassava4.1_015050m|PACid:17988891	AT5G05610.1	60.2632	73.1177	65.8291	66.1879	42.7875	35.0879	42.8186	84.4946	75.971	34.4339
novel-28	cassava4.1_021015m|PACid:17982769	AT4G22370.1	0.506164	0.206481	0.384251	7.19531	2.60621	3.66919	2.26355	0.282712	0.171632	0.241241
miR395b	cassava4.1_007160m|PACid:17962212	AT3G22890.1	191.588	121.172	80.5778	309.192	159.836	155.596	189.032	95.818	196.301	309.496
miR395c	cassava4.1_007160m|PACid:17962212	AT3G22890.1	191.588	121.172	80.5778	309.192	159.836	155.596	189.032	95.818	196.301	309.496
miR395a	cassava4.1_007160m|PACid:17962212	AT3G22890.1	191.588	121.172	80.5778	309.192	159.836	155.596	189.032	95.818	196.301	309.496
miR395d	cassava4.1_007160m|PACid:17962212	AT3G22890.1	191.588	121.172	80.5778	309.192	159.836	155.596	189.032	95.818	196.301	309.496
miR2950	cassava4.1_011014m|PACid:17987431	AT5G15880.1	19.5024	16.5249	13.1862	23.4674	11.5559	11.4431	13.8628	6.98754	9.82765	4.16173
novel-18	cassava4.1_015887m|PACid:17989651	AT1G66480.1	14.0769	9.04357	10.2882	60.3633	36.2504	29.3687	33.4168	0.392874	9.51347	10.5724
miR167a	cassava4.1_009942m|PACid:17961123	AT4G39090.1	251.516	67.6471	51.1741	423.377	228.919	205.736	256.602	145.852	572.636	180.598
miR167c	cassava4.1_009942m|PACid:17961123	AT4G39090.1	251.516	67.6471	51.1741	423.377	228.919	205.736	256.602	145.852	572.636	180.598
miR167b	cassava4.1_009942m|PACid:17961123	AT4G39090.1	251.516	67.6471	51.1741	423.377	228.919	205.736	256.602	145.852	572.636	180.598
miR167f	cassava4.1_009942m|PACid:17961123	AT4G39090.1	251.516	67.6471	51.1741	423.377	228.919	205.736	256.602	145.852	572.636	180.598
miR167d	cassava4.1_009942m|PACid:17961123	AT4G39090.1	251.516	67.6471	51.1741	423.377	228.919	205.736	256.602	145.852	572.636	180.598
miR167e	cassava4.1_009942m|PACid:17961123	AT4G39090.1	251.516	67.6471	51.1741	423.377	228.919	205.736	256.602	145.852	572.636	180.598
miR390a	cassava4.1_021773m|PACid:17968203	AT3G02130.1	3.7928	1.52356	0.534208	1.64245	1.45543	0.786618	0.867057	0.874146	0.787554	0.352267
miR390a	cassava4.1_021773m|PACid:17968203	AT3G02130.1	3.7928	1.52356	0.534208	1.64245	1.45543	0.786618	0.867057	0.874146	0.787554	0.352267
miR390b	cassava4.1_021773m|PACid:17968203	AT3G02130.1	3.7928	1.52356	0.534208	1.64245	1.45543	0.786618	0.867057	0.874146	0.787554	0.352267
miR390b	cassava4.1_021773m|PACid:17968203	AT3G02130.1	3.7928	1.52356	0.534208	1.64245	1.45543	0.786618	0.867057	0.874146	0.787554	0.352267
miR390c	cassava4.1_021773m|PACid:17968203	AT3G02130.1	3.7928	1.52356	0.534208	1.64245	1.45543	0.786618	0.867057	0.874146	0.787554	0.352267
miR390c	cassava4.1_021773m|PACid:17968203	AT3G02130.1	3.7928	1.52356	0.534208	1.64245	1.45543	0.786618	0.867057	0.874146	0.787554	0.352267
novel-24	cassava4.1_001175m|PACid:17988055	AT4G27220.1	4.58455	1.0817	1.30459	11.7341	11.9723	5.53404	6.42326	0.199586	3.29629	3.3388
novel-34	cassava4.1_001175m|PACid:17988055	AT4G27220.1	4.58455	1.0817	1.30459	11.7341	11.9723	5.53404	6.42326	0.199586	3.29629	3.3388
miR535a	cassava4.1_008947m|PACid:17988659	AT1G27370.1	0	0.114454	0.0701086	0.871175	0.217272	0.408884	1.08966	0.0291476	0	0.0409923
miR156i	cassava4.1_008947m|PACid:17988659	AT1G27370.1	0	0.114454	0.0701086	0.871175	0.217272	0.408884	1.08966	0.0291476	0	0.0409923
miR156j	cassava4.1_008947m|PACid:17988659	AT1G27370.1	0	0.114454	0.0701086	0.871175	0.217272	0.408884	1.08966	0.0291476	0	0.0409923
miR156k	cassava4.1_008947m|PACid:17988659	AT1G27370.1	0	0.114454	0.0701086	0.871175	0.217272	0.408884	1.08966	0.0291476	0	0.0409923
miR156h	cassava4.1_008947m|PACid:17988659	AT1G27370.1	0	0.114454	0.0701086	0.871175	0.217272	0.408884	1.08966	0.0291476	0	0.0409923
miR156g	cassava4.1_008947m|PACid:17988659	AT1G27370.1	0	0.114454	0.0701086	0.871175	0.217272	0.408884	1.08966	0.0291476	0	0.0409923
miR156d	cassava4.1_008947m|PACid:17988659	AT1G27370.1	0	0.114454	0.0701086	0.871175	0.217272	0.408884	1.08966	0.0291476	0	0.0409923
miR156a	cassava4.1_008947m|PACid:17988659	AT1G27370.1	0	0.114454	0.0701086	0.871175	0.217272	0.408884	1.08966	0.0291476	0	0.0409923
miR156e	cassava4.1_008947m|PACid:17988659	AT1G27370.1	0	0.114454	0.0701086	0.871175	0.217272	0.408884	1.08966	0.0291476	0	0.0409923
miR156f	cassava4.1_008947m|PACid:17988659	AT1G27370.1	0	0.114454	0.0701086	0.871175	0.217272	0.408884	1.08966	0.0291476	0	0.0409923
miR156c	cassava4.1_008947m|PACid:17988659	AT1G27370.1	0	0.114454	0.0701086	0.871175	0.217272	0.408884	1.08966	0.0291476	0	0.0409923
miR156b	cassava4.1_008947m|PACid:17988659	AT1G27370.1	0	0.114454	0.0701086	0.871175	0.217272	0.408884	1.08966	0.0291476	0	0.0409923
miR396a	cassava4.1_009147m|PACid:17972430	AT3G52910.1	0.0880834	0	0.0441471	0.1425	0.105591	0.0665113	0	0.0287335	0.0178947	0.0806273
miR396d	cassava4.1_009147m|PACid:17972430	AT3G52910.1	0.0880834	0	0.0441471	0.1425	0.105591	0.0665113	0	0.0287335	0.0178947	0.0806273
miR396b	cassava4.1_009147m|PACid:17972430	AT3G52910.1	0.0880834	0	0.0441471	0.1425	0.105591	0.0665113	0	0.0287335	0.0178947	0.0806273
miR396c	cassava4.1_009147m|PACid:17972430	AT3G52910.1	0.0880834	0	0.0441471	0.1425	0.105591	0.0665113	0	0.0287335	0.0178947	0.0806273
miR160c	cassava4.1_002960m|PACid:17968723	AT4G30080.1	5.8644	2.29398	0.746048	4.66726	5.61096	2.16564	1.81894	3.28341	5.33711	4.58922
miR160d	cassava4.1_002960m|PACid:17968723	AT4G30080.1	5.8644	2.29398	0.746048	4.66726	5.61096	2.16564	1.81894	3.28341	5.33711	4.58922
miR160f	cassava4.1_002960m|PACid:17968723	AT4G30080.1	5.8644	2.29398	0.746048	4.66726	5.61096	2.16564	1.81894	3.28341	5.33711	4.58922
miR160e	cassava4.1_002960m|PACid:17968723	AT4G30080.1	5.8644	2.29398	0.746048	4.66726	5.61096	2.16564	1.81894	3.28341	5.33711	4.58922
miR160g	cassava4.1_002960m|PACid:17968723	AT4G30080.1	5.8644	2.29398	0.746048	4.66726	5.61096	2.16564	1.81894	3.28341	5.33711	4.58922
miR171h	cassava4.1_030763m|PACid:17993030	AT4G08250.1	0.158741	0	0.0418962	0.284104	0.138203	0.127747	0.246915	0	1.09606	0
miR171i	cassava4.1_030763m|PACid:17993030	AT4G08250.1	0.158741	0	0.0418962	0.284104	0.138203	0.127747	0.246915	0	1.09606	0
miR530	cassava4.1_019382m|PACid:17990547	AT3G57320.1	0.549391	1.20321	0.976094	13.6238	4.14524	6.05312	9.67645	4.907	42.0665	9.44551
miR390a	cassava4.1_001181m|PACid:17961381	AT1G66150.1	3.85393	2.78933	2.76069	1.87465	1.05665	0.832109	2.07508	0.979555	0.306706	0.461065
miR390b	cassava4.1_001181m|PACid:17961381	AT1G66150.1	3.85393	2.78933	2.76069	1.87465	1.05665	0.832109	2.07508	0.979555	0.306706	0.461065
miR390c	cassava4.1_001181m|PACid:17961381	AT1G66150.1	3.85393	2.78933	2.76069	1.87465	1.05665	0.832109	2.07508	0.979555	0.306706	0.461065
novel-30	cassava4.1_006455m|PACid:17981761	AT1G11680.1	68.4205	24.7731	22.6199	91.5561	40.5104	40.3797	51.7823	6.72995	19.4997	12.4708
miR397	cassava4.1_025291m|PACid:17993773	AT3G22810.1	0.134517	0.335565	0.0462032	0.573821	0.262468	0.243217	0.0659005	1.22536	2.5178	1.32034
miR172a	cassava4.1_019989m|PACid:17968823	AT5G44005.1	45.4182	10.3071	6.38402	67.513	17.5161	27.6023	27.5084	13.6845	7.88678	8.34752
miR172b	cassava4.1_019989m|PACid:17968823	AT5G44005.1	45.4182	10.3071	6.38402	67.513	17.5161	27.6023	27.5084	13.6845	7.88678	8.34752
miR393a	cassava4.1_032685m|PACid:17986268	AT3G62980.1	3.36917	2.61277	2.51194	12.2219	8.37875	4.76173	8.94256	24.9593	24.1423	28.2152
miR393b	cassava4.1_032685m|PACid:17986268	AT3G62980.1	3.36917	2.61277	2.51194	12.2219	8.37875	4.76173	8.94256	24.9593	24.1423	28.2152
miR399c	cassava4.1_003155m|PACid:17976162	AT5G22510.1	1.61893	3.06957	2.2011	7.88549	3.16565	2.98067	2.84666	3.80992	14.4746	25.8261
miR156g	cassava4.1_008789m|PACid:17967694	AT1G24120.1	35.0854	10.1047	10.082	66.2721	25.6228	24.9771	19.9129	3.5013	18.5567	9.24961
miR156d	cassava4.1_008789m|PACid:17967694	AT1G24120.1	35.0854	10.1047	10.082	66.2721	25.6228	24.9771	19.9129	3.5013	18.5567	9.24961
miR156a	cassava4.1_008789m|PACid:17967694	AT1G24120.1	35.0854	10.1047	10.082	66.2721	25.6228	24.9771	19.9129	3.5013	18.5567	9.24961
miR156e	cassava4.1_008789m|PACid:17967694	AT1G24120.1	35.0854	10.1047	10.082	66.2721	25.6228	24.9771	19.9129	3.5013	18.5567	9.24961
miR156f	cassava4.1_008789m|PACid:17967694	AT1G24120.1	35.0854	10.1047	10.082	66.2721	25.6228	24.9771	19.9129	3.5013	18.5567	9.24961
miR156c	cassava4.1_008789m|PACid:17967694	AT1G24120.1	35.0854	10.1047	10.082	66.2721	25.6228	24.9771	19.9129	3.5013	18.5567	9.24961
miR156b	cassava4.1_008789m|PACid:17967694	AT1G24120.1	35.0854	10.1047	10.082	66.2721	25.6228	24.9771	19.9129	3.5013	18.5567	9.24961
miR156i	cassava4.1_021886m|PACid:17981630	AT2G47800.1	0.124382	0	0.0465344	0.606082	0.18081	0.227119	0.0736228	0.0815765	1.39285	0.21227
miR156j	cassava4.1_021886m|PACid:17981630	AT2G47800.1	0.124382	0	0.0465344	0.606082	0.18081	0.227119	0.0736228	0.0815765	1.39285	0.21227
miR156k	cassava4.1_021886m|PACid:17981630	AT2G47800.1	0.124382	0	0.0465344	0.606082	0.18081	0.227119	0.0736228	0.0815765	1.39285	0.21227
miR2950	cassava4.1_008692m|PACid:17987978	AT4G33160.1	9.96119	2.14562	4.76349	29.8461	11.8593	10.746	12.7423	1.12139	5.40687	4.86209
novel-1	cassava4.1_002984m|PACid:17960125	AT4G22730.1	17.4191	2.65719	2.8354	30.2591	21.341	10.8009	22.2407	0.74925	1.72513	0.458791
miR164d	cassava4.1_010996m|PACid:17989484	AT2G28760.1	75.7433	59.3152	48.3944	186.678	75.0692	65.3333	82.6234	24.9481	70.7701	82.0612
miR164c	cassava4.1_010996m|PACid:17989484	AT2G28760.1	75.7433	59.3152	48.3944	186.678	75.0692	65.3333	82.6234	24.9481	70.7701	82.0612
miR164b	cassava4.1_010996m|PACid:17989484	AT2G28760.1	75.7433	59.3152	48.3944	186.678	75.0692	65.3333	82.6234	24.9481	70.7701	82.0612
novel-34	cassava4.1_024722m|PACid:17980732	AT5G43470.1	1.69075	2.60567	1.77551	1.13627	0.613909	0.394743	0.134452	1.28856	5.51774	9.38452
miR394a	cassava4.1_003485m|PACid:17981389	AT1G33170.1	3.96522	3.23358	1.31006	5.29447	3.50851	1.73134	1.3802	0.967372	0.957117	3.47374
miR394c	cassava4.1_003485m|PACid:17981389	AT1G33170.1	3.96522	3.23358	1.31006	5.29447	3.50851	1.73134	1.3802	0.967372	0.957117	3.47374
miR394b	cassava4.1_003485m|PACid:17981389	AT1G33170.1	3.96522	3.23358	1.31006	5.29447	3.50851	1.73134	1.3802	0.967372	0.957117	3.47374
miR169e	cassava4.1_008892m|PACid:17986348	AT3G63270.1	8.83044	9.20425	8.62392	27.9043	10.8465	8.93198	9.72001	6.32127	12.8104	8.99242
miR172a	cassava4.1_006224m|PACid:17983335	AT1G48900.1	16.9714	7.72969	8.53723	30.9786	11.8558	9.91263	9.43843	6.81754	30.8715	14.478
miR172b	cassava4.1_006224m|PACid:17983335	AT1G48900.1	16.9714	7.72969	8.53723	30.9786	11.8558	9.91263	9.43843	6.81754	30.8715	14.478
miR399a	cassava4.1_006089m|PACid:17969239	AT5G17010.1	17.188	10.1814	11.7826	34.3943	14.8869	10.4533	14.4369	17.6263	89.1792	28.9835
miR397	cassava4.1_006971m|PACid:17959725	AT3G09220.1	3.4581	0.238666	0.0751236	0.42269	0.0993684	0.123236	0.0331711	0.0570511	0.0375483	0.111927
miR319c	cassava4.1_006246m|PACid:17960899	AT5G10690.1	1.18428	1.37186	0.945992	1.72184	0.52497	0.488338	0.175621	10.5463	9.18695	15.8328
miR319d	cassava4.1_006246m|PACid:17960899	AT5G10690.1	1.18428	1.37186	0.945992	1.72184	0.52497	0.488338	0.175621	10.5463	9.18695	15.8328
miR319a	cassava4.1_006246m|PACid:17960899	AT5G10690.1	1.18428	1.37186	0.945992	1.72184	0.52497	0.488338	0.175621	10.5463	9.18695	15.8328
miR319b	cassava4.1_006246m|PACid:17960899	AT5G10690.1	1.18428	1.37186	0.945992	1.72184	0.52497	0.488338	0.175621	10.5463	9.18695	15.8328
miR319e	cassava4.1_006246m|PACid:17960899	AT5G10690.1	1.18428	1.37186	0.945992	1.72184	0.52497	0.488338	0.175621	10.5463	9.18695	15.8328
miR319f	cassava4.1_006246m|PACid:17960899	AT5G10690.1	1.18428	1.37186	0.945992	1.72184	0.52497	0.488338	0.175621	10.5463	9.18695	15.8328
miR164a	cassava4.1_006566m|PACid:17982631	AT1G48100.1	67.0099	27.5557	2.65927	76.3351	89.7113	21.2393	26.634	0.27541	0	0.268668
miR397	cassava4.1_005501m|PACid:17991884	AT2G38080.1	4.9054	1.13673	0.954832	20.1147	5.20593	5.53992	7.02944	1.56873	0.152259	1.12628
miR156i	cassava4.1_006155m|PACid:17975379	AT1G69170.1	3.50337	0.812355	1.08412	4.04326	2.11138	1.08263	1.24274	2.0027	2.48899	5.06939
miR156j	cassava4.1_006155m|PACid:17975379	AT1G69170.1	3.50337	0.812355	1.08412	4.04326	2.11138	1.08263	1.24274	2.0027	2.48899	5.06939
miR156k	cassava4.1_006155m|PACid:17975379	AT1G69170.1	3.50337	0.812355	1.08412	4.04326	2.11138	1.08263	1.24274	2.0027	2.48899	5.06939
miR156h	cassava4.1_006155m|PACid:17975379	AT1G69170.1	3.50337	0.812355	1.08412	4.04326	2.11138	1.08263	1.24274	2.0027	2.48899	5.06939
miR156g	cassava4.1_006155m|PACid:17975379	AT1G69170.1	3.50337	0.812355	1.08412	4.04326	2.11138	1.08263	1.24274	2.0027	2.48899	5.06939
miR156d	cassava4.1_006155m|PACid:17975379	AT1G69170.1	3.50337	0.812355	1.08412	4.04326	2.11138	1.08263	1.24274	2.0027	2.48899	5.06939
miR156a	cassava4.1_006155m|PACid:17975379	AT1G69170.1	3.50337	0.812355	1.08412	4.04326	2.11138	1.08263	1.24274	2.0027	2.48899	5.06939
miR156e	cassava4.1_006155m|PACid:17975379	AT1G69170.1	3.50337	0.812355	1.08412	4.04326	2.11138	1.08263	1.24274	2.0027	2.48899	5.06939
miR156f	cassava4.1_006155m|PACid:17975379	AT1G69170.1	3.50337	0.812355	1.08412	4.04326	2.11138	1.08263	1.24274	2.0027	2.48899	5.06939
miR156c	cassava4.1_006155m|PACid:17975379	AT1G69170.1	3.50337	0.812355	1.08412	4.04326	2.11138	1.08263	1.24274	2.0027	2.48899	5.06939
miR156b	cassava4.1_006155m|PACid:17975379	AT1G69170.1	3.50337	0.812355	1.08412	4.04326	2.11138	1.08263	1.24274	2.0027	2.48899	5.06939
miR397	cassava4.1_004761m|PACid:17966385	AT2G38080.1	2.91224	0.459576	0.188114	7.9801	1.79528	2.05678	2.39019	0.0831813	0.197628	0
miR164a	cassava4.1_008924m|PACid:17991491	AT1G11790.1	0.865284	0.16218	0.325124	4.10898	0.753048	1.05525	1.13999	0.119462	11.498	0.0837552
miR167a	cassava4.1_002599m|PACid:17979557	AT5G37010.1	4.43116	2.46582	0.521646	5.83302	1.41278	1.47366	0.965212	1.50352	0.267866	0.0599821
miR167c	cassava4.1_002599m|PACid:17979557	AT5G37010.1	4.43116	2.46582	0.521646	5.83302	1.41278	1.47366	0.965212	1.50352	0.267866	0.0599821
miR167b	cassava4.1_002599m|PACid:17979557	AT5G37010.1	4.43116	2.46582	0.521646	5.83302	1.41278	1.47366	0.965212	1.50352	0.267866	0.0599821
miR396a	cassava4.1_021423m|PACid:17961098	AT3G52910.1	0.171514	0	0.0210774	0.13556	0.253106	0.0340839	0.0362228	0.0837066	0.118502	0.0821305
miR396d	cassava4.1_021423m|PACid:17961098	AT3G52910.1	0.171514	0	0.0210774	0.13556	0.253106	0.0340839	0.0362228	0.0837066	0.118502	0.0821305
miR396b	cassava4.1_021423m|PACid:17961098	AT3G52910.1	0.171514	0	0.0210774	0.13556	0.253106	0.0340839	0.0362228	0.0837066	0.118502	0.0821305
miR396c	cassava4.1_021423m|PACid:17961098	AT3G52910.1	0.171514	0	0.0210774	0.13556	0.253106	0.0340839	0.0362228	0.0837066	0.118502	0.0821305
miR319c	cassava4.1_004517m|PACid:17987200	AT3G15030.1	10.1913	1.70746	1.70654	26.5473	17.4813	6.45752	7.14433	3.89077	13.2328	28.2871
miR319d	cassava4.1_004517m|PACid:17987200	AT3G15030.1	10.1913	1.70746	1.70654	26.5473	17.4813	6.45752	7.14433	3.89077	13.2328	28.2871
miR319a	cassava4.1_004517m|PACid:17987200	AT3G15030.1	10.1913	1.70746	1.70654	26.5473	17.4813	6.45752	7.14433	3.89077	13.2328	28.2871
miR319b	cassava4.1_004517m|PACid:17987200	AT3G15030.1	10.1913	1.70746	1.70654	26.5473	17.4813	6.45752	7.14433	3.89077	13.2328	28.2871
miR319e	cassava4.1_004517m|PACid:17987200	AT3G15030.1	10.1913	1.70746	1.70654	26.5473	17.4813	6.45752	7.14433	3.89077	13.2328	28.2871
miR319f	cassava4.1_004517m|PACid:17987200	AT3G15030.1	10.1913	1.70746	1.70654	26.5473	17.4813	6.45752	7.14433	3.89077	13.2328	28.2871
miR164d	cassava4.1_010972m|PACid:17965139	AT3G46440.1	64.2457	22.3374	29.3909	269.338	62.8509	63.5727	68.8959	9.20651	29.6292	12.5857
miR164c	cassava4.1_010972m|PACid:17965139	AT3G46440.1	64.2457	22.3374	29.3909	269.338	62.8509	63.5727	68.8959	9.20651	29.6292	12.5857
miR164b	cassava4.1_010972m|PACid:17965139	AT3G46440.1	64.2457	22.3374	29.3909	269.338	62.8509	63.5727	68.8959	9.20651	29.6292	12.5857
miR160c	cassava4.1_002980m|PACid:17967195	AT4G30080.1	6.54343	4.41603	2.96161	16.1846	9.27703	3.78706	3.72719	8.87795	12.8424	4.57211
miR160d	cassava4.1_002980m|PACid:17967195	AT4G30080.1	6.54343	4.41603	2.96161	16.1846	9.27703	3.78706	3.72719	8.87795	12.8424	4.57211
miR160f	cassava4.1_002980m|PACid:17967195	AT4G30080.1	6.54343	4.41603	2.96161	16.1846	9.27703	3.78706	3.72719	8.87795	12.8424	4.57211
miR160e	cassava4.1_002980m|PACid:17967195	AT4G30080.1	6.54343	4.41603	2.96161	16.1846	9.27703	3.78706	3.72719	8.87795	12.8424	4.57211
miR160g	cassava4.1_002980m|PACid:17967195	AT4G30080.1	6.54343	4.41603	2.96161	16.1846	9.27703	3.78706	3.72719	8.87795	12.8424	4.57211
miR166e	cassava4.1_001618m|PACid:17986922	AT2G34710.1	5.14723	18.8305	7.71364	23.9172	6.75348	5.46848	5.07298	2.23387	10.089	4.88644
miR166a	cassava4.1_001618m|PACid:17986922	AT2G34710.1	5.14723	18.8305	7.71364	23.9172	6.75348	5.46848	5.07298	2.23387	10.089	4.88644
miR166b	cassava4.1_001618m|PACid:17986922	AT2G34710.1	5.14723	18.8305	7.71364	23.9172	6.75348	5.46848	5.07298	2.23387	10.089	4.88644
miR166f	cassava4.1_001618m|PACid:17986922	AT2G34710.1	5.14723	18.8305	7.71364	23.9172	6.75348	5.46848	5.07298	2.23387	10.089	4.88644
miR166c	cassava4.1_001618m|PACid:17986922	AT2G34710.1	5.14723	18.8305	7.71364	23.9172	6.75348	5.46848	5.07298	2.23387	10.089	4.88644
miR166g	cassava4.1_001618m|PACid:17986922	AT2G34710.1	5.14723	18.8305	7.71364	23.9172	6.75348	5.46848	5.07298	2.23387	10.089	4.88644
miR166d	cassava4.1_001618m|PACid:17986922	AT2G34710.1	5.14723	18.8305	7.71364	23.9172	6.75348	5.46848	5.07298	2.23387	10.089	4.88644
miR166h	cassava4.1_001618m|PACid:17986922	AT2G34710.1	5.14723	18.8305	7.71364	23.9172	6.75348	5.46848	5.07298	2.23387	10.089	4.88644
miR319c	cassava4.1_006618m|PACid:17970430	AT4G18390.1	6.1067	2.451	1.5033	2.1857	1.26393	0.497386	0.976825	28.0644	33.8184	31.456
miR319d	cassava4.1_006618m|PACid:17970430	AT4G18390.1	6.1067	2.451	1.5033	2.1857	1.26393	0.497386	0.976825	28.0644	33.8184	31.456
miR319a	cassava4.1_006618m|PACid:17970430	AT4G18390.1	6.1067	2.451	1.5033	2.1857	1.26393	0.497386	0.976825	28.0644	33.8184	31.456
miR319b	cassava4.1_006618m|PACid:17970430	AT4G18390.1	6.1067	2.451	1.5033	2.1857	1.26393	0.497386	0.976825	28.0644	33.8184	31.456
miR319e	cassava4.1_006618m|PACid:17970430	AT4G18390.1	6.1067	2.451	1.5033	2.1857	1.26393	0.497386	0.976825	28.0644	33.8184	31.456
miR319f	cassava4.1_006618m|PACid:17970430	AT4G18390.1	6.1067	2.451	1.5033	2.1857	1.26393	0.497386	0.976825	28.0644	33.8184	31.456
miR396a	cassava4.1_021378m|PACid:17974231	cassava4.1_021378m	0.304388	0.535625	0.376265	0.453342	0.211271	0.0999255	0.320243	0.0989314	0.396384	0
miR396d	cassava4.1_021378m|PACid:17974231	cassava4.1_021378m	0.304388	0.535625	0.376265	0.453342	0.211271	0.0999255	0.320243	0.0989314	0.396384	0
miR396b	cassava4.1_021378m|PACid:17974231	cassava4.1_021378m	0.304388	0.535625	0.376265	0.453342	0.211271	0.0999255	0.320243	0.0989314	0.396384	0
miR396c	cassava4.1_021378m|PACid:17974231	cassava4.1_021378m	0.304388	0.535625	0.376265	0.453342	0.211271	0.0999255	0.320243	0.0989314	0.396384	0
novel-1	cassava4.1_029546m|PACid:17979508	AT2G38290.1	0.108379	0.213594	0.388829	1.13424	0.200952	0.247116	0.468728	0.353361	0.662957	0.259678
novel-31	cassava4.1_000145m|PACid:17966751	AT4G28080.1	2.0905	1.29418	0.974787	2.26707	1.03724	0.48724	0.275889	16.8695	31.7138	120.563
miR156h	cassava4.1_027185m|PACid:17961157	AT1G75540.1	0	0.113338	0.0975775	0.274103	0	0.0564934	0	0.967628	2.46175	4.63804
miR169e	cassava4.1_031382m|PACid:17986387	AT3G54030.1	8.62978	2.64841	0.780007	15.59	4.52518	3.18648	3.1178	0.132938	0.317013	0.721483
miR396a	cassava4.1_004088m|PACid:17963474	AT2G22840.1	0	0	0.107995	0.778825	0.589545	0.158917	0.443465	0.200189	0.333496	0.688976
miR396d	cassava4.1_004088m|PACid:17963474	AT2G22840.1	0	0	0.107995	0.778825	0.589545	0.158917	0.443465	0.200189	0.333496	0.688976
miR396b	cassava4.1_004088m|PACid:17963474	AT2G22840.1	0	0	0.107995	0.778825	0.589545	0.158917	0.443465	0.200189	0.333496	0.688976
miR396c	cassava4.1_004088m|PACid:17963474	AT2G22840.1	0	0	0.107995	0.778825	0.589545	0.158917	0.443465	0.200189	0.333496	0.688976
novel-24	cassava4.1_020884m|PACid:17965296	AT4G27220.1	0.968811	0.197377	0.247343	6.59766	3.06415	1.28494	1.64255	0.131897	1.88223	1.88443
novel-34	cassava4.1_020884m|PACid:17965296	AT4G27220.1	0.968811	0.197377	0.247343	6.59766	3.06415	1.28494	1.64255	0.131897	1.88223	1.88443
miR160c	cassava4.1_002684m|PACid:17967245	AT4G30080.1	2.01697	1.05419	1.02192	2.87456	0.598397	0.554332	0.918254	2.71488	6.64546	5.33334
miR160d	cassava4.1_002684m|PACid:17967245	AT4G30080.1	2.01697	1.05419	1.02192	2.87456	0.598397	0.554332	0.918254	2.71488	6.64546	5.33334
miR160f	cassava4.1_002684m|PACid:17967245	AT4G30080.1	2.01697	1.05419	1.02192	2.87456	0.598397	0.554332	0.918254	2.71488	6.64546	5.33334
miR160e	cassava4.1_002684m|PACid:17967245	AT4G30080.1	2.01697	1.05419	1.02192	2.87456	0.598397	0.554332	0.918254	2.71488	6.64546	5.33334
miR160g	cassava4.1_002684m|PACid:17967245	AT4G30080.1	2.01697	1.05419	1.02192	2.87456	0.598397	0.554332	0.918254	2.71488	6.64546	5.33334
miR397	cassava4.1_004370m|PACid:17980936	AT5G60020.1	1.09948	0.181471	0.0864201	6.52526	1.61595	1.21968	1.53417	0.0211502	0.114754	0.0720581
miR2111a	cassava4.1_004729m|PACid:17976261	AT2G45720.1	3.65737	1.44382	1.22666	16.796	5.04691	3.12861	2.58157	7.0956	3.59442	3.86615
miR2111b	cassava4.1_004729m|PACid:17976261	AT2G45720.1	3.65737	1.44382	1.22666	16.796	5.04691	3.12861	2.58157	7.0956	3.59442	3.86615
miR164d	cassava4.1_027217m|PACid:17968043	AT3G59550.1	0.209737	0	0.0595344	0.699884	0.179762	0.128276	0.380373	0.136317	0.822817	0.977692
miR164c	cassava4.1_027217m|PACid:17968043	AT3G59550.1	0.209737	0	0.0595344	0.699884	0.179762	0.128276	0.380373	0.136317	0.822817	0.977692
miR164b	cassava4.1_027217m|PACid:17968043	AT3G59550.1	0.209737	0	0.0595344	0.699884	0.179762	0.128276	0.380373	0.136317	0.822817	0.977692
novel-19	cassava4.1_024956m|PACid:17971187	AT5G56780.1	1.0006	0.237301	0	1.79895	0.483344	0.327393	0.176652	0.587787	0.166829	1.03175
miR156i	cassava4.1_020299m|PACid:17992699	AT5G43150.1	0	0	0	52.2381	23.5021	8.65605	6.05436	0	13.1268	77.7317
miR156j	cassava4.1_020299m|PACid:17992699	AT5G43150.1	0	0	0	52.2381	23.5021	8.65605	6.05436	0	13.1268	77.7317
miR156k	cassava4.1_020299m|PACid:17992699	AT5G43150.1	0	0	0	52.2381	23.5021	8.65605	6.05436	0	13.1268	77.7317
miR396a	cassava4.1_007416m|PACid:17987809	AT1G11580.1	46.5731	25.9541	10.5027	147.034	31.2351	21.8597	31.9998	4.30695	2.5248	4.52203
miR396d	cassava4.1_007416m|PACid:17987809	AT1G11580.1	46.5731	25.9541	10.5027	147.034	31.2351	21.8597	31.9998	4.30695	2.5248	4.52203
miR396b	cassava4.1_007416m|PACid:17987809	AT1G11580.1	46.5731	25.9541	10.5027	147.034	31.2351	21.8597	31.9998	4.30695	2.5248	4.52203
miR396c	cassava4.1_007416m|PACid:17987809	AT1G11580.1	46.5731	25.9541	10.5027	147.034	31.2351	21.8597	31.9998	4.30695	2.5248	4.52203
miR477a	cassava4.1_008074m|PACid:17967715	AT5G12300.1	28.1972	3.32531	4.30496	56.0793	11.6431	7.63254	11.3555	6.43617	15.867	6.42724
miR164a	cassava4.1_026590m|PACid:17968973	AT5G61430.1	0.820072	0	0.448222	7.05797	0.902217	0.883561	0.562708	0.0493388	2.17224	1.05705
miR164d	cassava4.1_026590m|PACid:17968973	AT5G61430.1	0.820072	0	0.448222	7.05797	0.902217	0.883561	0.562708	0.0493388	2.17224	1.05705
miR164c	cassava4.1_026590m|PACid:17968973	AT5G61430.1	0.820072	0	0.448222	7.05797	0.902217	0.883561	0.562708	0.0493388	2.17224	1.05705
miR164b	cassava4.1_026590m|PACid:17968973	AT5G61430.1	0.820072	0	0.448222	7.05797	0.902217	0.883561	0.562708	0.0493388	2.17224	1.05705
miR398	cassava4.1_024493m|PACid:17978938	AT5G42655.1	1.38717	1.08819	1.23973	28.0477	1.94011	3.42659	2.33395	19.7179	2.09644	12.5724
miR156i	cassava4.1_029311m|PACid:17979940	AT2G42200.1	0.955555	0.408101	0.463629	9.19872	1.79805	1.10797	0.817036	0.21237	0.610853	0.459504
miR156j	cassava4.1_029311m|PACid:17979940	AT2G42200.1	0.955555	0.408101	0.463629	9.19872	1.79805	1.10797	0.817036	0.21237	0.610853	0.459504
miR156k	cassava4.1_029311m|PACid:17979940	AT2G42200.1	0.955555	0.408101	0.463629	9.19872	1.79805	1.10797	0.817036	0.21237	0.610853	0.459504
miR156h	cassava4.1_029311m|PACid:17979940	AT2G42200.1	0.955555	0.408101	0.463629	9.19872	1.79805	1.10797	0.817036	0.21237	0.610853	0.459504
miR156g	cassava4.1_029311m|PACid:17979940	AT2G42200.1	0.955555	0.408101	0.463629	9.19872	1.79805	1.10797	0.817036	0.21237	0.610853	0.459504
miR156d	cassava4.1_029311m|PACid:17979940	AT2G42200.1	0.955555	0.408101	0.463629	9.19872	1.79805	1.10797	0.817036	0.21237	0.610853	0.459504
miR156a	cassava4.1_029311m|PACid:17979940	AT2G42200.1	0.955555	0.408101	0.463629	9.19872	1.79805	1.10797	0.817036	0.21237	0.610853	0.459504
miR156e	cassava4.1_029311m|PACid:17979940	AT2G42200.1	0.955555	0.408101	0.463629	9.19872	1.79805	1.10797	0.817036	0.21237	0.610853	0.459504
miR156f	cassava4.1_029311m|PACid:17979940	AT2G42200.1	0.955555	0.408101	0.463629	9.19872	1.79805	1.10797	0.817036	0.21237	0.610853	0.459504
miR156c	cassava4.1_029311m|PACid:17979940	AT2G42200.1	0.955555	0.408101	0.463629	9.19872	1.79805	1.10797	0.817036	0.21237	0.610853	0.459504
miR156b	cassava4.1_029311m|PACid:17979940	AT2G42200.1	0.955555	0.408101	0.463629	9.19872	1.79805	1.10797	0.817036	0.21237	0.610853	0.459504
miR156i	cassava4.1_019524m|PACid:17992698	AT5G43150.1	91.9715	184.968	81.5286	162.969	54.822	19.5057	16.4588	381.087	74.644	87.0183
miR156j	cassava4.1_019524m|PACid:17992698	AT5G43150.1	91.9715	184.968	81.5286	162.969	54.822	19.5057	16.4588	381.087	74.644	87.0183
miR156k	cassava4.1_019524m|PACid:17992698	AT5G43150.1	91.9715	184.968	81.5286	162.969	54.822	19.5057	16.4588	381.087	74.644	87.0183
miR397	cassava4.1_021536m|PACid:17988365	AT1G59720.1	0.563371	0.474155	0.656768	6.71364	1.34375	0.790975	1.28753	0.585311	4.26158	3.22273
miR156i	cassava4.1_018710m|PACid:17970037	AT2G33810.1	11.372	7.16463	9.39373	93.3407	7.17409	10.6059	7.43064	17.9979	6.44767	27.8119
miR156j	cassava4.1_018710m|PACid:17970037	AT2G33810.1	11.372	7.16463	9.39373	93.3407	7.17409	10.6059	7.43064	17.9979	6.44767	27.8119
miR156k	cassava4.1_018710m|PACid:17970037	AT2G33810.1	11.372	7.16463	9.39373	93.3407	7.17409	10.6059	7.43064	17.9979	6.44767	27.8119
miR156h	cassava4.1_018710m|PACid:17970037	AT2G33810.1	11.372	7.16463	9.39373	93.3407	7.17409	10.6059	7.43064	17.9979	6.44767	27.8119
miR156g	cassava4.1_018710m|PACid:17970037	AT2G33810.1	11.372	7.16463	9.39373	93.3407	7.17409	10.6059	7.43064	17.9979	6.44767	27.8119
miR156d	cassava4.1_018710m|PACid:17970037	AT2G33810.1	11.372	7.16463	9.39373	93.3407	7.17409	10.6059	7.43064	17.9979	6.44767	27.8119
miR156a	cassava4.1_018710m|PACid:17970037	AT2G33810.1	11.372	7.16463	9.39373	93.3407	7.17409	10.6059	7.43064	17.9979	6.44767	27.8119
miR156e	cassava4.1_018710m|PACid:17970037	AT2G33810.1	11.372	7.16463	9.39373	93.3407	7.17409	10.6059	7.43064	17.9979	6.44767	27.8119
miR156f	cassava4.1_018710m|PACid:17970037	AT2G33810.1	11.372	7.16463	9.39373	93.3407	7.17409	10.6059	7.43064	17.9979	6.44767	27.8119
miR156c	cassava4.1_018710m|PACid:17970037	AT2G33810.1	11.372	7.16463	9.39373	93.3407	7.17409	10.6059	7.43064	17.9979	6.44767	27.8119
miR156b	cassava4.1_018710m|PACid:17970037	AT2G33810.1	11.372	7.16463	9.39373	93.3407	7.17409	10.6059	7.43064	17.9979	6.44767	27.8119
miR164a	cassava4.1_029889m|PACid:17973439	AT1G56010.2	0.15491	0.356194	0.0472979	1.40363	0.665365	0.155394	0	0.986258	9.3384	3.85843
miR164d	cassava4.1_029889m|PACid:17973439	AT1G56010.2	0.15491	0.356194	0.0472979	1.40363	0.665365	0.155394	0	0.986258	9.3384	3.85843
miR164c	cassava4.1_029889m|PACid:17973439	AT1G56010.2	0.15491	0.356194	0.0472979	1.40363	0.665365	0.155394	0	0.986258	9.3384	3.85843
miR164b	cassava4.1_029889m|PACid:17973439	AT1G56010.2	0.15491	0.356194	0.0472979	1.40363	0.665365	0.155394	0	0.986258	9.3384	3.85843
miR396a	cassava4.1_029323m|PACid:17993897	AT3G13960.1	0.13069	0	0.149336	2.8077	0.679356	0.274036	0.0984636	0.198589	0.423449	0.326185
miR396d	cassava4.1_029323m|PACid:17993897	AT3G13960.1	0.13069	0	0.149336	2.8077	0.679356	0.274036	0.0984636	0.198589	0.423449	0.326185
miR396b	cassava4.1_029323m|PACid:17993897	AT3G13960.1	0.13069	0	0.149336	2.8077	0.679356	0.274036	0.0984636	0.198589	0.423449	0.326185
miR396c	cassava4.1_029323m|PACid:17993897	AT3G13960.1	0.13069	0	0.149336	2.8077	0.679356	0.274036	0.0984636	0.198589	0.423449	0.326185
novel-9	cassava4.1_028656m|PACid:17984693	AT1G14550.1	0.590555	0.188149	1.19441	2.44713	0.0937949	0.238574	0.0742454	0	0.126735	0.236167
miR827	cassava4.1_018510m|PACid:17964741	AT1G23530.1	1.44286	1.41755	0.341541	4.48752	1.58064	0.40045	0.320493	0.74116	0.305187	1.79392
miR156h	cassava4.1_033095m|PACid:17993212	AT2G47500.1	0.505603	0.0614979	0.0182484	1.01234	0.337913	0.0805568	0.0625939	0	0	0
miR2111a	cassava4.1_024575m|PACid:17982826	AT3G27150.1	0.809804	0.372109	0.57943	21.6894	3.02857	1.67409	1.48044	0.0379527	0	0.0369405
miR2111b	cassava4.1_024575m|PACid:17982826	AT3G27150.1	0.809804	0.372109	0.57943	21.6894	3.02857	1.67409	1.48044	0.0379527	0	0.0369405
miR399b	cassava4.1_005221m|PACid:17968412	AT3G54700.1	3.60177	8.21391	2.38627	27.3824	0.975176	2.08197	2.25528	1.33003	0.998671	2.52257
miR399c	cassava4.1_005221m|PACid:17968412	AT3G54700.1	3.60177	8.21391	2.38627	27.3824	0.975176	2.08197	2.25528	1.33003	0.998671	2.52257
miR397	cassava4.1_004799m|PACid:17985372	AT2G38080.1	4.39077	1.2547	1.47894	59.3588	5.66475	4.51283	6.25131	0.437231	0.0776787	0.0302548
miR319a	cassava4.1_034308m|PACid:17971311	AT3G20860.1	0.529384	0	0.207545	3.78769	0.289942	0.218562	0.185189	0.182801	0.0925182	0.262781
novel-19	cassava4.1_022691m|PACid:17974266	AT2G34930.1	0.451449	0.0770858	0.0888135	0.257878	0.0127796	0.0117731	0	0.13312	0.0611413	0
miR398	cassava4.1_017953m|PACid:17970671	AT5G20230.1	200.553	164.138	99.3465	33.6961	3.73095	1.5322	1.33078	2762.4	406.502	275.515
miR394a	cassava4.1_008769m|PACid:17961576	AT1G27340.1	4.98186	0	0	17.9011	0.631077	0.718167	1.14894	0.00219931	25.0179	4.77635
miR394c	cassava4.1_008769m|PACid:17961576	AT1G27340.1	4.98186	0	0	17.9011	0.631077	0.718167	1.14894	0.00219931	25.0179	4.77635
miR394b	cassava4.1_008769m|PACid:17961576	AT1G27340.1	4.98186	0	0	17.9011	0.631077	0.718167	1.14894	0.00219931	25.0179	4.77635
novel-5a	cassava4.1_010211m|PACid:17966286	AT2G45440.1	8.2359	6.46948	4.68267	23.0628	1.3974	0.88968	1.44129	101.934	75.5657	45.7471
miR319c	cassava4.1_011082m|PACid:17981115	AT3G15030.1	0.989496	0.387193	0.356471	2.36659	0	0.0832747	0.0450255	4.6702	47.446	4.108
miR319d	cassava4.1_011082m|PACid:17981115	AT3G15030.1	0.989496	0.387193	0.356471	2.36659	0	0.0832747	0.0450255	4.6702	47.446	4.108
miR319a	cassava4.1_011082m|PACid:17981115	AT3G15030.1	0.989496	0.387193	0.356471	2.36659	0	0.0832747	0.0450255	4.6702	47.446	4.108
miR319b	cassava4.1_011082m|PACid:17981115	AT3G15030.1	0.989496	0.387193	0.356471	2.36659	0	0.0832747	0.0450255	4.6702	47.446	4.108
miR319e	cassava4.1_011082m|PACid:17981115	AT3G15030.1	0.989496	0.387193	0.356471	2.36659	0	0.0832747	0.0450255	4.6702	47.446	4.108
miR319f	cassava4.1_011082m|PACid:17981115	AT3G15030.1	0.989496	0.387193	0.356471	2.36659	0	0.0832747	0.0450255	4.6702	47.446	4.108
miR156i	cassava4.1_027913m|PACid:17984325	AT5G24010.1	1.96953	0.300351	0.466342	4.16454	0.988722	0.126369	0.276909	2.68428	0.711833	0.986929
miR156j	cassava4.1_027913m|PACid:17984325	AT5G24010.1	1.96953	0.300351	0.466342	4.16454	0.988722	0.126369	0.276909	2.68428	0.711833	0.986929
miR156k	cassava4.1_027913m|PACid:17984325	AT5G24010.1	1.96953	0.300351	0.466342	4.16454	0.988722	0.126369	0.276909	2.68428	0.711833	0.986929
miR172a	cassava4.1_033306m|PACid:17992752	AT2G20780.1	0.195924	0.138416	0.216174	3.18908	0.255007	0.0922217	0.0719681	0.0317534	0.623857	0.0173789
miR172b	cassava4.1_033306m|PACid:17992752	AT2G20780.1	0.195924	0.138416	0.216174	3.18908	0.255007	0.0922217	0.0719681	0.0317534	0.623857	0.0173789
miR397	cassava4.1_021113m|PACid:17975883	AT5G60020.1	0.943298	0.499442	0.345323	13.3178	0.360471	0.354762	0.334902	0.114054	0.0282871	0
miR397	cassava4.1_004785m|PACid:17986381	AT2G38080.1	0.800997	0.41143	0.340644	24.4129	0.638276	0.645277	0.454345	0.0669285	0.0429352	0.0298626
miR156h	cassava4.1_033358m|PACid:17974290	AT5G48060.1	0.152869	0	0.150832	0.935525	0.0519524	0.0231688	0.125913	0.0863279	0.34283	0.139787
novel-19	cassava4.1_026317m|PACid:17976726	AT2G34930.1	0.861678	0.0795715	0.198523	0.385831	0.0741993	0.00801584	0	0.643879	0.251238	0.078105
miR156i	cassava4.1_025018m|PACid:17970101	AT5G41040.1	7.56716	0	0.193637	4.69227	0.0832108	0.0791248	0.252908	0	0	0.186554
miR156j	cassava4.1_025018m|PACid:17970101	AT5G41040.1	7.56716	0	0.193637	4.69227	0.0832108	0.0791248	0.252908	0	0	0.186554
miR156k	cassava4.1_025018m|PACid:17970101	AT5G41040.1	7.56716	0	0.193637	4.69227	0.0832108	0.0791248	0.252908	0	0	0.186554
miR156i	cassava4.1_000205m|PACid:17988975	AT2G47800.1	5.43737	2.82378	3.77048	16.1212	0.476392	0.219288	0.128919	31.6561	383.232	45.3025
miR156j	cassava4.1_000205m|PACid:17988975	AT2G47800.1	5.43737	2.82378	3.77048	16.1212	0.476392	0.219288	0.128919	31.6561	383.232	45.3025
miR156k	cassava4.1_000205m|PACid:17988975	AT2G47800.1	5.43737	2.82378	3.77048	16.1212	0.476392	0.219288	0.128919	31.6561	383.232	45.3025
miR397	cassava4.1_023475m|PACid:17977560	AT5G60020.1	0.802058	0.653264	0.761163	41.696	0.623746	0.523809	0.542388	0.303421	0.0459937	0
miR397	cassava4.1_031010m|PACid:17968450	AT5G03260.1	0	0.117478	0	2.64133	0.280514	0.0258813	0.0846033	0	0.0863167	0.0620474
miR397	cassava4.1_012403m|PACid:17964102	AT2G40370.1	9.6615	0.27467	0.691384	60.584	1.45721	0.562538	1.0649	0.141166	0.0933208	0.225152
miR397	cassava4.1_027713m|PACid:17986792	AT2G44480.1	0.777227	0.0889227	0.0701805	3.40353	0.185019	0.0284825	0.062277	0	0.0457544	0.0681745
novel-34	cassava4.1_025042m|PACid:17974856	AT5G17680.1	2.41595	0.519346	0.556325	4.02884	0.116781	0.0296145	0.0161797	3.1599	14.6184	6.20465
miR159a	cassava4.1_026422m|PACid:17973411	AT1G22360.1	1.42418	0.635422	0.61981	7.82949	0.0655254	0.0301256	0.131076	4.39259	63.1759	0.795426
miR159b	cassava4.1_026422m|PACid:17973411	AT1G22360.1	1.42418	0.635422	0.61981	7.82949	0.0655254	0.0301256	0.131076	4.39259	63.1759	0.795426
miR319c	cassava4.1_006620m|PACid:17972262	AT4G18390.1	4.19788	2.37902	1.70102	7.28271	0.117354	0.0275631	0.0589972	43.9101	37.8198	37.0414
miR319d	cassava4.1_006620m|PACid:17972262	AT4G18390.1	4.19788	2.37902	1.70102	7.28271	0.117354	0.0275631	0.0589972	43.9101	37.8198	37.0414
miR319a	cassava4.1_006620m|PACid:17972262	AT4G18390.1	4.19788	2.37902	1.70102	7.28271	0.117354	0.0275631	0.0589972	43.9101	37.8198	37.0414
miR319b	cassava4.1_006620m|PACid:17972262	AT4G18390.1	4.19788	2.37902	1.70102	7.28271	0.117354	0.0275631	0.0589972	43.9101	37.8198	37.0414
miR319e	cassava4.1_006620m|PACid:17972262	AT4G18390.1	4.19788	2.37902	1.70102	7.28271	0.117354	0.0275631	0.0589972	43.9101	37.8198	37.0414
miR319f	cassava4.1_006620m|PACid:17972262	AT4G18390.1	4.19788	2.37902	1.70102	7.28271	0.117354	0.0275631	0.0589972	43.9101	37.8198	37.0414
novel-13	cassava4.1_030999m|PACid:17985880	AT1G15460.1	0.0414497	0.0641145	0	0.430558	0.0544058	0	0	0	0.403311	0.0268276
novel-27a	cassava4.1_000031m|PACid:17971788	AT1G36160.1	0	8.86e-05	0.0610061	8.05e-05	0.361763	0	0.439173	1.00343	0.346815	1.50726
novel-27b	cassava4.1_000031m|PACid:17971788	AT1G36160.1	0	8.86e-05	0.0610061	8.05e-05	0.361763	0	0.439173	1.00343	0.346815	1.50726
miR167a	cassava4.1_002377m|PACid:17972846	AT5G37020.1	0.000483791	5.87582	5.37604	8.5811	0	0	2.70414	2.221	1.28961	0.000557433
miR167c	cassava4.1_002377m|PACid:17972846	AT5G37020.1	0.000483791	5.87582	5.37604	8.5811	0	0	2.70414	2.221	1.28961	0.000557433
miR167b	cassava4.1_002377m|PACid:17972846	AT5G37020.1	0.000483791	5.87582	5.37604	8.5811	0	0	2.70414	2.221	1.28961	0.000557433
miR2111a	cassava4.1_001850m|PACid:17970128	AT1G61120.1	0	0	0	0.101959	0.0197882	0	0	0.0221923	0.126313	1.87873
miR2111b	cassava4.1_001850m|PACid:17970128	AT1G61120.1	0	0	0	0.101959	0.0197882	0	0	0.0221923	0.126313	1.87873
miR399b	cassava4.1_005715m|PACid:17993354	AT3G54700.1	0.604527	0.761404	0.70458	0.541329	0.0640391	0	0.0321237	10.9655	32.3241	38.4872
miR399c	cassava4.1_005715m|PACid:17993354	AT3G54700.1	0.604527	0.761404	0.70458	0.541329	0.0640391	0	0.0321237	10.9655	32.3241	38.4872
miR399c	cassava4.1_032997m|PACid:17981925	AT2G29130.1	0	0	0	0.36201	0	0	0	0	0	0
miR156g	cassava4.1_032873m|PACid:17974811	AT3G47570.1	0.101707	0.149315	0	0.971692	0	0	0	0.612519	1.96729	0.163749
miR156d	cassava4.1_032873m|PACid:17974811	AT3G47570.1	0.101707	0.149315	0	0.971692	0	0	0	0.612519	1.96729	0.163749
miR156a	cassava4.1_032873m|PACid:17974811	AT3G47570.1	0.101707	0.149315	0	0.971692	0	0	0	0.612519	1.96729	0.163749
miR156e	cassava4.1_032873m|PACid:17974811	AT3G47570.1	0.101707	0.149315	0	0.971692	0	0	0	0.612519	1.96729	0.163749
miR156f	cassava4.1_032873m|PACid:17974811	AT3G47570.1	0.101707	0.149315	0	0.971692	0	0	0	0.612519	1.96729	0.163749
novel-5b	cassava4.1_032675m|PACid:17964534	AT1G25450.1	0	0	0	0.140125	0	0	0	0	0.12572	0.0686997
miR156c	cassava4.1_032873m|PACid:17974811	AT3G47570.1	0.101707	0.149315	0	0.971692	0	0	0	0.612519	1.96729	0.163749
miR156b	cassava4.1_032873m|PACid:17974811	AT3G47570.1	0.101707	0.149315	0	0.971692	0	0	0	0.612519	1.96729	0.163749
miR164a	cassava4.1_022147m|PACid:17972496	AT2G30240.1	0	0	0	4.39105	0	0	0	0	0	0
miR319c	cassava4.1_031505m|PACid:17965351	AT1G53230.1	0.282491	0.0990987	0.281576	3.23859	0.186243	0	0	1.72923	20.9713	0.989266
miR319d	cassava4.1_031505m|PACid:17965351	AT1G53230.1	0.282491	0.0990987	0.281576	3.23859	0.186243	0	0	1.72923	20.9713	0.989266
miR319a	cassava4.1_031505m|PACid:17965351	AT1G53230.1	0.282491	0.0990987	0.281576	3.23859	0.186243	0	0	1.72923	20.9713	0.989266
miR166e	cassava4.1_001956m|PACid:17978345	AT4G32880.1	0.15913	0	4.27337	0.36187	0	0	0	1.04987	0	0.625871
miR166a	cassava4.1_001956m|PACid:17978345	AT4G32880.1	0.15913	0	4.27337	0.36187	0	0	0	1.04987	0	0.625871
miR166b	cassava4.1_001956m|PACid:17978345	AT4G32880.1	0.15913	0	4.27337	0.36187	0	0	0	1.04987	0	0.625871
miR166f	cassava4.1_001956m|PACid:17978345	AT4G32880.1	0.15913	0	4.27337	0.36187	0	0	0	1.04987	0	0.625871
miR166c	cassava4.1_001956m|PACid:17978345	AT4G32880.1	0.15913	0	4.27337	0.36187	0	0	0	1.04987	0	0.625871
miR166g	cassava4.1_001956m|PACid:17978345	AT4G32880.1	0.15913	0	4.27337	0.36187	0	0	0	1.04987	0	0.625871
miR166d	cassava4.1_001956m|PACid:17978345	AT4G32880.1	0.15913	0	4.27337	0.36187	0	0	0	1.04987	0	0.625871
miR166h	cassava4.1_001956m|PACid:17978345	AT4G32880.1	0.15913	0	4.27337	0.36187	0	0	0	1.04987	0	0.625871
miR172a	cassava4.1_022051m|PACid:17961685	AT1G54740.1	4.72388	6.09607	3.32778	0.758089	0.162854	0	0.108843	91.304	11.0252	12.3506
miR172b	cassava4.1_022051m|PACid:17961685	AT1G54740.1	4.72388	6.09607	3.32778	0.758089	0.162854	0	0.108843	91.304	11.0252	12.3506
miR319b	cassava4.1_031505m|PACid:17965351	AT1G53230.1	0.282491	0.0990987	0.281576	3.23859	0.186243	0	0	1.72923	20.9713	0.989266
miR319e	cassava4.1_031505m|PACid:17965351	AT1G53230.1	0.282491	0.0990987	0.281576	3.23859	0.186243	0	0	1.72923	20.9713	0.989266
miR319f	cassava4.1_031505m|PACid:17965351	AT1G53230.1	0.282491	0.0990987	0.281576	3.23859	0.186243	0	0	1.72923	20.9713	0.989266
miR159a	cassava4.1_025907m|PACid:17979537	AT4G36470.1	0.307089	0	0.725581	35.8218	0.0447178	0	0	0.228892	0.471701	0.648963
miR159b	cassava4.1_025907m|PACid:17979537	AT4G36470.1	0.307089	0	0.725581	35.8218	0.0447178	0	0	0.228892	0.471701	0.648963
